# Supplementary material for: The secreted peptide BATSP1 promotes thermogenesis in adipocytes
Source: Cell Mol Life Sci. 2023 Nov 27;80(12):377. doi: 10.1007/s00018-023-05027-9 (PMC10682272; doi:10.1007/s00018-023-05027-9)
Supplement: Supplementary file 1 — Supplementary file1 (XLSX 661 KB) [file 18_2023_5027_MOESM1_ESM.xlsx]

## Sheet: Sheet1
Peptide	Protein Accession	Gene Name	Mass	Length	Start	End	Vehicle 1	Vehicle 2	Vehicle 3	FSK 1	FSK 2	FSK 3	Flod changes	P-value
SEGMKEE	Q9Y3L3	3BP1	808.327	7	302	308	0.00249589	0.00203085	0.00172154	0.00153809	0.00166607	0.00140823	-1.35468	0.0828867
FITSNNSNP	tr	A0A024R0K5	992.456	9	326	334	0.000153	0.000207675	0.000262508	0.000197401	0.000136437	0.00016311	-1.25402	0.309742
GAPDPN	tr	A0A024R4E5	569.245	6	1167	1172	0.00011913	0.000104411	0.000106644	7.19692e-05	9.80039e-05	4.98046e-05	-1.50236	0.0660593
QSGAPDPNCV	tr	A0A024R4E5	986.413	10	1165	1174	0.000154168	0.000151453	9.37529e-05	6.16879e-05	9.80039e-05	4.98046e-05	-1.90635	0.0608431
AGSGSSAGAGDG	tr	A0A044PY82	892.352	12	249	260	0.000320016	0.000250127	0.000322276	0.000209739	0.000246931	0.000282641	-1.20709	0.182503
EAAAGSGSSAGAG	tr	A0A044PY82	991.421	13	246	258	0.000487031	0.000419939	0.000488687	0.000290961	0.000361269	0.000469409	-1.2443	0.182018
SSAGAG	tr	A0A044PY82	448.192	6	253	258	0.00023826	0.000115885	0.000179302	0.000229273	0.000196969	0.000241553	1.25185	0.30119
AASSSSEGN	tr	A0A075B6Q6	808.32	9	51	59	0.000165848	0.00013998	0.00012891	0.000230302	0.00011722	8.71581e-05	-1.00013	0.999681
HAAGA	tr	A0A075B730	425.202	5	2655	2659	0.000224245	0.000197348	0.000152348	0.000291989	0.000272874	0.000175561	1.29007	0.254098
LATGGLVDPAQGV	tr	A0A075B730	1196.64	13	130	142	0.00011913	0.000138832	0.00012891	0.000113094	0.000205616	0.000176806	1.28083	0.264359
SAAGSSSPP	tr	A0A075B794	759.34	9	50	58	0.000213733	0.000242096	0.000322276	0.000480138	0.00036223	0.000278906	1.44103	0.162049
AGTGASREM	tr	A0A075B7B7	878.392	9	333	341	0.000142489	0.000149159	9.37529e-05	0.000155248	0.000154692	0.000226611	1.39219	0.163774
GAAGATGA	tr	A0A087WTA8	574.271	8	332	339	0.000165848	0.000327001	0.000175787	0.000238527	0.000115299	0.000176806	-1.26007	0.506503
PGNIGPAGKE	tr	A0A087WTA8	938.482	10	454	463	0.000362062	0.000375191	0.000509781	0.000371156	0.000419879	0.000382251	-1.06286	0.645206
PGPVGAAGATGA	tr	A0A087WTA8	924.466	12	328	339	0.000155336	0.000198496	5.85956e-05	0.000133657	0.000154692	0.000127002	1.00709	0.982676
TGAKGAAGLPGVAGAPGL	tr	A0A087WTA8	1463.81	18	304	321	3.50382e-05	5.96634e-05	5.03922e-05	2.05626e-05	2.20989e-05	2.86377e-05	-2.035	0.031717
EFNQCQTQ	tr	A0A087WTE7	996.397	8	602	609	0.000367901	0.000478455	0.000548454	0.000186092	0.000322836	0.000188013	-2.00133	0.0284704
KPAPGT	tr	A0A087WTE7	569.317	6	189	194	0.000150664	0.000243243	0.000268368	0.000938684	0.00030362	0.000341162	2.39095	0.215363
ENGITQ	tr	A0A087WTK0	660.308	6	55	60	2.33588e-05	2.29475e-05	2.34382e-05	3.0844e-05	6.72576e-05	7.4707e-05	2.47774	0.0643201
KMAAP	tr	A0A087WTK0	516.273	5	800	804	1.16794e-05	0.000151453	0.000118363	0.000145995	0.000194086	0.000150659	1.74333	0.195018
YNITVCPVLGDIE	tr	A0A087WTK0	1434.71	13	430	442	0.000177527	0.000207675	0.00012891	0.000209739	0.000164301	0.00011206	-1.05763	0.810056
EVSAAPGPV	tr	A0A087WTU9	825.423	9	605	613	9.34352e-05	7.6874e-05	7.03147e-05	0.000120291	9.41606e-05	0.000117041	1.37764	0.0475677
FPAAT	tr	A0A087WTU9	505.254	5	1969	1973	0.000106283	0.000127358	0.00012891	0.000165529	0.000107612	9.96093e-05	1.02813	0.88474
IASSS	tr	A0A087WTU9	463.228	5	1848	1852	1.16794e-05	0.000137685	5.85956e-05	0.000158332	0.000135476	0.000125757	2.01753	0.137115
KRVVTKASLP	tr	A0A087WTU9	1097.69	10	3297	3306	0.000100443	8.03161e-05	0.000142973	8.22505e-05	0.000135476	0.00010708	1.00332	0.988825
KTLFSSEI	tr	A0A087WTU9	923.496	8	3169	3176	0.000313008	0.000260454	0.000333995	0.000392746	0.000306502	0.000351123	1.15749	0.223986
TGTPT	tr	A0A087WTU9	475.228	5	903	907	0.000189206	0.00013998	0.000200397	0.000165529	0.000264226	0.000189258	1.16887	0.443057
YLAGP	tr	A0A087WTU9	519.269	5	3974	3978	0	1.03264e-05	3.51573e-06	3.0844e-06	8.6474e-06	3.73535e-06	1.1174	0.884598
GARGLRAPPP	tr	A0A087WUK1	990.572	10	17	26	7.00764e-06	1.03264e-05	1.40629e-05	6.16879e-06	1.15299e-05	7.4707e-06	-1.24743	0.469328
DTSEMVNGATEQ	tr	A0A087WUZ3	1280.52	12	2148	2159	5.8397e-05	5.73687e-05	3.51573e-05	5.14066e-05	7.78266e-05	6.22558e-05	1.26879	0.278098
TQSCADLDK	tr	A0A087WUZ3	979.428	9	1386	1394	0.000203222	0.000220296	0.000154692	0.000149079	0.000145084	0.000145679	-1.31459	0.0791638
AGTGCF	tr	A0A087WWE2	554.216	6	1466	1471	0.000128473	0.000207675	0.000237898	0.000261145	0.000184478	0.000189258	1.10598	0.646664
GGGPPS	tr	A0A087WWE2	470.212	6	3	8	7.00764e-05	6.88424e-05	4.68764e-05	8.32787e-05	8.6474e-05	8.71581e-05	1.38276	0.0359864
GTSAGSLVH	tr	A0A087WWE2	827.414	9	646	654	0.000117962	0.00013998	9.49248e-05	2.05626e-05	7.78266e-05	4.98046e-05	-2.38111	0.0315759
IPGLG	tr	A0A087WWE2	455.274	5	1490	1494	0.000129641	8.14635e-05	5.85956e-05	0.000166557	6.72576e-05	0.000113306	1.28706	0.507728
TPGAAGFSPSAAS	tr	A0A087WWE2	1119.52	13	1540	1552	0.00027797	0.000231769	0.000405481	0.000409196	0.00030362	0.000234082	1.03461	0.891589
AGGAPA	tr	A0A087WWH3	442.218	6	924	929	0.000189206	0.000243243	0.000249617	0.000218992	0.000194086	0.000174316	-1.16117	0.243914
DGGAGPTGAGGA	tr	A0A087WWH3	886.378	12	86	97	0.000129641	0.000196201	0.000223835	0.000229273	0.00023348	8.71581e-05	1.00043	0.998948
GGGGGGSGGADQ	tr	A0A087WWH3	875.337	12	36	47	0.000193878	8.94951e-05	8.32057e-05	0.00017067	0.000132594	0.000442016	2.03307	0.290865
GSPATGGGGGGSGGAD	tr	A0A087WWH3	1160.47	16	31	46	0.000190374	0.00013998	0.000106644	0.000250864	8.6474e-05	9.96093e-05	-1.00012	0.999784
HAASAGTPASPPP	tr	A0A087WWH3	1159.56	13	1473	1485	0.000344542	0.000103264	8.20338e-05	0.000144967	0.000136437	6.22558e-05	-1.54176	0.520417
RGGSPAPLPAKVD	tr	A0A087WWH3	1263.69	13	1358	1370	0.000129641	0.00016178	0.000124223	0.000161417	0.000161418	0.000130737	1.09125	0.461953
TGAGGAAAVAAG	tr	A0A087WWH3	872.435	12	92	103	0.000116794	0.000127358	0.000141801	0.000250864	0.000205616	0.000125757	1.50857	0.154145
DSLHGSTGA	tr	A0A087WWW7	843.372	9	24	32	0.00016468	0.000184727	0.000118363	0.000124404	0.000164301	0.00016311	-1.03531	0.832892
KGCPN	tr	A0A087WWW7	517.232	5	1169	1173	0.000142489	0.00013998	0.000141801	8.22505e-05	7.68658e-05	8.71581e-05	-1.72275	4.19812e-05
DSATF	tr	A0A087WWW8	539.223	5	409	413	0	2.29475e-05	1.17191e-05	3.0844e-05	2.88247e-05	1.24512e-05	2.08038	0.229887
GAPVGDVSGGD	tr	A0A087WWW8	929.409	11	311	321	0.000176359	0.000151453	0.000144145	0.00029713	0.000258461	0.000134473	1.46213	0.219767
GASLPSSSGPG	tr	A0A087WWW8	915.43	11	1284	1294	0.00115159	0.00151109	0.00153638	0.00199663	0.00204175	0.00210923	1.46405	0.00720718
CCPQCPAAPAPAGCP	tr	A0A087WXB2	1384.54	15	656	670	4.08779e-05	2.86843e-05	4.68764e-05	3.59846e-05	1.92164e-05	3.73535e-05	-1.25805	0.371386
CSGCAFGGK	tr	A0A087WXB2	828.326	9	601	609	0.000129641	0.000138832	0.00021446	0.000166557	0.000204655	0.000239062	1.26368	0.280764
GSCCPVCRAPT	tr	A0A087WXB2	1092.45	11	1138	1148	0.000188038	0.000191611	0.000146489	0.000144967	0.000150849	0.000145679	-1.19172	0.125456
QERGLCVRCSCQ	tr	A0A087WXB2	1380.61	12	388	399	1.16794e-05	4.58949e-05	0	4.11253e-05	1.92164e-05	2.49023e-05	1.48059	0.578066
AAGPI	tr	A0A087WXW9	427.243	5	1097	1101	7.47482e-05	9.40846e-05	9.02372e-05	0.000123376	0.000119142	0.00010708	1.34943	0.0170058
EIPTSTADTSNSSN	tr	A0A087WXW9	1422.61	14	375	388	7.47482e-05	4.36002e-05	6.09394e-05	9.356e-05	6.62968e-05	6.84814e-05	1.27358	0.262831
KGHRGDPGPSGP	tr	A0A087WXW9	1160.57	12	642	653	0.00016468	0.000167516	0.00012891	0.000229273	0.000125868	0.000189258	1.18064	0.441953
KGKLGVPGLPGYP	tr	A0A087WXW9	1281.74	13	864	876	0.000190374	0.000103264	0.000179302	0.000102813	0.000194086	0.000125757	-1.11897	0.68759
LTYGE	tr	A0A087WXW9	581.27	5	355	359	2.33588e-05	6.88424e-05	7.03147e-05	3.0844e-05	4.80411e-05	3.73535e-05	-1.39812	0.395103
KGECGSGGGDS	tr	A0A087WYJ6	952.356	11	802	812	5.8397e-05	3.44212e-05	5.85956e-05	0.000145995	7.68658e-05	7.4707e-05	1.96526	0.120372
NKSSQGSSSSTQ	tr	A0A087WYS3	1196.53	12	956	967	5.25573e-05	0.000103264	0.000118363	6.16879e-05	6.72576e-05	0.00010708	-1.16167	0.631084
KGIGAGGSIT	tr	A0A087WYT8	859.476	10	45	54	6.07329e-05	7.45793e-05	6.67989e-05	8.43068e-05	7.5905e-05	8.09325e-05	1.19313	0.0501815
ACGSASCYN	tr	A0A087WYV8	874.295	9	2662	2670	8.29238e-05	0.000150306	4.68764e-05	0.000113094	5.76493e-05	0.000138208	1.10298	0.815259
CLCPPGFVLSDN	tr	A0A087WYV8	1263.56	12	2080	2091	4.78856e-05	4.70423e-05	4.21888e-05	4.21534e-05	6.62968e-05	3.98437e-05	1.08152	0.688642
CSSGVGITV	tr	A0A087WYV8	821.395	9	755	763	9.34352e-06	1.14737e-05	7.03147e-06	9.25319e-06	1.24907e-05	1.49414e-05	1.31731	0.231124
IVCTK	tr	A0A087WYV8	562.315	5	231	235	0.000141321	0.00024439	0.000248445	0.000240583	0.000165261	0.000174316	-1.09307	0.692609
KSECCCDGG	tr	A0A087WYV8	900.278	9	2406	2414	0.000129641	5.73687e-05	8.20338e-05	9.25319e-05	0.00010569	4.98046e-05	-1.08474	0.808776
MGGIP	tr	A0A087WYV8	473.231	5	422	426	5.8397e-05	0.000211117	0.000166411	0.000156276	9.60822e-05	9.96093e-05	-1.23854	0.600957
SPGVGGAGVGAGGQGPIITGLTILNQ	tr	A0A087WYV8	2290.23	26	467	492	9.34352e-05	0.000117032	0.00015352	0.000124404	0.000125868	0.00011206	-1.00457	0.977034
TCSSGQISSTCGSK	tr	A0A087WYV8	1344.56	14	131	144	0.000142489	0.000160632	0.000130082	0.000133657	0.000145084	0.000251513	1.22403	0.448705
SAALGLPIA	tr	A0A087WZ62	811.48	9	463	471	0.000153	0.000152601	0.000141801	9.25319e-05	0.000136437	4.98046e-05	-1.6049	0.0902349
AQTAGSGLAR	tr	A0A087WZX6	930.488	10	44	53	0.000154168	0.000126211	0.00015352	0.000156276	9.60822e-05	0.000176806	-1.01103	0.95436
HASEGPFNH	tr	A0A087X077	994.426	9	192	200	0.000105115	0.000174401	0.000118363	0.000123376	0.000215224	7.59521e-05	1.04191	0.909786
ASSVPTGGPTLSM	tr	A0A087X0K0	1203.58	13	363	375	5.8397e-05	9.86741e-05	8.78933e-05	0.000124404	5.76493e-05	7.4707e-05	1.04815	0.874519
EPSGPVGPTAG	tr	A0A087X0K0	967.461	11	565	575	0.00015884	0.000156043	0.000141801	0.000166557	0.000150849	0.000215405	1.1667	0.276181
CSGSLGSGIAEVC	tr	A0A087X0K8	1181.51	13	1451	1463	0.000177527	0.000209969	0.000141801	9.25319e-05	0.00017487	0.000174316	-1.19827	0.435231
EMAANNPH	tr	A0A087X0K8	882.365	8	696	703	0	2.29475e-05	1.17191e-05	2.05626e-05	9.60822e-06	0	-1.14901	0.874428
LGCCFVCA	tr	A0A087X0K8	814.318	8	16	23	7.00764e-05	8.03161e-05	0.000271883	0.000363959	0.000446782	0.000124512	2.21479	0.217064
PPGDL	tr	A0A087X0K8	497.248	5	188	192	0.000177527	0.000198496	9.37529e-05	0.000218992	0.000195047	8.71581e-05	1.06689	0.849205
QCASGPGW	tr	A0A087X0K8	804.322	8	281	288	3.50382e-05	3.44212e-05	0.000105472	2.05626e-05	0.000118181	9.96093e-05	1.36255	0.608568
SKAKSALAHAVQ	tr	A0A087X0T3	1209.68	12	1371	1382	0.000154168	0.000198496	0.000154692	0.00015422	0.000147006	0.000140698	-1.14806	0.224627
CAPCGQVGSCGSS	tr	A0A087X106	1154.42	13	468	480	0.000129641	8.03161e-05	9.37529e-05	6.16879e-05	7.68658e-05	0.000124512	-1.15451	0.602232
CGSSCRKC	tr	A0A087X106	842.32	8	477	484	1.16794e-05	0.000127358	8.20338e-05	0.000123376	0.00017487	8.71581e-05	1.74334	0.263981
ASAASLTDMGGSAGR	tr	A0A087X1Q5	1350.62	15	243	257	0.000309504	0.000221443	0.000335167	0.000482194	0.000283443	0.000241553	1.16288	0.596263
GGSGGGDGT	tr	A0A087X1Q5	663.246	9	225	233	4.67176e-05	5.73687e-05	9.49248e-05	6.16879e-05	7.78266e-05	2.49023e-05	-1.21041	0.618974
NGGSGGGDGTGKRPSGELAAS	tr	A0A087X1Q5	1830.85	21	224	244	9.34352e-05	0.000104411	0.000155864	0.000679595	0.000156614	4.98046e-05	2.50491	0.415506
WGPAA	tr	A0A087X1Q5	500.238	5	50	54	2.33588e-06	1.37685e-05	7.03147e-06	6.16879e-06	7.68658e-06	1.24512e-05	1.13705	0.795718
EAAIM	tr	A0A087X2C4	533.252	5	522	526	5.8397e-05	8.03161e-05	9.37529e-05	0.000102813	0.000106651	8.71581e-05	1.27598	0.146844
MGAGEGAGPHP	tr	A0A096LNN9	979.418	11	96	106	0.000105115	0.000138832	0.000154692	0.000166557	0.000155653	0.000176806	1.2518	0.102261
QATGTCGNGDIS	tr	A0A096LNN9	1122.46	12	10	21	0.000213733	0.000185874	0.000250789	0.000197401	0.00017487	0.000188013	-1.16083	0.205786
GSCGGAF	tr	A0A096LNU0	597.222	7	522	528	0.000106283	2.29475e-05	5.85956e-05	8.22505e-05	0.00011626	3.73535e-05	1.25576	0.655169
RAAVKLTML	tr	A0A096LNU0	1001.61	9	580	588	0.000105115	0.00013998	0.00015352	0.000155248	0.000154692	9.96093e-05	1.02743	0.883853
RPGPLPPACPSAL	tr	A0A096LPL3	1274.68	13	17	29	0.000212565	0.000150306	0.000172271	0.000235442	0.000205616	0.000175561	1.15225	0.340497
DFSSGGAAAAAA	tr	A0A0A0MRM7	994.436	12	15	26	0.00016468	0.000198496	0.000201569	0.000103841	0.00011626	0.000176806	-1.42286	0.0928254
EVDLFGGSAEAA	tr	A0A0A0MRM7	1164.53	12	96	107	5.8397e-05	0.000117032	0.00015352	0.000333115	0.000106651	0.000125757	1.71918	0.367146
AILAP	tr	A0A0A0MS59	483.306	5	1337	1341	0.000128473	0.000104411	5.85956e-05	9.356e-05	0.000106651	0.00011206	1.07133	0.760322
ASAPGAAPLTI	tr	A0A0A0MS59	967.534	11	1128	1138	9.46032e-05	8.14635e-05	0.000118363	0.000312552	0.000223872	0.000178052	2.42664	0.0267567
EGPGAGD	tr	A0A0A0MS59	601.234	7	2103	2109	8.17558e-05	0.000104411	7.03147e-05	8.32787e-05	6.72576e-05	7.59521e-05	-1.13243	0.416251
ELGVTGGGSPEN	tr	A0A0A0MS59	1115.51	12	2573	2584	9.92749e-05	0.000114737	8.67214e-05	8.22505e-05	0.000126829	8.21777e-05	-1.03254	0.861106
GAEDE	tr	A0A0A0MS59	519.181	5	2030	2034	0.000160008	0.000173253	0.000206256	0.000257033	0.000193125	8.71581e-05	-1.0041	0.989296
GAGDESSCGTGGG	tr	A0A0A0MS59	1053.37	13	2106	2118	0.000175191	0.00013539	0.000108988	0.00012646	0.00012875	0.000140698	-1.05976	0.70993
GAGDESSCGTGGGT	tr	A0A0A0MS59	1154.41	14	2106	2119	3.50382e-05	8.14635e-05	0.00012891	0.000134685	0.000107612	8.84032e-05	1.34753	0.400408
GPSHP	tr	A0A0A0MS59	493.228	5	1683	1687	0.000116794	0.000211117	0.000188678	0.000197401	0.000214263	0.000202954	1.18976	0.321062
ISVPTTLPAP	tr	A0A0A0MS59	994.57	10	1182	1191	0.000426298	0.00045436	0.000296494	0.000343396	0.000391055	0.000342407	-1.09314	0.549459
SCGTGGG	tr	A0A0A0MS59	537.185	7	2112	2118	0.000129641	0.000234064	0.000118363	8.32787e-05	0.000115299	0.000150659	-1.38035	0.347725
SPVGP	tr	A0A0A0MS59	455.238	5	1499	1503	0.000140153	0.000114737	0.00012891	0.000197401	0.000115299	8.84032e-05	1.04508	0.872033
TLTGA	tr	A0A0A0MS59	461.249	5	1020	1024	0.000116794	0.000162927	0.000165239	5.14066e-05	0.00010569	0.000125757	-1.57311	0.118318
VMAPSSTP	tr	A0A0A0MS59	788.374	8	1372	1379	0.000356222	0.000312086	0.000393762	0.000229273	0.00028056	0.000381006	-1.19221	0.320939
CASGGE	tr	A0A0A0MSP7	522.174	6	1357	1362	0.000117962	0.000185874	9.37529e-05	0.000165529	0.000125868	0.000190503	1.21205	0.447253
ELDQGDRASLTS	tr	A0A0A0MSP7	1290.61	12	1380	1391	3.50382e-05	4.58949e-05	2.34382e-05	6.16879e-05	4.80411e-05	7.4707e-05	1.76711	0.0568898
TKSDPTSK	tr	A0A0A0MSP7	862.44	8	541	548	0.000176359	0.000174401	0.000140629	0.000165529	0.000154692	0.00011206	-1.13673	0.380778
EDNISSGRSSVSS	tr	A0A0A0MSX4	1323.59	13	1260	1272	3.50382e-05	6.31055e-05	7.61742e-05	6.16879e-05	9.12781e-05	8.09325e-05	1.34179	0.253793
TAGNGNSDSN	tr	A0A0A0MSX4	935.358	10	876	885	6.42367e-05	6.99898e-05	9.37529e-05	6.16879e-05	5.76493e-05	6.22558e-05	-1.25544	0.166304
RGHLLAGVASS	tr	A0A0A0MT24	1066.59	11	39	49	0.000116794	5.73687e-05	0.000154692	0.000165529	6.72576e-05	0.000113306	1.05242	0.892993
CGSSSP	tr	A0A0A0MTC8	536.19	6	492	497	7.70841e-05	0.000125064	0.000130082	0.000129545	0.000122024	5.60302e-05	-1.08007	0.789888
AGSTPSFCHH	tr	A0A0A0MTR6	1042.43	10	22	31	5.8397e-05	0.000103264	0.000118363	7.29974e-05	0.000115299	0.00011206	1.07261	0.778837
AGAAAS	tr	A0A0A0MTS7	446.212	6	392	397	9.34352e-05	9.17899e-05	0.00012891	0.000156276	0.000145084	0.000175561	1.5182	0.022542
AGGSAR	tr	A0A0A0MTS7	517.261	6	26606	26611	9.34352e-05	6.88424e-05	4.68764e-05	8.32787e-05	7.78266e-05	0.000113306	1.312	0.279225
AGIGEPGE	tr	A0A0A0MTS7	728.334	8	19069	19076	5.8397e-05	0.000115885	7.03147e-05	7.19692e-05	0.000125868	0.000100854	1.22116	0.484616
AGTASC	tr	A0A0A0MTS7	508.195	6	6184	6189	9.46032e-05	9.17899e-05	5.85956e-05	0.000125432	0.000115299	0.000113306	1.44511	0.0403335
AGVGPASGISRLI	tr	A0A0A0MTS7	1196.69	13	30801	30813	9.92749e-05	0.000203085	0.000124223	0.000303299	0.000229637	0.000207934	1.73676	0.0695926
CDCGTDKTK	tr	A0A0A0MTS7	969.39	9	14301	14309	0.000261619	0.000300612	0.000273055	0.000239555	0.000234441	0.000266455	-1.12808	0.106853
CGSTTF	tr	A0A0A0MTS7	614.237	6	18533	18538	9.34352e-05	0.000103264	9.37529e-05	7.29974e-05	0.000125868	0.000125757	1.11764	0.559115
DAGTASC	tr	A0A0A0MTS7	623.222	7	6183	6189	7.00764e-06	0	0	6.16879e-06	2.88247e-06	7.4707e-06	2.3577	0.306169
DFECHVTGAQ	tr	A0A0A0MTS7	1105.45	10	7533	7542	4.67176e-05	3.44212e-05	2.34382e-05	5.65472e-05	2.88247e-05	4.98046e-05	1.2926	0.395178
DSGDF	tr	A0A0A0MTS7	539.186	5	6734	6738	9.34352e-05	0.000128506	0.00012891	9.25319e-05	0.000155653	0.000100854	-1.00519	0.980333
DTQEAPEIFLD	tr	A0A0A0MTS7	1276.58	11	16251	16261	2.33588e-05	4.81897e-05	4.10169e-05	3.29002e-05	6.34143e-05	3.85986e-05	1.19853	0.566015
EHDGG	tr	A0A0A0MTS7	513.182	5	16576	16580	0.000153	9.17899e-05	0.000141801	9.356e-05	0.000107612	4.98046e-05	-1.54035	0.152586
ELPATVTGKPEPK	tr	A0A0A0MTS7	1365.75	13	16277	16289	0.00034571	0.000331591	0.000440639	0.000450322	0.000474646	0.000361084	1.15038	0.313302
ESDGGSEISGYI	tr	A0A0A0MTS7	1212.51	12	28575	28586	0.00224478	0.00163042	0.00141918	0.00140443	0.00110591	0.00117912	-1.435	0.112089
ESQEAVFEC	tr	A0A0A0MTS7	1040.41	9	2633	2641	7.59161e-05	0.000122769	0.000141801	0.000140854	9.12781e-05	0.000105835	-1.00745	0.974287
EVLSP	tr	A0A0A0MTS7	543.29	5	4232	4236	0.000224245	0.000138832	0.000212116	0.000186092	0.000232519	0.00011206	-1.0839	0.753235
EYSVV	tr	A0A0A0MTS7	595.285	5	21417	21421	7.00764e-05	0.000114737	9.49248e-05	8.22505e-05	7.78266e-05	9.96093e-05	-1.07722	0.66939
EYTAV	tr	A0A0A0MTS7	581.27	5	2863	2867	7.59161e-05	7.45793e-05	3.51573e-05	8.22505e-05	5.76493e-05	6.22558e-05	1.08889	0.738243
FDSGR	tr	A0A0A0MTS7	580.26	5	27739	27743	2.33588e-05	2.63896e-05	2.22663e-05	2.98158e-05	8.6474e-06	1.99219e-05	-1.23344	0.506787
FVCSI	tr	A0A0A0MTS7	567.273	5	15139	15143	8.29238e-05	0.000103264	4.68764e-05	6.16879e-05	6.72576e-05	7.4707e-05	-1.14442	0.593216
GEATSVP	tr	A0A0A0MTS7	659.313	7	26572	26578	3.50382e-05	5.73687e-05	5.85956e-05	8.22505e-05	1.92164e-05	3.73535e-05	-1.08775	0.850772
GPGEPAEVPGTVK	tr	A0A0A0MTS7	1236.63	13	32682	32694	7.00764e-05	0.000185874	7.14866e-05	0.000123376	0.000106651	8.71581e-05	-1.03232	0.935649
GSATASINVKVIG	tr	A0A0A0MTS7	1215.68	13	17034	17046	0.000202054	0.000255864	0.000201569	0.000177867	0.00010569	0.00016311	-1.47646	0.0672255
GSSSCDAY	tr	A0A0A0MTS7	788.265	8	6464	6471	3.50382e-05	3.44212e-05	5.85956e-05	6.16879e-05	4.80411e-05	3.73535e-05	1.14859	0.582721
GTASCS	tr	A0A0A0MTS7	524.19	6	6185	6190	0.00016468	0.000338475	0.000403137	0.000491447	0.000429488	0.000443261	1.50525	0.106885
GTASSS	tr	A0A0A0MTS7	508.213	6	7498	7503	0.000105115	0.000114737	0.00012891	0.000207683	0.000224832	0.00026521	2.00057	0.00320282
HEDGGIYS	tr	A0A0A0MTS7	876.361	8	19849	19856	0.00051039	0.000337328	0.000356261	0.000218992	0.000498667	0.000392212	-1.08479	0.765405
ISEPLTSP	tr	A0A0A0MTS7	842.438	8	21642	21649	0.000129641	0.000150306	0.000176959	0.000155248	3.84329e-05	0.00016311	-1.2806	0.476959
KGFCQ	tr	A0A0A0MTS7	581.263	5	19469	19473	2.21909e-05	5.96634e-05	6.09394e-05	7.8138e-05	5.76493e-05	6.59911e-05	1.41308	0.233771
KIPEPTKVP	tr	A0A0A0MTS7	1007.6	9	13568	13576	1.16794e-05	0	1.17191e-05	5.14066e-06	4.80411e-06	3.73535e-05	2.02142	0.525803
KKAVYIKVR	tr	A0A0A0MTS7	1103.72	9	32783	32791	0.000165848	8.03161e-05	9.37529e-05	0.000250864	0.000184478	0.000113306	1.61407	0.219035
KLAKVPEP	tr	A0A0A0MTS7	880.538	8	11873	11880	0.000189206	0.000290285	0.000413685	0.000290961	0.000154692	0.00026521	-1.25647	0.475201
KTGCE	tr	A0A0A0MTS7	536.226	5	24874	24878	1.63512e-05	5.73687e-06	1.17191e-05	5.14066e-06	3.84329e-06	1.1206e-05	-1.67445	0.30041
KTSAKLKVEAVKIK	tr	A0A0A0MTS7	1541.99	14	2697	2710	7.00764e-05	8.03161e-05	9.96124e-05	0.000145995	0.000205616	0.000130737	1.92935	0.0338568
KVCNAVVTGLSSGQ	tr	A0A0A0MTS7	1361.7	14	26834	26847	4.43817e-05	5.73687e-05	4.68764e-05	9.15037e-05	6.91792e-05	6.22558e-05	1.49999	0.0627121
KVPAKVP	tr	A0A0A0MTS7	737.48	7	10408	10414	0	5.73687e-06	5.85956e-06	5.14066e-06	9.60822e-06	1.24512e-05	2.34555	0.14466
LTLENNSGSKT	tr	A0A0A0MTS7	1162.58	11	27746	27756	0.000413451	0.000363717	0.000376183	0.0004349	0.000395859	0.000383496	1.0528	0.398945
LVVKGL	tr	A0A0A0MTS7	627.432	6	32855	32860	0	1.14737e-05	0	2.05626e-05	0	0	1.79215	0.719157
LYDGG	tr	A0A0A0MTS7	523.228	5	17172	17176	0.000533749	0.000842172	0.000764086	0.000669314	0.00066585	0.000582714	-1.11582	0.487007
MGAVH	tr	A0A0A0MTS7	513.237	5	33602	33606	0.000176359	0.000337328	0.00017813	0.000291989	0.00017487	0.000189258	-1.05441	0.863362
NAAGVFSEPSESTGA	tr	A0A0A0MTS7	1422.63	15	25085	25099	0.000189206	0.000126211	0.000154692	0.000156276	0.000175831	0.000161865	1.05076	0.69874
NCAGQGE	tr	A0A0A0MTS7	677.244	7	29814	29820	0.000106283	0.000105558	9.37529e-05	0.000208711	7.68658e-05	2.49023e-05	1.01599	0.977741
NDGGSP	tr	A0A0A0MTS7	545.208	6	18605	18610	2.33588e-05	0.000175548	0.000141801	2.05626e-05	0.000127789	0.000125757	-1.24297	0.722114
NSGSKT	tr	A0A0A0MTS7	592.282	6	27751	27756	8.17558e-05	0.000138832	0.000152348	0.000102813	2.88247e-05	2.49023e-05	-2.38237	0.0963635
PHSDGG	tr	A0A0A0MTS7	568.224	6	22475	22480	0.000393596	0.000289138	0.000285946	0.000281708	0.000264226	0.000139453	-1.41333	0.173323
QGDPATLQ	tr	A0A0A0MTS7	828.398	8	5836	5843	0.000129641	0.00016178	0.000141801	0.000134685	0.000185439	0.000190503	1.17867	0.269271
QTCTMTCQFSVP	tr	A0A0A0MTS7	1344.55	12	10004	10015	9.46032e-05	0.000198496	0.000226179	0.000134685	0.000175831	0.000150659	-1.12599	0.667227
SAPPKITQ	tr	A0A0A0MTS7	840.471	8	35283	35290	0.000178695	0.000138832	0.000201569	0.000207683	0.000214263	0.000113306	1.03112	0.892499
SDIGQ	tr	A0A0A0MTS7	518.234	5	14650	14654	4.67176e-05	0.000162927	7.03147e-05	3.0844e-05	3.84329e-05	0.000138208	-1.3493	0.651327
SDSGT	tr	A0A0A0MTS7	465.171	5	5515	5519	0.000116794	0.000115885	0.00012891	0.000251892	0.000203694	0.000175561	1.74548	0.0166509
SEGCEY	tr	A0A0A0MTS7	686.222	6	23500	23505	7.00764e-05	0.000104411	7.03147e-05	0.000166557	0.000165261	0.000113306	1.8183	0.0331611
TKARIDVTPVGSKLE	tr	A0A0A0MTS7	1612.91	15	19829	19843	1.16794e-06	2.29475e-06	0	3.0844e-06	1.92164e-06	1.24512e-06	1.80529	0.33703
TKYKSTFEISSV	tr	A0A0A0MTS7	1388.72	12	35180	35191	0.000254611	0.000232917	0.000217975	0.000228245	0.00028056	0.000271435	1.10593	0.26683
TTKIIKGNEYIFRV	tr	A0A0A0MTS7	1680.96	14	29595	29608	0.000128473	0.000232917	0.000105472	0.000123376	0.000125868	0.000100854	-1.33352	0.385774
VFESV	tr	A0A0A0MTS7	579.29	5	3612	3616	0.000176359	0.000151453	0.000165239	0.000176839	0.000166222	0.000138208	-1.02448	0.786917
VLKPK	tr	A0A0A0MTS7	583.406	5	10807	10811	9.34352e-06	6.88424e-06	1.75787e-05	1.33657e-05	1.82556e-05	1.24512e-05	1.30367	0.4076
VSKSS	tr	A0A0A0MTS7	506.27	5	22463	22467	8.17558e-06	1.72106e-05	1.05472e-05	5.14066e-06	6.72576e-06	1.49414e-05	-1.34041	0.496069
VYSVD	tr	A0A0A0MTS7	581.27	5	2442	2446	6.42367e-05	6.31055e-05	5.85956e-05	8.22505e-05	3.84329e-05	4.98046e-05	-1.09062	0.717125
YYSLTAENSSGTDTQK	tr	A0A0A0MTS7	1763.78	16	21536	21551	4.67176e-05	8.03161e-05	0.000117191	0.000942797	0.000195047	8.71581e-05	5.01588	0.292312
KGPISAQLKSH	tr	A0A0A6YYA4	1164.66	11	437	447	0.000174023	0.000196201	0.000141801	0.000177867	0.000220028	0.000206689	1.18077	0.199669
KTDIESLRGAL	tr	A0A0A6YYA4	1201.67	11	224	234	0.00111889	0.00118524	0.000839088	0.00131498	0.00133843	0.00179172	1.4142	0.0821187
SPAEGTSSDSCL	tr	A0A0B4J2F2	1152.46	12	498	509	8.29238e-05	0.000198496	0.00018985	0.000103841	0.000126829	0.000215405	-1.05648	0.875697
ALSKHPSVGDN	tr	A0A0C3SFZ7	1123.56	11	357	367	0.000163512	9.29372e-05	5.62517e-05	7.09411e-05	7.68658e-05	6.84814e-05	-1.44576	0.366286
VGALP	tr	A0A0C3SFZ7	455.274	5	499	503	8.17558e-05	4.58949e-05	8.20338e-05	3.0844e-05	7.68658e-05	3.73535e-05	-1.44547	0.314172
EMCTQ	tr	A0A0C4DG39	610.209	5	470	474	0.000344542	0.000491076	0.000441811	0.000355734	0.000381447	0.000354858	-1.16977	0.232205
QTLLIIIC	tr	A0A0C4DG39	915.546	8	163	170	0.000320016	0.000243243	0.000166411	0.000364987	0.000204655	0.000201709	1.05712	0.851991
CVADESAEN	tr	A0A0C4DGB6	936.35	9	77	85	0.000130809	0.000137685	0.000130082	0.000123376	0.000164301	0.000150659	1.09975	0.340941
ETTLEKCCAAA	tr	A0A0C4DGB6	1138.5	11	378	388	0.000211397	0.000351096	0.000212116	0.000271427	0.00024501	0.000241553	-1.02193	0.91258
KTYLYEIAR	tr	A0A0C4DGB6	1155.63	9	160	168	8.40917e-05	0.000142274	0.000144145	0.00295074	0.000251735	0.000110815	8.94248	0.348379
TQLGEYGFQNALLVR	tr	A0A0C4DGB6	1707.89	15	420	434	8.17558e-06	9.17899e-06	5.85956e-05	0.00202645	7.68658e-05	2.24121e-05	27.9884	0.358604
TYGEMADCCAKQE	tr	A0A0C4DGB6	1447.54	13	107	119	0	5.73687e-06	5.85956e-06	0	1.92164e-05	1.86767e-05	3.26766	0.255251
ARTSGRVAVEEV	tr	A0A0C4DGC5	1272.68	12	60	71	8.17558e-05	0.00024439	0.000106644	8.32787e-05	0.000125868	0.000150659	-1.20285	0.677154
SVGGSGGG	tr	A0A0C4DGC5	576.25	8	224	231	4.67176e-05	8.03161e-05	5.85956e-05	0.000144967	7.68658e-05	0.000100854	1.73834	0.109133
VGGPISSGSS	tr	A0A0C4DGC5	846.408	10	203	212	0.000356222	0.000325854	0.000285946	0.000261145	0.000300737	0.000237817	-1.21048	0.110075
WAAGAGATH	tr	A0A0C4DGC5	840.388	9	124	132	0.00016468	0.000209969	0.000332823	0.000176839	0.000165261	0.000100854	-1.59717	0.187416
KQGTEIVPVGEAL	tr	A0A0C4DGC9	1339.73	13	329	341	0.000147161	0.000192759	0.000182818	0.000201514	0.000189282	0.000201709	1.13347	0.18259
IKTVEVESSKTK	tr	A0A0C4DGM9	1347.76	12	119	130	0.000154168	0.000232917	0.000131254	0.000207683	0.000125868	9.96093e-05	-1.19665	0.560648
AAAPAPGTGGD	tr	A0A0C4DGS5	883.404	11	769	779	0.000224245	0.000160632	0.000187506	0.000145995	0.000144123	0.000138208	-1.33632	0.0610902
TGGDSVCGET	tr	A0A0C4DGS5	924.35	10	776	785	1.16794e-05	1.14737e-05	0	0	1.92164e-05	0	-1.20486	0.869233
DSSSPHSG	tr	A0A0C4DH01	772.299	8	300	307	0.000332863	0.000150306	9.37529e-05	0.000191233	0.000209459	0.000369799	1.33552	0.520808
ENSNPE	tr	A0A0C4DH93	688.266	6	371	376	1.16794e-05	3.44212e-05	3.51573e-05	2.05626e-05	2.88247e-05	2.49023e-05	-1.0938	0.787704
MGTSGDHDDSFMKT	tr	A0A0C4DH93	1527.6	14	43	56	0.000163512	0.000176695	0.000207428	0.000197401	0.000227715	0.000222876	1.18325	0.105553
LCGGP	tr	A0A0D9SEK4	445.2	5	340	344	3.50382e-05	6.88424e-05	9.37529e-05	0.000133657	0.000145084	0.000136963	2.10341	0.0138094
LGAGY	tr	A0A0D9SEK4	479.238	5	11	15	4.67176e-05	8.03161e-05	8.20338e-05	0.000133657	5.76493e-05	8.71581e-05	1.33194	0.406024
PAGGGGPL	tr	A0A0D9SEK4	624.323	8	260	267	5.8397e-05	2.29475e-05	7.03147e-05	0.000102813	9.70431e-05	4.98046e-05	1.6462	0.211858
SGGSGY	tr	A0A0D9SEK4	526.202	6	393	398	0.000153	0.000196201	0.000165239	0.00015422	0.000242127	0.000125757	1.0149	0.9487
GAGGGGCGCGLVAM	tr	A0A0D9SES0	1108.45	14	26	39	8.17558e-05	3.44212e-05	9.37529e-05	8.32787e-05	8.6474e-05	6.22558e-05	1.10517	0.726894
GGGGGGAGGGGCGC	tr	A0A0D9SES0	922.302	14	21	34	0.000178695	0.000103264	0.000273055	0.000217964	0.00017487	0.000150659	-1.0212	0.945625
DSSGGGAG	tr	A0A0D9SEU5	606.225	8	17	24	9.34352e-05	3.44212e-05	3.51573e-05	0.000115151	0.000124907	6.22558e-05	1.85453	0.167621
SESNSTDSTK	tr	A0A0D9SEU5	1054.44	10	429	438	0.000117962	0.000245538	0.00017813	0.000261145	0.000223872	0.000201709	1.26789	0.300687
ATPSKGPSASA	tr	A0A0D9SF30	972.488	11	223	233	0.000154168	0.000149159	0.000175787	0.00018712	0.00023348	0.000227856	1.35345	0.0279717
GSPAPAAGASG	tr	A0A0D9SF30	841.393	11	397	407	8.29238e-05	2.29475e-05	3.51573e-05	9.356e-05	8.6474e-05	1.24512e-05	1.36487	0.61763
LAGCGAGT	tr	A0A0D9SFE1	648.29	8	108	115	4.67176e-05	4.58949e-05	5.85956e-05	0.000135713	0.000106651	0.00021665	3.03565	0.0364426
DNVSMASSGAT	tr	A0A0D9SGI1	1038.43	11	451	461	0.00028381	0.000258159	0.000226179	0.000239555	0.000330523	0.000369799	1.22356	0.24478
ENQGSPQT	tr	A0A0D9SGI1	859.367	8	561	568	0.00016468	0.000237506	0.000315244	0.000299186	0.000325719	0.000358593	1.37086	0.13064
CRGGP	tr	A0A0G2JJM1	488.217	5	185	189	0.000261619	0.00033618	0.000271883	0.000250864	0.000205616	0.000227856	-1.27084	0.0819882
GPPVSGTLQGA	tr	A0A0G2JJM1	982.508	11	549	559	0.000117962	0.000174401	0.00017813	0.000207683	0.000146045	0.000189258	1.15408	0.416529
GSASATHGGGSPPGT	tr	A0A0G2JJM1	1239.55	15	103	117	0.00023826	0.00016178	0.000105472	0.000124404	0.00011626	0.000150659	-1.2918	0.39364
HPGGP	tr	A0A0G2JJM1	463.218	5	546	550	0.000140153	0.000114737	0.000132426	8.22505e-05	0.000147006	3.73535e-05	-1.45275	0.285986
PTGPLGP	tr	A0A0G2JJM1	637.343	7	469	475	2.33588e-06	2.29475e-06	3.51573e-06	3.0844e-06	1.92164e-06	3.73535e-06	1.07304	0.78022
TGSASATHGGGS	tr	A0A0G2JJM1	988.421	12	102	113	0.000154168	0.000301759	0.000200397	0.000167585	8.6474e-05	0.000124512	-1.73369	0.134675
VAAVASAAAGQ	tr	A0A0G2JJM1	914.482	11	510	520	0.000213733	0.00016178	0.000165239	0.00015422	0.000184478	0.000100854	-1.23023	0.318693
SSTTSSGAN	tr	A0A0G2JKD1	810.336	9	365	373	1.05115e-05	1.03264e-05	0.000198053	2.67314e-05	8.6474e-06	2.1167e-05	-3.87104	0.437262
STTSSGASTATNSES	tr	A0A0G2JKD1	1386.57	15	111	125	3.50382e-05	6.31055e-05	4.68764e-05	6.16879e-05	5.28452e-05	3.73535e-05	1.04735	0.842603
TTSSGASTATNSDSSTV	tr	A0A0G2JKD1	1572.67	17	262	278	0.000190374	0.000327001	0.000285946	0.000167585	0.000156614	0.000227856	-1.45515	0.143648
DKDGDGEGAGGAPEE	tr	A0A0G2JKR7	1402.55	15	94	108	1.16794e-05	2.29475e-05	0	1.02813e-05	9.60822e-06	1.24512e-05	-1.07069	0.914671
VYSCE	tr	A0A0G2JKR7	599.226	5	29	33	0.000105115	6.88424e-05	5.85956e-05	3.0844e-05	0.000156614	0.000127002	1.35221	0.537188
ESFEDKGNND	tr	A0A0G2JMA0	1153.45	10	475	484	0.000355054	0.000269633	0.00031876	0.000234414	0.000271913	0.000262719	-1.22677	0.099414
HTTHSPPTAG	tr	A0A0G2JN42	1004.47	10	1404	1413	0.00015884	0.000204232	0.00018985	0.000141882	0.0001864	0.000145679	-1.1666	0.24954
LATDVCGVND	tr	A0A0G2JN42	1005.44	10	894	903	0.00015884	0.000154895	0.000207428	0.000162445	0.000146045	0.000131982	-1.18319	0.23078
EPATD	tr	A0A0G2JNU3	531.218	5	38	42	0.00016468	8.03161e-05	0.000105472	9.356e-05	5.76493e-05	8.71581e-05	-1.47028	0.24352
KAPVFVPVGLR	tr	A0A0G2JNU3	1181.73	11	1899	1909	9.46032e-05	6.99898e-05	4.68764e-05	0.000114123	6.82184e-05	0.000113306	1.39806	0.242761
LCVTK	tr	A0A0G2JNU3	562.315	5	2125	2129	0.000687917	0.00116803	0.000873074	0.000661089	0.000752324	0.000864111	-1.19824	0.377104
QTREQEGKST	tr	A0A0G2JNU3	1162.56	10	217	226	0.000359726	0.000372896	0.000304697	0.00039069	0.000314189	0.000322485	-1.00969	0.922389
AAGDGVAAGGD	tr	A0A0G2JPF6	859.367	11	542	552	0.000165848	9.17899e-05	0.00021446	0.000176839	0.000204655	0.000139453	1.10347	0.707243
AGAAGDGVAAGGD	tr	A0A0G2JPF6	987.426	13	540	552	0.000105115	0.000114737	0.000223835	9.25319e-05	0.000175831	0.000125757	-1.12577	0.732749
DEGEAAGAAGDG	tr	A0A0G2JPF6	1018.38	12	535	546	2.56947e-05	2.7537e-05	2.34382e-05	3.0844e-05	4.03545e-05	2.73926e-05	1.28592	0.145739
EGDGGGHLDSEGEE	tr	A0A0G2JPF6	1386.52	14	438	451	1.51832e-05	6.88424e-06	3.51573e-06	1.33657e-05	5.76493e-06	1.99219e-05	1.52649	0.449521
GGHHQAGPGQGGDEG	tr	A0A0G2JPF6	1359.56	15	523	537	1.05115e-05	6.88424e-06	3.51573e-06	6.16879e-06	2.88247e-06	1.1206e-05	-1.03229	0.948179
KGGMT	tr	A0A0G2JQF5	492.237	5	202	206	0.000151832	0.000162927	0.000201569	0.000229273	0.000135476	0.000138208	-1.02658	0.902913
TDSSSGGESDIE	tr	A0A0G2JQF5	1182.45	12	403	414	7.00764e-05	0.000138832	0.000106644	0.000156276	0.00023348	0.000161865	1.74811	0.068707
AGCKCDGG	tr	A0A0G2JR97	709.252	8	7012	7019	7.00764e-06	1.14737e-05	3.04697e-05	2.87877e-05	1.24907e-05	2.36572e-05	1.32654	0.571381
AGTATPSSSGASGT	tr	A0A0G2JR97	1150.51	14	805	818	0.000176359	0.000174401	8.20338e-05	0.000251892	0.000134515	0.000176806	1.30135	0.401195
ESQTT	tr	A0A0G2JR97	564.239	5	653	657	0.000617841	0.00181629	0.000859011	0.000803999	0.00077058	0.000967455	-1.29548	0.536759
HDATLGPSGGTSL	tr	A0A0G2JR97	1211.58	13	725	737	0.000177527	0.000208822	0.000227351	0.000192261	0.00026903	0.000181787	1.04787	0.768659
HEDGGGQ	tr	A0A0G2JR97	698.262	7	6731	6737	0	1.14737e-05	3.51573e-05	6.16879e-05	2.88247e-05	3.73535e-05	2.74208	0.13092
LVTGNPSTGAAGT	tr	A0A0G2JR97	1144.57	13	521	533	6.07329e-05	5.27792e-05	3.28135e-05	3.9069e-05	5.38061e-05	3.98437e-05	-1.10252	0.660778
PLPVTSLFSVSTGDT	tr	A0A0G2JR97	1519.78	15	4774	4788	2.10229e-05	4.58949e-06	1.40629e-05	1.85064e-05	7.68658e-06	1.24512e-05	-1.02669	0.954799
TASGH	tr	A0A0G2JR97	471.208	5	677	681	0.000105115	8.03161e-05	5.85956e-05	0.000102813	0.000124907	6.22558e-05	1.1883	0.537535
TDTSSASKGDTTPLP	tr	A0A0G2JR97	1476.69	15	4249	4263	0.000213733	0.000267338	0.000158208	0.000286849	0.000343014	0.000336181	1.51115	0.0393772
TDTSSASTGHATL	tr	A0A0G2JR97	1247.56	13	2233	2245	0.00107801	0.000721698	0.000488687	0.000766986	0.000659124	0.000626293	-1.11498	0.678968
TDTSSASTGQATS	tr	A0A0G2JR97	1212.51	13	3465	3477	0.000832742	0.000464686	0.000369152	0.000427703	0.0003507	0.000468164	-1.33694	0.390316
TQSTTELLSASA	tr	A0A0G2JR97	1207.59	12	846	857	0.00268042	0.00164189	0.00140395	0.000721748	0.000830151	0.000921386	-2.31525	0.0520485
TTSAGT	tr	A0A0G2JR97	536.244	6	802	807	0.000141321	0.000220296	0.000248445	0.000322833	0.00036223	0.000178052	1.4148	0.261199
VTGASSASTG	tr	A0A0G2JR97	836.388	10	2744	2753	0.000297825	0.000127358	0.000117191	0.00022002	0.000284403	0.000290112	1.46492	0.251464
YSGSSP	tr	A0A0J9YVV7	596.244	6	263	268	7.00764e-05	4.58949e-05	4.68764e-05	0.000166557	0.000125868	8.71581e-05	2.33091	0.0407557
GAVDSSSSGSAA	tr	A0A0J9YVW5	994.42	12	613	624	5.25573e-05	5.16318e-05	0.000130082	9.76725e-05	8.74348e-05	8.84032e-05	1.1675	0.643843
MAAPAEPCAGQG	tr	A0A0J9YVW5	1101.46	12	1	12	9.34352e-06	9.17899e-06	9.37529e-06	2.26189e-05	3.2668e-05	1.74316e-05	2.6066	0.028829
CSGSAGYPER	tr	A0A0J9YW69	1025.42	10	168	177	0.000153	0.000151453	0.000105472	5.14066e-05	6.82184e-05	4.98046e-05	-2.41944	0.00858544
DNPAGCSGSAG	tr	A0A0J9YW69	934.345	11	163	173	0.000100443	9.86741e-05	0.000140629	9.76725e-05	9.12781e-05	8.09325e-05	-1.25886	0.184543
EDASPGAGHEQ	tr	A0A0J9YWL0	1096.44	11	277	287	4.67176e-05	0.000231769	0.000166411	0.000207683	0.000154692	0.000151904	1.15595	0.706376
EDEAGGIGEAGGV	tr	A0A0J9YX94	1159.5	13	143	155	0.000129641	0.00024439	0.000182818	0.000114123	0.000115299	0.000131982	-1.5408	0.124962
EGGAGEAGGAGEEGGEDEAGA	tr	A0A0J9YX94	1775.67	21	200	220	7.00764e-05	0.000174401	0.000223835	0.000238527	0.000126829	9.96093e-05	-1.0072	0.98653
GAAGEAGGAGEA	tr	A0A0J9YX94	916.389	12	171	182	0.00023826	0.000151453	0.000176959	0.000178895	0.000205616	9.96093e-05	-1.17052	0.538401
KDTMSTGLTGA	tr	A0A0J9YXN7	1080.51	11	401	411	0.000176359	0.000231769	0.000236726	0.000206654	0.000165261	0.000164355	-1.20248	0.203789
SGVTGAAKVA	tr	A0A0J9YXN7	859.476	10	868	877	0.000129641	0.000184727	0.000140629	0.000129545	0.000180635	0.000151904	1.01557	0.921119
DGGAAGK	tr	A0A0J9YY01	574.271	7	2597	2603	7.00764e-05	0.000173253	0.000118363	0.000198429	0.000165261	8.71581e-05	1.2465	0.540402
EASADAPTGE	tr	A0A0J9YY01	946.388	10	564	573	0.000105115	0.000151453	0.000140629	0.00031358	0.000351661	0.00026521	2.34254	0.00343939
EGNGGCRRPG	tr	A0A0J9YY01	1001.45	10	72	81	0.000153	0.000184727	0.00018985	0.000259089	0.000302659	0.000251513	1.5415	0.00838787
SGGDGGSSCPDS	tr	A0A0J9YY01	1024.34	12	151	162	5.8397e-05	3.44212e-05	7.61742e-05	5.65472e-05	8.6474e-05	6.84814e-05	1.25155	0.395439
FSWRTACYKC	tr	A0A0J9YY54	1263.55	10	691	700	2.80306e-05	3.21264e-05	2.6954e-05	2.57033e-05	2.6903e-05	1.74316e-05	-1.24377	0.166407
SLPPLPPAVVTGAEAAAVPLQ	tr	A0A0J9YY54	1997.12	21	239	259	3.50382e-05	4.70423e-05	7.14866e-05	9.356e-05	5.76493e-05	7.4707e-05	1.47112	0.181282
CGSRSGVEIPR	tr	A0A0U1RQH1	1159.58	11	105	115	0.000519734	0.000556476	0.000457045	0.000554163	0.000533256	0.000463183	1.01131	0.892029
ITEAP	tr	A0A0U1RQH1	529.275	5	27	31	0.000153	5.73687e-05	0.000188678	0.000176839	0.00017487	0.00016311	1.29012	0.383183
KGKMGKKKT	tr	A0A0U1RQH1	1004.62	9	394	402	0.0014354	0.00114508	0.00114496	0.000953078	0.0014201	0.000925121	-1.1295	0.489836
QRPTDMSALNNLFGPQ	tr	A0A0U1RQQ9	1787.86	16	836	851	0.000177527	6.88424e-05	5.97675e-05	0.000165529	0.000106651	7.4707e-05	1.13311	0.783582
PERGSLASPA	tr	A0A0U1RQS4	983.504	10	1150	1159	0.000141321	0.000174401	0.000188678	0.000176839	0.000136437	0.000125757	-1.14889	0.356949
VFLSVGAIEGSAPGA	tr	A0A0U1RQS4	1373.72	15	1027	1041	6.19008e-05	9.5232e-05	5.97675e-05	7.8138e-05	8.74348e-05	5.354e-05	1.0102	0.963865
KTDSS	tr	A0A0U1RRM4	536.244	5	137	141	0.000224245	0.000375191	0.000213288	0.000239555	0.000312267	0.000176806	-1.11542	0.689718
SSPGTSGVGPAAGA	tr	A0A0U1RRM4	1114.53	14	154	167	4.67176e-05	3.44212e-05	5.85956e-05	0.000156276	0.000126829	0.00011206	2.82797	0.00447329
FDIKGVGK	tr	A0A140T8X2	862.491	8	2402	2409	0.000177527	0.000162927	0.000188678	0.000166557	0.000137398	0.000190503	-1.07013	0.535466
IIPPP	tr	A0A140T8Z0	535.337	5	586	590	5.8397e-06	1.14737e-05	1.17191e-05	1.02813e-05	9.60822e-06	6.22558e-06	-1.11171	0.693413
PPPPLPGEAGMP	tr	A0A140T8Z0	1158.57	12	694	705	0.000190374	0.000137685	0.00017813	0.000155248	0.000107612	0.0001021	-1.38697	0.112291
PSAGGDGG	tr	A0A140T8Z0	616.245	8	27	34	3.50382e-05	9.29372e-05	3.51573e-05	5.14066e-05	0.000107612	4.98046e-05	1.28008	0.603782
ACDAGCSGPGG	tr	A0A140T920	893.301	11	1185	1195	0.000237092	0.000325854	0.000248445	0.000261145	0.00023348	0.00021416	-1.14476	0.332402
AGCSGPGGNWDGGD	tr	A0A140T920	1248.45	14	1188	1201	1.16794e-05	3.44212e-05	7.03147e-05	9.25319e-05	3.84329e-05	6.22558e-05	1.65975	0.330976
EGAVEVAQLLLGL	tr	A0A140T920	1310.74	13	1776	1788	0	3.44212e-06	7.03147e-06	9.25319e-06	2.88247e-06	1.1206e-05	2.22863	0.254961
EMTACHSGPCLNGG	tr	A0A140T920	1375.53	14	728	741	1.75191e-05	2.86843e-05	3.51573e-05	1.02813e-05	9.60822e-06	1.24512e-05	-2.51574	0.0352238
GAGGGPT	tr	A0A140T920	515.234	7	1903	1909	0.000176359	0.00016178	0.000200397	0.000166557	0.000213303	0.000125757	-1.06511	0.712077
GCSGPG	tr	A0A140T920	476.169	6	1189	1194	0.000165848	0.000162927	0.000154692	0.000114123	9.70431e-05	7.4707e-05	-1.6912	0.00519325
MAAVGA	tr	A0A140T920	518.252	6	1414	1419	0.000131977	8.03161e-05	9.60967e-05	8.22505e-05	8.74348e-05	9.96093e-05	-1.14518	0.464376
TNECASAPC	tr	A0A140T920	894.321	9	513	521	0.000141321	5.73687e-05	2.34382e-05	5.14066e-05	0.000134515	0.000202954	1.75069	0.377891
ASACPGGCGPRE	tr	A0A140T9C0	1103.45	12	685	696	0.000165848	0.000279959	0.000310556	0.00040714	0.000312267	0.000189258	1.20136	0.545326
ELTVTDATPDSL	tr	A0A140T9C0	1260.61	12	1992	2003	9.34352e-05	2.29475e-05	0.000106644	0.000103841	6.72576e-05	0.000125757	1.33103	0.472795
FVVSS	tr	A0A140T9C0	537.28	5	1212	1216	2.10229e-05	2.29475e-05	5.03922e-05	2.77596e-05	1.72948e-05	1.49414e-05	-1.57282	0.327185
HTVGAGVGSPS	tr	A0A140T9C0	967.472	11	46	56	0.000129641	0.000115885	7.03147e-05	0.000134685	0.000135476	8.71581e-05	1.13133	0.595613
ICDTGY	tr	A0A140T9C0	670.263	6	389	394	9.34352e-05	6.88424e-05	7.14866e-05	0.000239555	0.00017487	0.000189258	2.58244	0.00427622
LPPVSTSFTTGGLRIPF	tr	A0A140T9C0	1788.98	17	3988	4004	9.34352e-05	0.000150306	9.37529e-05	0.00022002	9.70431e-05	7.4707e-05	1.16082	0.730535
PGGCGP	tr	A0A140T9C0	486.19	6	689	694	0.000142489	0.00016178	0.00017813	0.00018712	9.60822e-05	9.96093e-05	-1.26015	0.351499
RVGPISAVAITAG	tr	A0A140T9C0	1210.7	13	1852	1864	0.000369069	0.000231769	0.000243758	0.000224133	0.00024501	0.000356103	-1.02345	0.919623
DSAAPDSVV	tr	A0A140T9S5	859.392	9	794	802	0.000307168	0.000220296	0.000319932	0.000180951	0.000263265	0.000181787	-1.35366	0.150249
EGGGP	tr	A0A140T9S5	415.17	5	553	557	0.000106283	0.000114737	0.000141801	0.000103841	0.000106651	0.000164355	1.03315	0.866904
PVSGPCLSAPASCP	tr	A0A1B0GTL5	1284.58	14	985	998	0.000227748	0.000530086	0.00731741	0.000771099	0.000323797	0.00179795	-2.79146	0.503952
DEGTPPTNFDT	tr	A0A1B0GTN7	1192.49	11	643	653	0.00016468	0.000267338	0.000176959	0.000144967	0.000165261	0.000125757	-1.39678	0.168203
DGPGSGGGEE	tr	A0A1B0GTN7	860.315	10	2420	2429	0.000666894	0.000629908	0.00068088	0.000417421	0.00028056	0.000381006	-1.83291	0.00236219
EGEGEGPDGG	tr	A0A1B0GTN7	902.325	10	991	1000	7.00764e-05	0.000138832	0.000117191	0.000166557	0.000135476	0.000150659	1.3882	0.130019
GGGGSGAAAGV	tr	A0A1B0GTN7	759.351	11	13	23	0.000261619	5.73687e-05	0.000166411	0.000188148	0.00017487	0.000150659	1.05826	0.882813
GSGAAAGVVVGSGG	tr	A0A1B0GTN7	1044.52	14	16	29	0.000116794	0.000160632	0.00012891	0.000208711	9.60822e-05	0.000124512	1.05652	0.84307
QGSSSVSGSPAPST	tr	A0A1B0GTN7	1247.56	14	2261	2274	0.000918001	0.00058975	0.000571893	0.00072072	0.000721578	0.000663647	1.01265	0.94246
VFTGVFTFEMVI	tr	A0A1B0GTN7	1388.7	12	1283	1294	0.000163512	0.000193906	0.000210944	0.000225161	0.000206577	0.000240307	1.18242	0.111195
YGGGGSGAAA	tr	A0A1B0GTN7	766.324	10	12	21	0.000437978	0.00022259	0.000105472	4.11253e-05	6.72576e-05	9.96093e-05	-3.68302	0.13295
RESLLRVKEAR	tr	A0A1B0GTU3	1355.8	11	798	808	0.000129641	0.000151453	0.000175787	0.00205112	0.000293051	0.00021416	5.59956	0.307692
IFETHGAETR	tr	A0A1B0GTW6	1159.56	10	602	611	0.000371405	0.000313233	0.000362121	0.000331058	0.00033917	0.000343652	-1.03243	0.583813
QTELRKGLEEPHT	tr	A0A1B0GTW6	1536.79	13	205	217	7.00764e-05	8.26109e-05	3.51573e-05	8.32787e-05	7.39833e-05	5.85205e-05	1.14873	0.590165
LHALGFSGQ	tr	A0A1B0GTW7	928.477	9	308	316	0.000235924	0.000254717	0.000247273	0.000133657	0.000284403	0.000125757	-1.35692	0.280592
MASFSSED	tr	A0A1B0GTX7	872.322	8	1331	1338	0.000364397	0.000267338	0.000291806	0.000272455	0.000218107	0.000254004	-1.24038	0.147
TKEMGF	tr	A0A1B0GTX7	711.326	6	40	45	0.000522069	0.000619582	0.000571893	0.000817365	0.000633182	0.000610107	1.20257	0.18028
EPSSPSTLVDN	tr	A0A1B0GU24	1144.52	11	1026	1036	9.34352e-05	9.29372e-05	4.68764e-05	6.16879e-05	6.82184e-05	3.73535e-05	-1.39453	0.290382
IGPPGK	tr	A0A1B0GU24	567.338	6	1547	1552	2.33588e-06	1.26211e-05	1.87506e-05	6.16879e-06	6.72576e-06	7.4707e-06	-1.65515	0.406932
QEGWGSGGD	tr	A0A1B0GU24	891.336	9	1083	1091	0.000308336	0.00042797	0.00036798	0.000439012	0.000359348	0.000290112	-1.01453	0.928468
HGGGD	tr	A0A1B0GUN9	441.161	5	126	130	0.000154168	6.88424e-05	0.000130082	0.000176839	0.000135476	0.000201709	1.45577	0.168028
VCSTAG	tr	A0A1B0GUW6	536.226	6	854	859	3.50382e-05	1.72106e-05	7.03147e-05	7.19692e-05	6.72576e-05	0.000105835	1.99947	0.107868
EMTANENTTL	tr	A0A1B0GV46	1122.49	10	414	423	0.00190958	0.00255061	0.00213522	0.000837927	0.00137302	0.00217397	-1.50411	0.162691
KTTLAN	tr	A0A1B0GV46	646.365	6	1135	1140	5.8397e-06	0	1.17191e-05	0	0	1.24512e-05	-1.41022	0.766418
TTSSHLNKT	tr	A0A1B0GV46	987.499	9	1323	1331	0.000664558	0.000665476	0.000441811	0.000302271	0.000499628	0.000455712	-1.4089	0.14702
EGALGTV	tr	A0A1B0GV47	645.333	7	1505	1511	3.50382e-05	1.72106e-05	1.17191e-05	6.68286e-05	3.84329e-05	2.49023e-05	2.03483	0.195641
ETSGTS	tr	A0A1B0GV47	580.234	6	1178	1183	0.000140153	0.00024439	0.000201569	0.000248808	0.000145084	0.000178052	-1.02477	0.917882
PSQSGAGGRP	tr	A0A1B0GVH0	912.441	10	55	64	0.000200886	0.000184727	0.000165239	0.000113094	0.000135476	0.000138208	-1.42421	0.0136838
EFFGHGGP	tr	A0A1B0GVL4	846.366	8	1086	1093	0.000248771	0.000103264	5.85956e-05	0.000134685	0.000125868	3.73535e-05	-1.37839	0.595754
RGGGGGSGGGN	tr	A0A1B0GVL4	831.358	11	17	27	0.000130809	8.03161e-05	0.000212116	0.000197401	0.000155653	9.96093e-05	1.06952	0.84718
SDTACSCE	tr	A0A1B0GVL4	814.247	8	199	206	8.05879e-05	0.000104411	0.000227351	0.000213851	0.000166222	0.000148169	1.28105	0.478861
SGGGNGGASSGKA	tr	A0A1B0GVL4	1005.45	13	23	35	0.000167015	0.000180138	0.000182818	0.000157304	0.000153732	0.000153149	-1.14172	0.0122496
ISATK	tr	A0A1B0GVU7	518.306	5	1121	1125	0.000122634	0.000150306	0.00013477	0.000166557	0.000122024	0.000100854	-1.04692	0.78573
KGAAKVMVTNVTSLL	tr	A0A1B0GVU7	1530.88	15	1141	1155	0.000206725	0.000198496	0.000194537	0.000420506	0.000434292	0.000308789	1.94009	0.00923595
DCLAACSRALEAHPTGS	tr	A0A1C7CYW7	1700.76	17	242	258	0.000122634	0.000184727	0.000148833	0.000145995	0.000155653	0.000124512	-1.07048	0.646386
DTGAPLED	tr	A0A1C7CYW7	816.35	8	791	798	0.000130809	0.000138832	0.000157036	0.000149079	0.000130672	0.000100854	-1.12105	0.392842
AGTGKT	tr	A0A1C7CYW8	533.281	6	1895	1900	2.33588e-05	0.000127358	0.00012891	0.000156276	6.72576e-05	4.98046e-05	-1.02301	0.967277
HTEASDN	tr	A0A1C7CYW8	772.299	7	392	398	0.000732299	0.000289138	0.000139457	0.000472941	0.000313228	0.000687304	1.26926	0.643331
KFVLATIAEIRSKSL	tr	A0A1C7CYW8	1675	15	1167	1181	0.000105115	0.000138832	0.000118363	0.000102813	0.000173909	8.71581e-05	1.00433	0.986196
TTVGVTSGEVSNSS	tr	A0A1C7CYW8	1323.62	14	222	235	1.75191e-05	3.44212e-05	5.85956e-06	1.5422e-05	9.60822e-06	1.86767e-05	-1.32244	0.618083
VRKVL	tr	A0A1C7CYW8	613.428	5	363	367	5.8397e-06	0	5.85956e-06	5.14066e-06	0	6.22558e-06	-1.0293	0.969587
LPGGGD	tr	A0A5E8	514.239	6	45	50	0.000105115	0.000128506	0.000235554	0.000197401	0.000155653	0.000189258	1.15589	0.593893
RAAPPAPN	tr	A0A5E8	792.424	8	169	176	0.00016468	3.44212e-05	7.03147e-05	0.000176839	0.000185439	0.000188013	2.04253	0.0742619
GKNKLLH	P01023	A2MG	808.492	7	2	8	0.000105115	0.000143422	0.000105472	0.000166557	9.70431e-05	0.000156885	1.18778	0.42858
GVDISSGSGGSGES	tr	A6NKC6	1194.5	14	1200	1213	0.000141321	0.000103264	8.20338e-05	8.22505e-05	4.80411e-05	0.000100854	-1.41304	0.24269
QGSGHEDN	tr	A6NKC6	842.315	8	1806	1813	0.000154168	0.000175548	0.000223835	0.000208711	6.72576e-05	6.22558e-05	-1.63664	0.24143
SEGAEAQEAEEAAQ	tr	A6NKC6	1418.58	14	1935	1948	7.24123e-05	0.000127358	9.49248e-05	8.32787e-05	0.00011626	0.000113306	1.06158	0.767453
SEGGDPASPA	tr	A6NKC6	886.367	10	569	578	0.000253443	0.000271927	0.000319932	0.000416393	0.000367995	0.000329956	1.31828	0.0482931
SSGSGG	tr	A6NKC6	450.171	6	1204	1209	7.00764e-06	1.03264e-05	3.51573e-06	6.16879e-06	5.76493e-06	7.4707e-06	-1.07448	0.824276
MADYSN	tr	A8MT40	699.253	6	1	6	5.9565e-05	2.29475e-05	2.34382e-05	3.0844e-05	2.88247e-05	2.49023e-05	-1.2528	0.591929
ESSSGVPGTA	tr	A8MUN2	890.398	10	59	68	0.000105115	6.88424e-05	0.000118363	0.000103841	5.86102e-05	0.000124512	-1.01867	0.945284
CGGAHSCGPG	tr	A8MVC2	844.296	10	313	322	0.000214901	0.000162927	0.00018985	0.000248808	0.000164301	0.000190503	1.0633	0.702077
GAHSCGPG	tr	A8MVC2	684.265	8	315	322	5.9565e-05	4.58949e-05	5.85956e-05	6.16879e-05	4.80411e-05	6.22558e-05	1.04833	0.700879
AANGTGA	Q9BZC7-2	ABCA2	560.255	7	366	372	4.67176e-05	3.44212e-05	2.34382e-05	4.11253e-05	9.80039e-05	4.98046e-05	1.80665	0.211536
HVVII	Q9BZC7-2	ABCA2	579.374	5	781	785	2.33588e-05	2.29475e-05	2.34382e-05	1.02813e-05	9.60822e-06	1.24512e-05	-2.15655	0.000138459
NATAEEGAPSA	Q9BZC7-2	ABCA2	1016.44	11	379	389	3.50382e-05	5.73687e-05	3.51573e-05	0.000102813	0.000155653	9.96093e-05	2.80702	0.0173279
SGAGGAANGTGAGA	Q9BZC7-2	ABCA2	1017.45	14	361	374	0.000225413	0.000232917	0.00023907	4.11253e-05	0.000166222	0.000241553	-1.55357	0.230274
ENTISSLKGCIV	Q86UQ4	ABCAD	1262.65	12	1385	1396	0.000209061	0.000238654	0.000167583	0.000185064	0.000125868	0.00015813	-1.31177	0.142939
ESSFV	Q86UQ4	ABCAD	567.254	5	1117	1121	0.000165848	0.000151453	0.000176959	0.000135713	0.000106651	8.71581e-05	-1.49992	0.0260842
FFSSGGD	Q86UQ4	ABCAD	715.281	7	4270	4276	0.0017157	0.000436002	0.000519157	0.000743339	0.00058418	0.00202705	1.25599	0.730183
FSSGGD	Q86UQ4	ABCAD	568.213	6	4271	4276	8.17558e-05	0.000137685	9.37529e-05	9.25319e-05	0.000107612	9.96093e-05	-1.04484	0.81109
HVGGC	Q86UQ4	ABCAD	471.19	5	327	331	0.000140153	0.000215706	0.000225007	0.000133657	0.000175831	0.000118286	-1.35788	0.184953
LAKNAVCPN	Q86UQ4	ABCAD	928.48	9	499	507	9.34352e-05	4.58949e-05	8.20338e-05	0.000144967	0.000115299	0.000100854	1.63134	0.0736281
MGDAVDLSSAGT	Q86UQ4	ABCAD	1122.49	12	4784	4795	0.00407261	0.00322641	0.00406302	0.00213543	0.00260671	0.00348632	-1.38082	0.0976566
PSVLE	Q86UQ4	ABCAD	543.29	5	4077	4081	0.000437978	0.00016178	0.000141801	9.25319e-05	7.68658e-05	0.000100854	-2.74395	0.17647
SAAACS	Q2M3G0	ABCB5	508.195	6	220	225	8.29238e-05	3.44212e-05	4.68764e-05	8.22505e-05	6.72576e-05	4.98046e-05	1.21368	0.536103
AIPIA	Q09428	ABCC8	483.306	5	549	553	0.000106283	9.29372e-05	9.49248e-05	0.000102813	4.80411e-05	6.22558e-05	-1.38025	0.185793
ALIAP	Q09428	ABCC8	483.306	5	1366	1370	0.000128473	0.000104411	5.85956e-05	9.356e-05	0.000106651	0.00011206	1.07133	0.760322
DAIITEGGENFS	Q09428	ABCC8	1251.56	12	1471	1482	0.000116794	0.000149159	0.000213288	8.22505e-05	7.78266e-05	0.000124512	-1.68398	0.112687
LVGLGLTYALMV	Q09428	ABCC8	1248.72	12	1279	1290	0.000169351	0.000154895	0.00012891	0.000209739	0.00017487	0.00015813	1.19768	0.196045
VPSADGDADN	Q09428	ABCC8	959.383	10	667	676	9.46032e-05	5.8516e-05	0.000105472	0.000114123	0.000106651	8.84032e-05	1.19562	0.354509
KAGSGAPGG	P00519	ABL1	700.35	9	856	864	0.000177527	0.00024439	0.000164068	0.000251892	0.000135476	0.000239062	1.06902	0.776739
PTSKAGSGAPGG	P00519	ABL1	985.483	12	853	864	0.000106283	0.000257012	0.000165239	0.000197401	0.00023348	0.000190503	1.17568	0.53653
TAGSGPAATQ	P00519	ABL1	859.404	10	1103	1112	0.000320016	0.000224885	0.000260164	0.00012132	0.00016334	0.000166846	-1.78307	0.0198536
DDGGGGGGSGTAGG	P42684-2	ABL2	1020.37	14	694	707	7.00764e-05	2.29475e-05	5.85956e-05	0.000134685	0.000145084	0.000100854	2.51039	0.0172769
NDDGGGGGGSGTA	P42684-2	ABL2	1020.37	13	693	705	4.67176e-05	4.58949e-05	3.51573e-05	9.356e-05	5.76493e-05	3.73535e-05	1.4758	0.295425
NLCNDDGGGGGGSGTAGGGW	P42684-2	ABL2	1707.65	20	690	709	0.000242932	0.000262748	0.000303525	0.000218992	0.000277678	0.000249023	-1.08517	0.438007
KECVGASNQ	O00400	ACATN	934.418	9	477	485	0.000105115	8.03161e-05	7.03147e-05	0.000144967	0.000146045	0.000176806	1.82923	0.00858298
LCKKLGGSCV	O00400	ACATN	1006.53	10	495	504	0.000140153	0.000151453	0.000118363	0.000144967	0.000137398	3.73535e-05	-1.28228	0.450501
VALLK	O00400	ACATN	542.379	5	275	279	7.00764e-06	1.72106e-05	1.75787e-05	6.16879e-06	5.76493e-06	1.99219e-05	-1.31207	0.598395
KTSLGLDHC	Q5FVE4-4	ACBG2	972.47	9	183	191	0.00226697	0.00247259	0.00174615	0.00225983	0.00201484	0.00283886	1.0968	0.556097
GSGLTALGLKPKN	O60488-2	ACSL4	1254.73	13	98	110	0.00011329	7.6874e-05	0.000131254	0.000103841	0.00010569	8.34228e-05	-1.09716	0.616795
AVEKGGCIMNASTG	O43184-3	ADA12	1336.61	14	369	382	5.8397e-05	9.17899e-05	7.03147e-05	6.16879e-05	0.00011626	0.000100854	1.2644	0.363215
FCTGAS	O43184-3	ADA12	584.226	6	491	496	8.17558e-05	2.29475e-05	5.85956e-05	0.000134685	0.000107612	0.000139453	2.33774	0.0211431
AGAGGD	P25100	ADA1D	446.176	6	75	80	0.000495207	0.000346507	0.000440639	0.00034134	0.000392016	0.000367309	-1.16507	0.256843
AGGSSAGGGGGSAGG	P25100	ADA1D	1005.41	15	20	34	0.000129641	0.000104411	0.000141801	0.000135713	0.000196008	0.000202954	1.42256	0.092262
AGGSSAGGGGGSAGGA	P25100	ADA1D	1076.45	16	20	35	0.000536085	0.000593192	0.000535563	0.000314608	0.00042084	0.000505517	-1.34157	0.0729582
DSSAGGSSAGGGGGSA	P25100	ADA1D	1180.46	16	17	32	0.000153	0.000221443	0.000260164	0.000208711	0.000147006	8.71581e-05	-1.43293	0.245838
GAGGGGGV	P25100	ADA1D	530.245	8	49	56	5.8397e-05	0.000127358	9.37529e-05	0.000102813	0.000165261	0.00011206	1.36001	0.294672
GGSSAGGGGGSAGGAA	P25100	ADA1D	1076.45	16	21	36	0.000117962	5.73687e-05	0.000140629	0.000165529	0.000204655	0.000124512	1.56569	0.154187
GVVGAGSGEDN	P25100	ADA1D	960.415	11	55	65	0.000141321	0.000150306	7.03147e-05	0.000207683	0.000115299	0.000113306	1.20541	0.57017
SSAGGGGG	P25100	ADA1D	548.219	8	23	30	7.00764e-05	5.16318e-05	6.44551e-05	8.73912e-05	8.83957e-05	5.60302e-05	1.24523	0.271652
VGGVPGGAGGGGGV	P25100	ADA1D	996.499	14	43	56	0.000154168	0.000174401	0.000154692	0.000176839	8.74348e-05	9.96093e-05	-1.32807	0.238878
VPGGAG	P25100	ADA1D	456.233	6	46	51	8.17558e-05	0.000164074	0.000188678	0.000376296	0.000195047	7.59521e-05	1.48972	0.48864
DHDENVQGCRCQ	P78325-2	ADAM8	1402.54	12	304	315	1.16794e-05	2.86843e-05	3.51573e-05	4.62659e-05	3.36288e-05	3.73535e-05	1.55252	0.154766
QAAEESCFS	P78325-2	ADAM8	970.37	9	485	493	0.000367901	0.000267338	0.000261336	0.000395831	0.000223872	0.000366064	1.09948	0.663167
GPSVTLPHQVVDN	O60266	ADCY3	1361.69	13	1131	1143	0.000165848	9.17899e-05	0.000119535	0.000186092	0.000205616	0.000125757	1.37196	0.221428
MACTK	O60503	ADCY9	552.24	5	849	853	5.8397e-05	8.14635e-05	0.000105472	0.000135713	8.6474e-05	4.98046e-05	1.10867	0.769652
TIGAT	O60503	ADCY9	461.249	5	1109	1113	8.29238e-05	0.000127358	0.000117191	0.000114123	0.000173909	0.000125757	1.26358	0.273864
EAALAGALLA	P13945	ADRB3	898.512	10	36	45	0.000200886	0.000127358	0.000225007	0.000134685	0.000203694	0.000263965	1.08874	0.747867
SGNGASTAASPT	Q16186	ADRM1	1019.45	12	248	259	0.000189206	0.00013998	0.000130082	0.000145995	0.000195047	9.96093e-05	-1.04225	0.860275
NSSST	Q9UHB7	AFF4	494.197	5	857	861	0.000200886	0.000173253	0.000258992	0.000281708	0.00029209	0.00011206	1.08328	0.795946
TKGSR	Q9UHB7	AFF4	547.308	5	605	609	2.33588e-05	6.88424e-05	8.32057e-05	0.00022002	0.000271913	0.000240307	4.17452	0.00139503
TSAGSSSGTNS	Q9UHB7	AFF4	954.389	11	136	146	7.59161e-05	0.000110148	0.00017813	0.000156276	0.000101847	0.000113306	1.01986	0.947332
GAGGGGGP	Q96P47-4	AGAP3	528.229	8	42	49	0.000129641	0.000138832	0.000176959	0.000241611	0.000165261	0.000215405	1.39702	0.0916333
GGGTGAPHSASSAS	Q96P47-4	AGAP3	1142.5	14	495	508	2.33588e-05	1.14737e-05	2.34382e-05	3.0844e-05	1.92164e-05	1.86767e-05	1.17962	0.568178
NSPSHSAVSAAS	Q96P47-4	AGAP3	1113.51	12	304	315	0.000207893	0.00020538	0.000260164	0.000262174	0.000160457	0.000145679	-1.18498	0.438205
PSHSAVSAAS	Q96P47-4	AGAP3	912.43	10	306	315	0.000105115	0.000115885	0.000191022	0.000239555	0.000147006	0.000188013	1.39452	0.227431
VCGGQFGGAGPG	Q96P47-4	AGAP3	1005.43	12	31	42	0.000245268	0.000167516	0.00015938	5.14066e-05	0.000171987	0.000133227	-1.6044	0.184508
VCGGQFGGAGPGAGGGGGPSQQLAGGP	Q96P47-4	AGAP3	2197	27	31	57	0.000200886	0.000198496	0.000164068	0.000124404	0.000155653	8.84032e-05	-1.5292	0.0462526
QTADKYAALAN	P52594-2	AGFG1	1164.58	11	282	292	0.000129641	0.000115885	0.000105472	0.000114123	0.000125868	4.98046e-05	-1.21119	0.454495
GPGGGVSGGKAEAEA	O95081	AGFG2	1242.58	15	10	24	9.22673e-05	9.86741e-05	0.000118363	0.00011001	0.000113377	8.71581e-05	1.00401	0.972746
KGPGPGGGVSG	O95081	AGFG2	868.44	11	7	17	0.000301329	0.000601224	0.000329307	0.000300214	0.00037376	0.000247778	-1.33643	0.369795
MGGGGGSST	O95081	AGFG2	709.27	9	349	357	5.8397e-05	5.73687e-05	3.51573e-05	8.22505e-05	9.60822e-05	7.4707e-05	1.67661	0.0257597
GQAMEC	Q9HCK5	AGO4	637.22	6	291	296	0.000106283	0.000138832	0.000105472	2.05626e-05	8.74348e-05	8.71581e-05	-1.79645	0.105037
GQGSPAEEV	Q8IZF5	AGRF3	872.388	9	496	504	0.000176359	0.000149159	9.37529e-05	9.356e-05	0.000146045	3.73535e-05	-1.51384	0.298069
EISFPND	Q8IZF6-3	AGRG4	820.36	7	2858	2864	0.000165848	0.000150306	0.000113675	0.000123376	0.000152771	0.000169336	1.03642	0.811534
GAMPLPSSTITS	Q8IZF6-3	AGRG4	1160.57	12	1938	1949	0.000100443	0.000169811	0.000175787	0.000226189	0.000217146	0.000171826	1.37916	0.128159
ISTAA	Q8IZF6-3	AGRG4	461.248	5	269	273	8.29238e-05	0.000115885	0.000130082	0.000177867	3.84329e-05	6.22558e-05	-1.1807	0.729701
LFSTS	Q8IZF6-3	AGRG4	553.275	5	923	927	0.000154168	9.29372e-05	9.37529e-05	0.000156276	0.000125868	7.4707e-05	1.04692	0.872892
LGAST	Q8IZF6-3	AGRG4	447.233	5	761	765	3.50382e-05	2.29475e-05	5.85956e-05	6.16879e-05	6.72576e-05	4.98046e-05	1.53327	0.15026
LTITT	Q8IZF6-3	AGRG4	547.322	5	1165	1169	3.50382e-05	3.44212e-05	5.85956e-05	5.14066e-05	4.80411e-05	4.98046e-05	1.16553	0.427872
YAGAT	Q8IZF6-3	AGRG4	481.217	5	1410	1414	0.000176359	0.000138832	0.00012891	0.000208711	0.00011626	3.73535e-05	-1.2257	0.625147
APATC	O00468-2	AGRIN	461.194	5	793	797	7.00764e-05	3.44212e-05	7.03147e-05	9.25319e-05	8.6474e-05	7.4707e-05	1.45134	0.113552
CPATK	O00468-2	AGRIN	518.252	5	1024	1028	9.46032e-05	9.29372e-05	0.000105472	0.000123376	8.6474e-05	3.73535e-05	-1.18531	0.577603
EASGGGSGGLEP	O00468-2	AGRIN	1016.44	12	972	983	0.000147161	0.00013539	0.000154692	0.000178895	0.000196008	0.000300073	1.54371	0.107205
SGCTPCSCDPQ	O00468-2	AGRIN	1096.36	11	738	748	0.000151832	0.000185874	0.00015352	0.000125432	0.000146045	0.000138208	-1.19904	0.0972087
GGRGGGA	Q5TGY3	AHDC1	530.256	7	1273	1279	9.34352e-05	7.57266e-05	9.96124e-05	0.000113094	0.000107612	0.00010708	1.21956	0.0567435
TVSPGG	Q5TGY3	AHDC1	516.254	6	1062	1067	5.8397e-05	8.03161e-05	0.000130082	0.000114123	0.000154692	8.71581e-05	1.32433	0.371483
YSTGA	Q5TGY3	AHDC1	497.212	5	817	821	0.000128473	0.000231769	0.000130082	0.000123376	0.00011626	8.84032e-05	-1.49472	0.205248
GGADVSGGVSAP	Q09666	AHNK	972.451	12	5568	5579	6.65726e-05	6.08108e-05	5.03922e-05	4.62659e-05	5.28452e-05	4.60693e-05	-1.22451	0.106441
IKGGLKGSEVG	Q09666	AHNK	1043.6	11	5523	5533	0.000106283	5.73687e-05	0.000130082	0.000102813	6.72576e-05	7.4707e-05	-1.2	0.533632
KSSGC	Q09666	AHNK	480.2	5	5498	5502	8.17558e-05	0.000127358	0.000117191	0.000156276	8.74348e-05	4.98046e-05	-1.11171	0.764612
LPGIG	Q09666	AHNK	455.274	5	5480	5484	0.000129641	8.14635e-05	5.85956e-05	0.000166557	6.72576e-05	0.000113306	1.28706	0.507728
NAKGLDLGGRGGVQ	Q09666	AHNK	1340.72	14	261	274	0.000219573	0.000261601	0.000160552	0.000235442	0.000121064	0.000130737	-1.31705	0.333913
ASATGSEGVNLH	Q8IVF2	AHNK2	1141.54	12	5077	5088	5.9565e-05	8.03161e-05	0.000130082	0.000155248	0.00017487	0.000150659	1.7809	0.0340146
EAMTK	Q8IVF2	AHNK2	578.273	5	5179	5183	0.000655215	0.000571392	0.000441811	0.000429759	0.000399702	0.000252759	-1.54166	0.0774928
EVATK	Q8IVF2	AHNK2	546.301	5	667	671	0.000189206	0.000184727	0.000285946	0.000261145	0.00029209	0.000215405	1.16482	0.41419
GATASATGSEGV	Q8IVF2	AHNK2	1006.46	12	5074	5085	0.000151832	0.000195053	0.000201569	0.000167585	0.000182556	0.000189258	-1.01679	0.866701
KTPKDSLVPGAK	Q8IVF2	AHNK2	1239.72	12	4715	4726	0.000309504	0.000347654	0.00021446	0.000227217	0.000264226	0.000202954	-1.25522	0.245325
LSTAG	Q8IVF2	AHNK2	447.233	5	5282	5286	0.000142489	0.000103264	0.00015352	0.000198429	0.000223872	0.00016311	1.46619	0.0562245
QEGTEEAPIQ	Q8IVF2	AHNK2	1100.5	10	5545	5554	5.25573e-05	4.24528e-05	5.50798e-05	6.68286e-05	6.72576e-05	5.85205e-05	1.28327	0.0416756
ICSSD	Q99996-3	AKAP9	523.195	5	2892	2896	0.000213733	0.000150306	0.000201569	0.000229273	0.000203694	0.000316259	1.32464	0.193657
LQEKFAQLEAENSILK	Q99996-3	AKAP9	1860	16	766	781	5.8397e-05	2.29475e-05	0.00017813	0.000543882	0.000507314	0.000583959	6.30178	0.000906059
KTISPPPAPAPAA	Q7Z591-2	AKNA	1216.68	13	959	971	0.000948368	0.0011118	0.00105003	0.00103636	0.00111551	0.00096372	1.00173	0.979202
SSAEQTQALASQA	Q7Z591-2	AKNA	1290.61	13	477	489	3.62062e-05	3.32738e-05	3.04697e-05	1.85064e-05	2.59422e-05	1.74316e-05	-1.61521	0.0157001
TALAE	Q7Z591-2	AKNA	503.259	5	148	152	1.16794e-06	8.03161e-06	3.51573e-06	5.14066e-06	9.60822e-06	2.49023e-06	1.35578	0.629744
DQSGPPSGDV	Q12802-4	AKP13	957.404	10	120	129	1.16794e-05	6.88424e-05	7.03147e-05	7.29974e-05	8.74348e-05	9.96093e-05	1.724	0.154701
DVMPHQNSETNS	Q12802-4	AKP13	1357.56	12	628	639	0.000129641	0.000138832	0.000118363	0.000282736	0.000124907	8.71581e-05	1.2791	0.582121
ESSLAFSNEET	Q12802-4	AKP13	1212.51	11	550	560	0.000797703	0.000480749	0.000667989	0.00031358	0.000428527	0.000404663	-1.69733	0.0536561
AGGGGGGGGA	Q9UM73	ALK	616.256	10	815	824	3.50382e-05	5.73687e-05	5.85956e-05	5.14066e-05	6.82184e-05	4.98046e-05	1.12203	0.559395
EWAGGGGGGGGAT	Q9UM73	ALK	1032.43	13	813	825	0.000105115	0.000173253	0.000119535	0.000208711	0.000223872	0.000189258	1.56279	0.0316168
GCSSGGGGG	Q9UM73	ALK	637.213	9	927	935	2.33588e-05	5.73687e-05	8.32057e-05	8.22505e-05	0.000115299	0.000139453	2.05573	0.0739217
GCSSGGGGGG	Q9UM73	ALK	694.234	10	927	936	7.00764e-05	3.44212e-05	0.000120707	0.000157304	0.000125868	0.000139453	1.87663	0.0689087
GCSSGGGGGGYIGG	Q9UM73	ALK	1084.42	14	927	940	0.00011913	8.14635e-05	8.20338e-05	6.2716e-05	0.000106651	0.000125757	1.04422	0.861771
GGCSSGGGGGGY	Q9UM73	ALK	914.319	12	926	937	0.000100443	0.000145716	0.000124223	0.000138798	0.000122985	0.000125757	1.04632	0.702906
GGGGGC	Q9UM73	ALK	406.127	6	923	928	9.46032e-05	8.03161e-05	3.51573e-05	5.14066e-05	7.68658e-05	2.49023e-05	-1.37148	0.462492
IACGC	Q9UM73	ALK	465.172	5	1233	1237	0.000129641	0.000151453	0.000188678	0.000104869	8.6474e-05	8.71581e-05	-1.68679	0.0250698
VAKIGDFGMARDI	Q9UM73	ALK	1391.72	13	1265	1277	0.000160008	0.000199643	0.000127738	0.00023647	0.000204655	0.000200464	1.31638	0.0959225
WAGGGGG	Q9UM73	ALK	560.234	7	814	820	0.000141321	0.000185874	0.000213288	0.000113094	8.6474e-05	7.4707e-05	-1.97058	0.0204566
EESISPGTPRSADSSP	Q86TB3	ALPK2	1615.73	16	150	165	0.000129641	0.000138832	9.37529e-05	9.25319e-05	0.000145084	7.4707e-05	-1.15978	0.54537
ESSDGSLGEAEQSK	Q86TB3	ALPK2	1422.61	14	1515	1528	9.92749e-05	0.000112443	9.60967e-05	0.000191233	0.000150849	0.000122021	1.50774	0.0654698
KTSGCLLVTDMQG	Q86TB3	ALPK2	1351.65	13	2071	2083	3.38703e-05	3.09791e-05	3.75012e-05	4.00971e-05	1.82556e-05	7.4707e-06	-1.55492	0.281134
SHTASEGAT	Q86TB3	ALPK2	859.367	9	899	907	0.000165848	0.000220296	0.000176959	0.000103841	0.000136437	0.000178052	-1.34607	0.150125
EAAPENGEDGEHG	Q96L96	ALPK3	1310.5	13	481	493	3.50382e-05	5.73687e-05	5.85956e-05	9.25319e-05	5.86102e-05	7.59521e-05	1.50391	0.110891
ELAAGDLGPS	Q96L96	ALPK3	928.45	10	1434	1443	0.000128473	0.000208822	0.000225007	0.000398915	0.000214263	0.000164355	1.38277	0.406051
ESQVGAATG	Q96L96	ALPK3	818.377	9	1183	1191	0.000603825	0.000502549	0.000630488	0.000388634	0.000495784	0.000536645	-1.22223	0.148305
GAGGDGED	Q96L96	ALPK3	676.23	8	220	227	2.33588e-05	5.73687e-05	0.000105472	6.16879e-05	7.68658e-05	9.96093e-05	1.27907	0.54534
PGLASEGASEGE	Q96L96	ALPK3	1102.48	12	1283	1294	1.05115e-05	3.55686e-05	1.05472e-05	1.23376e-05	3.45896e-05	2.36572e-05	1.24647	0.681518
EAEGPACP	P35858	ALS	772.306	8	35	42	0.000129641	9.29372e-05	0.000105472	0.000166557	0.000134515	8.71581e-05	1.18345	0.47472
SSVPPAAFQNLSSL	P35858	ALS	1416.72	14	87	100	4.90535e-05	4.70423e-05	4.45326e-05	7.71099e-05	6.53359e-05	7.22167e-05	1.52645	0.00251339
CAAETPAAEPPS	Q8N7J2	AMER2	1142.49	12	49	60	0.000107451	0.000104411	0.000176959	0.000135713	0.000175831	0.000178052	1.25918	0.2874
EDAAGH	Q8N7J2	AMER2	598.235	6	298	303	7.00764e-05	0.000115885	0.00012891	0.000156276	9.70431e-05	8.84032e-05	1.08528	0.763678
GDSGGGGG	Q8N7J2	AMER2	562.198	8	127	134	0.00046484	0.000386665	0.000414857	0.000472941	0.000474646	0.000286377	-1.02626	0.878911
MDLHCDCAAETPA	Q8N7J2	AMER2	1375.52	13	43	55	1.16794e-05	1.14737e-05	0	3.0844e-05	1.92164e-05	0	2.16214	0.411267
AQASAPAQT	Q4VCS5	AMOT	843.409	9	993	1001	0.000106283	0.00016178	0.00012891	9.25319e-05	0.00011722	9.96093e-05	-1.2832	0.174389
SAAAVAPSAA	Q4VCS5	AMOT	814.418	10	955	964	0.000141321	0.000138832	0.000140629	0.000166557	6.72576e-05	7.59521e-05	-1.35838	0.308689
GVTHSPMSQT	P49418-2	AMPH	1043.47	10	370	379	9.34352e-05	0.000162927	8.32057e-05	0.000103841	0.00011626	8.84032e-05	-1.10069	0.713958
AEALLQAGANP	Q9P2R3	ANFY1	1053.55	11	350	360	0.00012497	0.00017899	0.000176959	0.000183007	0.000150849	0.00016062	1.02819	0.832938
EAACDE	Q01484	ANK2	636.206	6	2346	2351	0	2.29475e-05	1.17191e-05	2.05626e-05	3.84329e-05	2.49023e-05	2.42014	0.126876
EEGDG	Q01484	ANK2	505.166	5	3931	3935	3.50382e-05	4.58949e-05	3.51573e-05	0.000114123	9.70431e-05	3.73535e-05	2.14074	0.134118
ESDASSLDSKT	Q01484	ANK2	1138.5	11	3391	3401	0.00075449	0.000849056	0.0009012	0.000519207	0.000637025	0.000728393	-1.32904	0.0495751
ESLSF	Q01484	ANK2	581.27	5	2245	2249	0.00118079	0.00136423	0.00111449	0.00135199	0.00117605	0.0011206	-1.00298	0.973445
IVLLL	Q01484	ANK2	569.415	5	446	450	2.33588e-05	0	0	1.02813e-05	0	2.49023e-05	1.50623	0.729395
KTPEEVSTP	Q01484	ANK2	986.492	9	3796	3804	7.12444e-05	8.14635e-05	7.03147e-05	7.19692e-05	0.000155653	6.22558e-05	1.29977	0.496958
MTGDGG	Q01484	ANK2	536.19	6	854	859	0.000154168	0.000174401	0.000200397	0.000176839	0.000144123	0.000161865	-1.09556	0.401021
STAGK	Q01484	ANK2	462.244	5	1952	1956	0.000105115	0.000185874	0.000176959	0.000134685	0.000184478	8.84032e-05	-1.14815	0.621925
VSFTT	Q01484	ANK2	553.275	5	1289	1293	8.17558e-05	0.000197348	0.000166411	0.00031358	0.000184478	0.0001021	1.34711	0.505646
AAGIGK	Q8IWZ3-6	ANKH1	515.307	6	152	157	7.00764e-05	0.000192759	0.000135942	0.000119263	0.000122024	8.09325e-05	-1.23759	0.537101
AGGAEGA	Q8IWZ3-6	ANKH1	531.229	7	2603	2609	0.000427466	0.000385517	0.000596503	0.000448265	0.000517883	0.000454467	1.0079	0.959235
AGPASGVGSSGGGG	Q8IWZ3-6	ANKH1	1016.45	14	50	63	8.17558e-05	0.000115885	0.00017813	0.000144967	0.000146045	0.000100854	1.04283	0.874601
CSSSASNTPGA	Q8IWZ3-6	ANKH1	980.387	11	2051	2061	0.000129641	5.73687e-05	0.000164068	0.000113094	0.000135476	0.000113306	1.03076	0.916651
DSGGGGT	Q8IWZ3-6	ANKH1	549.203	7	4	10	0.000106283	0.000208822	0.000105472	0.000102813	0.00011626	0.000125757	-1.21967	0.510067
DSSQVPANQGWGD	Q8IWZ3-6	ANKH1	1359.57	13	2218	2230	2.91985e-05	2.29475e-05	2.92978e-05	2.05626e-05	1.44123e-05	1.86767e-05	-1.51801	0.0289986
EGHEE	Q8IWZ3-6	ANKH1	599.219	5	481	485	8.17558e-05	0.000115885	0.000201569	0.00018712	0.000195047	0.00011206	1.23802	0.51482
EPDGL	Q8IWZ3-6	ANKH1	529.238	5	979	983	0.000105115	0.000103264	0.000105472	0.00018712	0.00011626	0.000144433	1.42684	0.0961669
ESSSG	Q8IWZ3-6	ANKH1	465.171	5	1604	1608	0.000502214	0.00054615	0.00042306	0.000466772	0.000596671	0.000580224	1.11706	0.351144
GGAGGNSDSDN	Q8IWZ3-6	ANKH1	949.337	11	1585	1595	7.12444e-05	2.29475e-05	3.51573e-05	5.24347e-05	6.72576e-05	3.73535e-05	1.21412	0.613391
GGGAGGNSDSDN	Q8IWZ3-6	ANKH1	1006.36	12	1584	1595	9.46032e-05	0.000114737	9.37529e-05	0.000147023	0.000156614	4.98046e-05	1.16611	0.654817
GGGSGSGTGGGDA	Q8IWZ3-6	ANKH1	935.358	13	61	73	5.8397e-05	6.88424e-05	4.68764e-05	0.000102813	9.60822e-05	8.71581e-05	1.64289	0.00874139
GSGSGTGGGDAAL	Q8IWZ3-6	ANKH1	1005.44	13	63	75	9.34352e-05	5.73687e-05	4.68764e-05	7.19692e-05	0.000184478	8.84032e-05	1.74448	0.26428
GVGSSGGGGSGSGTGGGD	Q8IWZ3-6	ANKH1	1308.52	18	55	72	8.17558e-05	0.000114737	7.03147e-05	0.000104869	9.70431e-05	6.22558e-05	-1.00999	0.964686
IPPPI	Q8IWZ3-6	ANKH1	535.337	5	2364	2368	1.16794e-05	0	1.17191e-05	1.02813e-05	2.88247e-05	0	1.6713	0.603203
KTSPPATVISSVT	Q8IWZ3-6	ANKH1	1286.71	13	1968	1980	0.000134313	0.000240948	0.000201569	0.000270399	0.000180635	0.000125757	-1.00007	0.999808
KTSTATSKT	Q8IWZ3-6	ANKH1	923.492	9	1636	1644	0.000247603	0.000267338	0.000333995	0.00031358	0.000232519	0.000200464	-1.13713	0.468141
SSGGK	Q8IWZ3-6	ANKH1	434.212	5	1606	1610	5.8397e-05	0.000151453	0.000105472	0.000188148	0.000166222	6.22558e-05	1.32127	0.514023
SSSGGK	Q8IWZ3-6	ANKH1	521.245	6	1605	1610	9.34352e-05	5.73687e-05	7.14866e-05	8.22505e-05	0.000106651	9.96093e-05	1.2979	0.158561
TQDQPMANL	Q8IWZ3-6	ANKH1	1016.46	9	2033	2041	0.000176359	0.000209969	0.000215632	0.000282736	0.000380486	0.000149414	1.34998	0.360585
VPGGP	Q8IWZ3-6	ANKH1	425.227	5	2489	2493	0.000211397	0.000149159	0.000130082	0.000207683	0.000234441	0.000226611	1.36299	0.0828819
PSAAAAPASGEM	Q86XL3	ANKL2	1058.47	12	52	63	7.12444e-05	8.03161e-05	0.000105472	7.19692e-05	0.00011626	0.000100854	1.12469	0.553352
TAKLRK	Q86XL3	ANKL2	715.471	6	310	315	1.16794e-05	0	1.17191e-05	3.0844e-05	9.60822e-06	0	1.72884	0.596999
DGATPLML	Q68DC2-4	ANKS6	816.405	8	325	332	0.000165848	0.000149159	0.000140629	0.000134685	0.000188321	0.000176806	1.09696	0.457033
EVAGPGAAAAGA	Q68DC2-4	ANKS6	940.461	12	53	64	0.00039126	0.000268485	0.000357433	0.000282736	0.000351661	0.000250268	-1.14979	0.40295
HSSGG	Q68DC2-4	ANKS6	443.176	5	636	640	9.46032e-05	0.000150306	0.000142973	0.000156276	0.000137398	4.98046e-05	-1.12928	0.710776
LPASPAGG	Q68DC2-4	ANKS6	668.349	8	701	708	1.16794e-05	0	2.92978e-05	5.14066e-06	4.80411e-06	6.22558e-06	-2.53409	0.387044
KAGAHSVYACELSKT	Q6P2P2-2	ANM9	1563.77	15	84	98	0.000128473	9.29372e-05	0.00012891	0.000239555	0.000125868	0.000149414	1.46961	0.208792
KSGRLTAI	Q6P2P2-2	ANM9	844.513	8	666	673	2.33588e-05	2.86843e-05	4.10169e-05	6.16879e-05	3.84329e-05	1.24512e-05	1.20967	0.689847
DSCMGSGFK	Q6UB99	ANR11	930.357	9	1128	1136	0.000128473	0.000197348	0.00015352	0.000216936	0.00023348	0.000200464	1.35786	0.0621394
EAEGPP	Q6UB99	ANR11	598.26	6	2259	2264	3.50382e-05	5.73687e-05	2.92978e-05	2.05626e-05	4.3237e-05	6.22558e-05	1.03575	0.92657
IAPPP	Q6UB99	ANR11	493.29	5	2491	2495	1.16794e-05	0	1.17191e-05	2.05626e-05	0	0	-1.13791	0.910365
RKGETP	Q6UB99	ANR11	686.371	6	265	270	7.00764e-06	1.37685e-05	1.75787e-05	3.0844e-06	8.6474e-06	6.22558e-06	-2.13588	0.122844
ALPLA	O75179-3	ANR17	483.306	5	961	965	0.000106283	9.29372e-05	9.49248e-05	0.000102813	4.80411e-05	6.22558e-05	-1.38025	0.185793
ESSSD	O75179-3	ANR17	523.176	5	87	91	0.000117962	0.000117032	9.49248e-05	0.000114123	0.000146045	0.000164355	1.28675	0.128495
ESTANAGQSDN	O75179-3	ANR17	1092.43	11	225	235	0.000587474	0.000826109	0.000578924	0.000697073	0.000847445	0.000519213	1.03575	0.858325
SDSDNSGGGGGGGGGG	O75179-3	ANR17	1193.42	16	90	105	5.25573e-05	6.88424e-05	6.44551e-05	5.65472e-05	9.60822e-05	5.60302e-05	1.1227	0.619112
IAKSGTAAPPK	Q9ULJ7-2	ANR50	1039.6	11	1131	1141	0.000117962	0.000197348	0.000213288	0.000124404	0.000213303	0.0001021	-1.20189	0.546434
RGPIAKSGTAAP	Q9ULJ7-2	ANR50	1124.63	12	1128	1139	8.29238e-05	9.17899e-05	8.20338e-05	0.000124404	0.00011626	0.000113306	1.37867	0.00205577
YGASSLNGCSPSP	Q9ULJ7-2	ANR50	1238.52	13	921	933	7.00764e-05	5.73687e-05	8.20338e-05	0.000103841	5.86102e-05	9.96093e-05	1.25101	0.337128
QGASVEERD	E5RJM6	ANR65	989.441	9	63	71	0.003053	0.00111869	0.000618769	0.00118338	0.00116163	0.00225864	-1.04058	0.94352
CGGGGCGACTVM	Q06278	AOXA	1014.34	12	44	55	5.8397e-05	6.88424e-05	7.03147e-05	9.25319e-05	5.86102e-05	0.000113306	1.33861	0.244966
TSGCC	Q06278	AOXA	469.13	5	167	171	3.50382e-06	6.88424e-06	3.63292e-05	3.0844e-06	3.07463e-05	7.4707e-06	-1.13113	0.900102
PPASAGAGNLL	O95782	AP2A1	966.513	11	672	682	5.8397e-05	4.58949e-05	0.000117191	0.000124404	7.78266e-05	6.35009e-05	1.19978	0.633881
LVACPRLVGAGAA	Q96N21-2	AP4AT	1196.67	13	392	404	0.000749818	0.000849056	0.000673849	0.00129236	0.001398	0.00132978	1.76887	0.000606619
AGGALGPTSGASCR	Q2VPB7	AP5B1	1203.57	14	106	119	9.57711e-05	0.000102116	8.20338e-05	0.000114123	0.000118181	9.33837e-05	1.1635	0.190903
ATTALAAGGAL	Q2VPB7	AP5B1	915.503	11	100	110	0.000177527	0.000220296	0.00021446	0.000217964	0.000222911	0.000278906	1.17557	0.20492
CAVDGALAF	P25054-2	APC	865.4	9	506	514	0.000165848	0.00016178	0.000188678	0.000175811	0.00010569	9.96093e-05	-1.35474	0.156147
SSGSGK	P25054-2	APC	521.245	6	2257	2262	8.17558e-05	8.6053e-05	0.000140629	0.000119263	0.000145084	7.4707e-05	1.09926	0.733558
AGRPGPSEGGD	O95996-3	APCL	998.442	11	1078	1088	0.000176359	0.000109	0.000117191	0.000102813	0.000135476	9.33837e-05	-1.2137	0.393972
ARDGGPEGGGAGSAP	O95996-3	APCL	1254.56	15	389	403	4.67176e-05	4.58949e-05	5.85956e-05	3.0844e-05	3.93937e-05	2.49023e-05	-1.58932	0.0335132
CAVMKLSFDE	O95996-3	APCL	1141.51	10	415	424	7.00764e-05	9.29372e-05	9.37529e-05	0.000156276	0.000154692	0.000124512	1.69602	0.00995877
CSGQGSGTISPS	O95996-3	APCL	1079.46	12	1184	1195	0.000248771	0.000240948	0.000243758	0.000235442	0.00019889	0.000217895	-1.12457	0.0662127
DGGPEGG	O95996-3	APCL	587.219	7	391	397	0.000130809	6.88424e-05	0.00015352	0.000238527	0.000223872	0.000136963	1.69708	0.113066
DGGPEGGGAG	O95996-3	APCL	772.299	10	391	400	0.00016468	8.14635e-05	0.000141801	0.000176839	0.000203694	0.000150659	1.36925	0.176901
EAAAGGRAGA	O95996-3	APCL	829.404	10	324	333	2.33588e-05	2.29475e-05	2.34382e-05	2.05626e-05	2.88247e-05	1.24512e-05	-1.12785	0.607062
GATSLPVAIP	O95996-3	APCL	924.528	10	1117	1126	7.00764e-05	0.000175548	0.00017813	0.000134685	0.00011626	8.71581e-05	-1.25333	0.496253
KTSGS	O95996-3	APCL	478.239	5	1759	1763	0.000172855	0.000162927	0.000171099	0.000156276	0.0001864	0.000184277	1.0396	0.546835
RDGGP	O95996-3	APCL	500.234	5	390	394	9.34352e-05	0.000103264	5.85956e-05	0.000135713	8.6474e-05	7.59521e-05	1.16783	0.566122
AGTASGGE	Q0VD83-3	APOBR	648.271	8	328	335	8.17558e-05	0.000175548	0.000140629	0.000303299	0.000254618	0.0002677	2.07476	0.010033
ASGGD	Q0VD83-3	APOBR	405.15	5	357	361	4.67176e-05	3.44212e-05	4.68764e-05	9.25319e-05	2.88247e-05	7.4707e-05	1.53156	0.307655
EAAPESVGE	Q0VD83-3	APOBR	887.387	9	948	956	0.000137817	0.000141127	0.000157036	0.000171698	0.000159497	0.000156885	1.1195	0.0811341
EAGTA	Q0VD83-3	APOBR	447.197	5	327	331	0.000210229	0.00016178	0.000172271	0.00020357	0.000166222	0.000105835	-1.14434	0.514694
EDAAD	Q0VD83-3	APOBR	519.181	5	630	634	0.000140153	0.000197348	0.000201569	0.000272455	0.000222911	0.000138208	1.17531	0.512827
EVPEAGGEGLTTQD	Q0VD83-3	APOBR	1401.63	14	663	676	9.46032e-05	0.000151453	0.00012891	6.16879e-05	3.84329e-05	3.73535e-05	-2.72754	0.0124709
GAVGPKAAGDN	Q0VD83-3	APOBR	955.472	11	211	221	0.000189206	0.000196201	0.000260164	0.000239555	0.000194086	0.000226611	1.02274	0.861546
GDGSSHG	Q0VD83-3	APOBR	615.225	7	104	110	5.8397e-05	0.000115885	3.51573e-05	6.16879e-05	5.86102e-05	9.96093e-05	1.04998	0.904726
TASGGEEAGIASGG	Q0VD83-3	APOBR	1162.51	14	330	343	7.00764e-05	0.000138832	0.000135942	0.000134685	0.000135476	0.000105835	1.09032	0.69329
TKGQGPELMGGA	Q0VD83-3	APOBR	1144.55	12	550	561	4.32138e-05	4.24528e-05	4.45326e-05	2.15908e-05	3.84329e-05	2.73926e-05	-1.48942	0.0456781
NSVSTGQAVAV	Q13520	AQP6	1031.52	11	137	147	0.000105115	0.000104411	0.000130082	0.000175811	0.000185439	0.000150659	1.50735	0.01269
EQARMRAQ	Q8N1W1-4	ARG28	988.487	8	1517	1524	5.9565e-05	0.000138832	0.000141801	0.000207683	0.000115299	0.000150659	1.39225	0.307566
GSPTASLVTGGREGRGCSDV	Q8N1W1-4	ARG28	1904.9	20	1320	1339	0.000200886	0.00016178	0.000165239	0.000270399	0.000145084	0.000151904	1.07479	0.772582
WTAAGSGHQ	Q8N1W1-4	ARG28	913.404	9	1627	1635	0.000129641	0.000175548	0.00017813	0.000156276	0.000223872	0.000175561	1.14977	0.398249
QCANAGQDASP	A8MVX0-2	ARG33	1060.42	11	470	480	0.000106283	6.88424e-05	0.00015352	0.000156276	0.000224832	0.000190503	1.7393	0.061876
AMGGGGP	O14497-2	ARI1A	545.227	7	273	279	0.00016468	0.000235212	0.00012891	0.000229273	0.000293051	0.000150659	1.27266	0.405042
GAMGGGGP	O14497-2	ARI1A	602.248	8	272	279	0.000131977	0.000145716	0.000174615	0.000191233	0.00019889	0.000115796	1.11853	0.575386
GGGGGLEP	O14497-2	ARI1A	642.297	8	187	194	7.00764e-06	0	2.92978e-05	3.0844e-06	2.88247e-06	7.4707e-06	-2.70179	0.442783
MGAGGQ	O14497-2	ARI1A	519.211	6	835	840	0.000270962	0.000291433	0.000297665	0.000218992	0.000184478	0.00011206	-1.6683	0.0242085
QSGGGGGL	O14497-2	ARI1A	631.293	8	185	192	0.000105115	8.03161e-05	7.03147e-05	6.16879e-05	0.000166222	0.00011206	1.32933	0.428593
SGQGPNGGMGDP	O14497-2	ARI1A	1072.42	12	1248	1259	0.000237092	3.44212e-05	5.85956e-05	5.14066e-05	0.000184478	0.000151904	1.17473	0.811351
YPGGD	O14497-2	ARI1A	507.197	5	311	315	8.17558e-05	8.6053e-05	7.03147e-05	9.25319e-05	9.12781e-05	0.000118286	1.26865	0.0993589
GAGGGGGGGGGGGGGSGG	Q8NFD5	ARI1B	1088.42	18	305	322	0.000225413	0.000127358	8.20338e-05	0.000188148	0.000126829	0.000278906	1.36586	0.43492
GAGGGGGGGGGGGGGSGGGG	Q8NFD5	ARI1B	1202.47	20	305	324	7.00764e-05	0.000114737	0.000130082	0.000124404	0.000125868	0.000136963	1.22972	0.260861
GAVPL	Q8NFD5	ARI1B	455.274	5	879	883	0.000998589	0.000291433	0.000188678	0.000701186	0.000380486	0.0013522	1.64595	0.452313
GFMAGT	Q8NFD5	ARI1B	582.247	6	778	783	0.000154168	0.000187022	4.68764e-05	0.000230302	0.000126829	0.00011206	1.20905	0.656322
GGGGGGGGGSGGGG	Q8NFD5	ARI1B	846.322	14	311	324	0.00011913	0.000115885	0.000101956	0.000124404	0.000162379	0.000174316	1.36837	0.0603505
GGGGGGSGGGGGGGGAGAGGAG	Q8NFD5	ARI1B	1344.54	22	314	335	0.000200886	0.000220296	0.000166411	0.000157304	0.000165261	0.000200464	-1.12344	0.355004
GGGGGYGGS	Q8NFD5	ARI1B	667.256	9	353	361	1.16794e-05	1.14737e-05	0	1.02813e-05	0	0	-2.25196	0.452549
LVLIL	Q8NFD5	ARI1B	569.415	5	1958	1962	2.33588e-05	0	0	1.02813e-05	0	2.49023e-05	1.50623	0.729395
QQSNSSGTY	Q8NFD5	ARI1B	970.399	9	819	827	0.000154168	0.000150306	0.00018985	0.000197401	0.000147006	4.98046e-05	-1.25395	0.500487
SSSSAAAAAASSS	Q8NFD5	ARI1B	1053.46	13	38	50	0.00016468	0.000150306	0.00012891	0.000176839	0.00011626	0.000125757	-1.05978	0.717507
YGSAAPASGGPGG	Q8NFD5	ARI1B	1047.46	13	234	246	0.000213733	0.000204232	0.00013477	0.000218992	0.00021042	0.000133227	1.01792	0.933049
YGSAAPASGGPGGR	Q8NFD5	ARI1B	1203.56	14	234	247	1.16794e-05	5.73687e-06	7.03147e-06	2.26189e-05	1.53732e-05	2.1167e-05	2.41982	0.0154505
SEGGLSAAP	Q7Z6K5-2	ARPIN	787.371	9	351	359	0.000297825	0.000185874	0.000152348	0.000134685	0.000214263	0.000278906	-1.01305	0.966222
EVPELAAI	Q9Y575-2	ASB3	840.459	8	435	442	0.000241764	0.000208822	0.000213288	0.000195345	0.000261344	0.000277661	1.10616	0.436427
ESGAAYNCSLH	Q9NWX5	ASB6	1150.47	11	282	292	0.000106283	3.44212e-05	0.000165239	0.000124404	0.000125868	8.84032e-05	1.10699	0.797357
LCSHP	Q9NWX5	ASB6	555.247	5	307	311	7.00764e-05	2.29475e-05	0.000105472	0.000156276	8.74348e-05	7.4707e-05	1.60415	0.315097
PSEPCGTPCRL	P17405-2	ASM	1158.52	11	536	546	6.42367e-05	3.44212e-05	0.000112503	8.73912e-05	9.12781e-05	0.00010708	1.35323	0.350313
TIAAM	Q13625-2	ASPP2	505.257	5	635	639	0.000154168	6.88424e-05	8.20338e-05	0.000135713	8.74348e-05	8.84032e-05	1.02133	0.94747
AGAGAGTGAGAAAAAAS	O75129-3	ASTN2	1201.57	17	88	104	3.38703e-05	3.32738e-05	2.5782e-05	3.18721e-05	3.36288e-05	4.73144e-05	1.21403	0.296858
AGAGTGAGAAAAAA	O75129-3	ASTN2	986.478	14	90	103	0.000108618	0.000136537	0.000118363	0.000141882	0.000148927	0.000140698	1.18703	0.0574019
CVAAG	O75129-3	ASTN2	419.184	5	1132	1136	0.000165848	0.000151453	0.000106644	0.000145995	9.60822e-05	0.000164355	-1.04309	0.839931
EPDSP	O75129-3	ASTN2	543.218	5	58	62	9.34352e-05	0.000127358	0.000130082	0.000176839	5.76493e-05	0.000150659	1.09767	0.778889
GAGAGTGAGAAAAA	O75129-3	ASTN2	972.462	14	89	102	8.17558e-05	0.000162927	7.61742e-05	5.65472e-05	6.24535e-05	7.4707e-05	-1.6564	0.211699
GAGTGAGAAAAAASPGS	O75129-3	ASTN2	1243.58	17	91	107	7.00764e-06	1.03264e-05	1.40629e-05	1.23376e-05	2.88247e-06	3.73535e-06	-1.65636	0.318502
MAAAGA	O75129-3	ASTN2	490.221	6	1	6	0.00016468	0.000138832	0.000117191	0.000124404	0.000124907	0.000175561	1.00991	0.952284
CGALK	Q9NQ11-2	AT132	490.257	5	839	843	0.000273298	0.000300612	0.000296494	0.000396859	0.000302659	0.000176806	1.0068	0.976986
VGPHVLAVVTR	Q9NQ11-2	AT132	1146.69	11	382	392	0.00016468	0.000164074	0.00015352	0.000131601	0.000161418	0.000134473	-1.12815	0.146825
WPGATQ	Q9NQ11-2	AT132	658.308	6	638	643	0.0007031	0.00109918	0.0012059	0.00129133	0.000982921	0.00106955	1.11157	0.564605
EIAAIISL	Q01814-7	AT2B2	828.496	8	112	119	5.8397e-05	8.03161e-05	5.85956e-05	0.000125432	0.000115299	9.96093e-05	1.72491	0.0103408
NDLKIDE	Q01814-7	AT2B2	845.413	7	232	238	0.0042186	0.00537659	0.00546697	0.00532983	0.00699863	0.00754665	1.31954	0.108332
NEGCATAQGGAE	Q01814-7	AT2B2	1106.43	12	131	142	0.000168183	0.000162927	0.000213288	0.000113094	0.000146045	8.71581e-05	-1.57205	0.0475135
EGPCGGD	Q5T6C5	AT7L2	633.206	7	358	364	0.000117962	5.73687e-05	7.03147e-05	9.25319e-05	0.000135476	0.000191748	1.70879	0.164239
EPGAT	Q9ULI0-2	ATD2B	473.212	5	28	32	0.000154168	0.000103264	0.000152348	0.000262174	0.000274795	0.00016311	1.70843	0.0683637
PGPGPGAGAEPGAT	Q9ULI0-2	ATD2B	1134.53	14	19	32	0.000141321	0.000162927	9.37529e-05	0.000124404	0.000135476	0.000170581	1.08156	0.68423
TSQPGAT	Q9ULI0-2	ATD2B	660.308	7	125	131	5.8397e-05	3.44212e-05	5.85956e-05	0.000104869	0.000146045	7.4707e-05	2.15054	0.0589033
EVSEQECASGPPQ	Q6UY14	ATL4	1359.56	13	817	829	0.000154168	0.000150306	0.000176959	0.000167585	8.6474e-05	8.71581e-05	-1.41093	0.172528
FSVSTDSSDTETQ	O43313-2	ATMIN	1402.57	13	573	585	0.00011913	0.000133095	7.03147e-05	8.22505e-05	6.72576e-05	7.4707e-05	-1.43853	0.168396
WATADSSVSSCSQ	O43313-2	ATMIN	1327.54	13	274	286	0	1.49159e-05	0	6.16879e-06	8.6474e-06	7.4707e-06	1.49417	0.650357
DSAAY	Q13535	ATR	525.207	5	1415	1419	0.000153	0.000185874	0.00017813	0.000273483	0.000176791	0.000124512	1.11176	0.689087
EYGSP	Q13535	ATR	551.223	5	238	242	0.000273298	0.000286843	0.000256649	0.000250864	0.00019889	0.000220386	-1.21883	0.0485374
KELSTIMDENNQ	P46100-4	ATRX	1420.65	12	213	224	0.000101611	8.37582e-05	7.73461e-05	8.63631e-05	9.80039e-05	9.96093e-05	1.08093	0.445026
KGMDN	P46100-4	ATRX	563.237	5	820	824	0.00034571	0.000594339	0.000510953	0.0013047	0.00110495	0.00108076	2.40551	0.00261859
SDAEESSEDN	P46100-4	ATRX	1081.37	10	1118	1127	0.000153	0.000197348	0.00017813	0.000303299	0.000175831	0.000138208	1.16814	0.596542
YAEKSTGKGDSCD	P46100-4	ATRX	1359.56	13	1025	1037	2.21909e-05	6.88424e-06	7.03147e-06	1.85064e-05	1.53732e-05	7.4707e-06	1.14523	0.786902
CSGGFK	P58397-3	ATS12	597.258	6	1295	1300	0.000153	0.00016178	0.000142973	9.356e-05	0.000164301	0.000176806	-1.05311	0.7858
ESERDCQGP	Q9P2N4-4	ATS9	1019.4	9	1516	1524	9.34352e-05	9.17899e-05	9.37529e-05	9.25319e-05	0.000125868	9.96093e-05	1.13991	0.269509
GVCGGDNSSCKT	Q9P2N4-4	ATS9	1126.44	12	715	726	0.000106283	0.000151453	7.03147e-05	7.19692e-05	7.68658e-05	8.71581e-05	-1.39008	0.268422
GGAAPGPYPSAA	Q99700-4	ATX2	1014.48	12	43	54	0.000181031	0.000102116	7.73461e-05	0.00022002	0.000165261	0.000343652	2.02205	0.115772
ISTGS	Q99700-4	ATX2	463.228	5	1124	1128	9.46032e-05	4.58949e-05	7.03147e-05	8.22505e-05	6.72576e-05	7.4707e-05	1.06357	0.776526
LVSSSATQ	Q99700-4	ATX2	791.403	8	1087	1094	0.000294321	0.00016178	9.37529e-05	0.000157304	0.00011626	0.000124512	-1.38128	0.448036
SSNCT	Q99700-4	ATX2	510.174	5	849	853	5.8397e-05	6.31055e-05	5.2736e-05	9.25319e-05	0.000101847	8.71581e-05	1.61581	0.00239939
GTSPPN	Q8WWM7-6	ATX2L	571.26	6	30	35	5.8397e-05	2.29475e-05	3.51573e-05	8.22505e-05	6.72576e-05	6.22558e-05	1.81769	0.057315
AASGAMDPVCSM	O15265	ATX7	1138.45	12	630	641	0.00016468	0.000149159	0.00017813	0.000176839	9.70431e-05	9.96093e-05	-1.31722	0.224139
SRGGLGAGAAGGGG	Q8WXX7-2	AUTS2	1043.51	14	26	39	0.000157672	0.000133095	0.000114847	0.000158332	0.000159497	0.000159375	1.1765	0.126913
FGGGGAAGPTQ	O75061-4	AUXI	918.419	11	515	525	0.000239428	0.000199643	0.000141801	0.000176839	0.000194086	0.000237817	1.04798	0.796194
VVHPDKATG	O75061-4	AUXI	922.487	9	862	870	0.000356222	0.00024439	0.000226179	0.000239555	0.00010569	9.96093e-05	-1.85857	0.105755
YTSGGD	tr	B0QY89	598.223	6	290	295	0.000200886	4.58949e-05	0.000142973	0.000113094	0.000115299	0.0001656	1.01088	0.978085
DGGAPAGDG	tr	B0QYN5	715.277	9	22	30	0.000295489	0.000315528	0.000271883	0.000270399	0.000322836	0.000138208	-1.20707	0.421007
DGGAPAGDGEAGPQ	tr	B0QYN5	1197.49	14	22	35	6.42367e-05	9.17899e-05	8.20338e-05	7.19692e-05	0.00010569	6.84814e-05	1.03394	0.860213
EDGGAPAGDG	tr	B0QYN5	844.32	10	21	30	8.17558e-05	0.00013998	7.03147e-05	9.25319e-05	6.72576e-05	4.98046e-05	-1.39341	0.331278
EDGGAPAGDGEAGPQ	tr	B0QYN5	1326.53	15	21	35	6.42367e-05	4.01581e-05	2.34382e-05	5.14066e-05	4.41978e-05	3.11279e-05	-1.00869	0.979228
SPKPPPAAS	tr	B0QYS7	850.455	9	200	208	0.000140153	0.000150306	0.000105472	9.356e-05	0.000165261	0.000125757	-1.02952	0.886027
KMAGVI	tr	B1AJR8	617.357	6	765	770	0.000165848	0.000268485	0.000165239	0.000218992	0.00011626	8.84032e-05	-1.41524	0.326434
QSAAGGCS	tr	B1AJR8	679.26	8	26	33	4.08779e-05	3.44212e-05	1.17191e-05	1.02813e-05	2.40206e-05	3.11279e-05	-1.32995	0.539988
QSAAGGCSFDEHYSNCGYSVALGT	tr	B1AJR8	2422.98	24	26	49	9.34352e-05	6.88424e-05	4.68764e-05	0.000186092	4.80411e-05	7.4707e-05	1.47661	0.495521
AKGRIK	tr	B1ALM3	671.444	6	1394	1399	0	3.44212e-06	4.68764e-06	2.05626e-06	1.92164e-06	6.22558e-06	1.25508	0.745858
EMESPVFLED	tr	B1ALM3	1194.51	10	1618	1627	8.29238e-05	8.14635e-05	0.000117191	4.11253e-05	6.72576e-05	7.4707e-05	-1.53793	0.101412
ESSAI	tr	B1ALM3	505.238	5	886	890	7.00764e-05	0.000109	0.000117191	0.000134685	9.12781e-05	0.000105835	1.11993	0.573326
LVILI	tr	B1ALM3	569.415	5	437	441	2.33588e-05	0	0	1.02813e-05	0	2.49023e-05	1.50623	0.729395
HVPTLALPSLQK	Q96Q91-4	B3A4	1302.77	12	96	107	0.000362062	0.000396991	0.000322276	0.000380409	0.00032668	0.000311279	-1.06183	0.523813
VTVLPPGR	Q96Q91-4	B3A4	837.507	8	295	302	0.000274466	0.00018358	0.000223835	0.000186092	0.000194086	0.000327466	1.03778	0.878809
LSAACGHIGV	tr	B4DIW9	926.464	10	669	678	0.00016468	0.000114737	7.03147e-05	0.000176839	0.000124907	6.22558e-05	1.0408	0.91705
ICSLSHGGGVN	tr	B4DKD2	1042.49	11	148	158	5.8397e-05	0.00016178	8.20338e-05	6.16879e-05	0.000106651	2.49023e-05	-1.5639	0.406611
AAHGPDSFASA	tr	B4DXC8	1029.45	11	204	214	0.000195046	0.000255864	0.000212116	0.000156276	0.000150849	0.000200464	-1.30623	0.0967845
KTAAGNNMEDI	tr	B4DYB8	1162.53	11	112	122	7.00764e-05	9.29372e-05	1.17191e-05	4.11253e-05	3.84329e-05	3.73535e-05	-1.49457	0.470487
QGSFGCS	tr	B5MCN7	684.254	7	287	293	3.50382e-06	1.03264e-05	3.51573e-06	3.0844e-06	8.6474e-06	7.4707e-06	1.10703	0.837794
GDGDPLIM	tr	B7Z7U4	816.369	8	510	517	0.000117962	6.99898e-05	0.000165239	4.11253e-05	0.000165261	0.000136963	-1.02866	0.947199
GSGGMGSGGGGGSGG	tr	B7ZCA0	1037.38	15	373	387	0.000213733	0.000197348	0.00017813	0.000262174	9.60822e-05	0.000139453	-1.18385	0.580519
PGPPGGHGGGGGH	tr	B7ZCA0	1039.46	13	925	937	0.000153	0.000103264	9.37529e-05	5.14066e-05	7.68658e-05	0.000136963	-1.31965	0.417877
YQLACTK	Q9BYV9	BACH2	825.405	7	234	240	5.8397e-05	0.00013998	0.000130082	8.22505e-05	9.70431e-05	0.000113306	-1.12256	0.683283
DHTAG	Q8N9N5-6	BANP	499.203	5	437	441	9.46032e-05	0.000114737	0.00012891	0.000166557	0.000154692	3.73535e-05	1.06017	0.880681
EASDSVSSCGQAG	Q8N9N5-6	BANP	1196.46	13	151	163	0.000105115	9.17899e-05	9.96124e-05	9.76725e-05	0.00011626	8.09325e-05	-1.0056	0.962158
SDHTAGAQT	Q8N9N5-6	BANP	886.378	9	436	444	0.000105115	4.58949e-05	9.37529e-05	0.000176839	7.68658e-05	0.000139453	1.60628	0.223255
DLAGSAGATG	P56945-5	BCAR1	818.377	10	477	486	0.000617841	0.000631055	0.000826197	0.000460603	0.000675458	0.000582714	-1.20731	0.264915
QALDAGRGGSGAT	P56945-5	BCAR1	1159.56	13	558	570	0.000399436	0.000338475	0.00037384	0.00040714	0.000390094	0.000356103	1.03741	0.582055
EVIRPGAT	O00512	BCL9	841.466	8	1222	1229	9.34352e-05	0.00013998	0.000117191	0.000115151	0.000125868	0.000151904	1.1207	0.460881
QQGMM	O00512	BCL9	593.23	5	1323	1327	9.34352e-05	2.29475e-05	0.000118363	0.000113094	7.78266e-05	3.73535e-05	-1.02835	0.95508
EVPGHPPGGDMGQ	Q86UU0-3	BCL9L	1276.55	13	487	499	9.34352e-06	2.06527e-05	1.87506e-05	2.46752e-05	2.49814e-05	2.98828e-05	1.63168	0.0573337
GPPGGAGEGGPPAQ	Q86UU0-3	BCL9L	1147.53	14	433	446	0.00016468	0.00013998	8.20338e-05	0.000135713	0.000146045	0.000237817	1.34364	0.337177
LRPDAPGGGG	Q86UU0-3	BCL9L	895.451	10	217	226	4.67176e-05	6.88424e-05	9.49248e-05	9.25319e-05	5.76493e-05	4.98046e-05	-1.0525	0.863849
MAPTGGGGGGPG	Q86UU0-3	BCL9L	914.392	12	1239	1250	0.000106283	0.000160632	9.37529e-05	0.000188148	0.000195047	9.96093e-05	1.33864	0.332409
PDAPGG	Q86UU0-3	BCL9L	512.223	6	219	224	0.000116794	0.000173253	0.000117191	0.000165529	0.000125868	0.000151904	1.08855	0.61492
TGGGTGGTHP	Q86UU0-3	BCL9L	840.373	10	344	353	0.000106283	5.73687e-05	0.000105472	7.29974e-05	0.00011626	8.71581e-05	1.02709	0.911693
ALLAP	Q8NFC6	BD1L1	483.306	5	2593	2597	0.000128473	0.000104411	5.85956e-05	9.356e-05	0.000106651	0.00011206	1.07133	0.760322
DGEGPASCTGSEDSS	Q8NFC6	BD1L1	1397.49	15	1799	1813	0.000141321	0.000127358	0.000119535	0.000156276	0.000165261	0.000164355	1.25161	0.0095683
DNDAPPGTSA	Q8NFC6	BD1L1	943.388	10	1764	1773	0.000211397	0.000279959	0.000261336	0.000385549	0.00023348	0.000263965	1.17311	0.440411
EDGEGPASCTGSED	Q8NFC6	BD1L1	1352.47	14	1798	1811	0.000142489	0.000103264	0.00015352	0.000115151	0.000107612	0.000138208	-1.10611	0.513127
EGKTKSVRH	Q8NFC6	BD1L1	1040.57	9	460	468	0.000165848	4.70423e-05	0.000166411	0.000209739	0.000146045	0.000215405	1.5059	0.232505
ENKSDDKDGK	Q8NFC6	BD1L1	1134.52	10	1037	1046	5.8397e-05	5.73687e-05	0.000106644	8.32787e-05	5.86102e-05	2.49023e-05	-1.33346	0.473646
ESDGAV	Q8NFC6	BD1L1	576.239	6	1685	1690	0.000362062	0.000398139	0.000321104	0.000360874	0.000308424	0.000280151	-1.13887	0.247324
KTSDS	Q8NFC6	BD1L1	536.244	5	1339	1343	0.000176359	0.000137685	0.000164068	0.000166557	0.000146045	8.71581e-05	-1.19599	0.378361
PGAGGAGGAGAGAG	Q8NFC6	BD1L1	926.42	14	36	49	0.000116794	0.000197348	0.000130082	0.000209739	0.000195047	9.96093e-05	1.13545	0.66219
TGAGP	Q8NFC6	BD1L1	401.191	5	1745	1749	0.000344542	0.000348801	0.000248445	0.000376296	0.000497706	0.00069851	1.66971	0.10215
VPGGC	Q8NFC6	BD1L1	431.184	5	1971	1975	3.50382e-05	1.14737e-05	1.75787e-05	1.02813e-05	4.80411e-06	1.24512e-05	-2.32747	0.17583
VTCTGA	Q8NFC6	BD1L1	550.242	6	1727	1732	5.37253e-05	4.13054e-05	4.92203e-05	8.43068e-05	4.80411e-05	4.98046e-05	1.26275	0.364185
EVAGGTQ	O00499-6	BIN1	660.308	7	352	358	5.8397e-05	8.03161e-05	7.03147e-05	7.19692e-05	0.00010569	7.4707e-05	1.20734	0.313227
AASGPGCSSAAGAG	Q9NR09	BIRC6	1062.44	14	35	48	0.000106283	6.88424e-05	0.000107816	0.00018712	0.000155653	7.4707e-05	1.4755	0.278846
DITGA	Q9NR09	BIRC6	475.228	5	2467	2471	9.46032e-05	8.03161e-05	0.00015352	0.000125432	5.76493e-05	0.000175561	1.09196	0.817484
DPGTK	Q9NR09	BIRC6	516.254	5	3443	3447	9.92749e-05	8.03161e-05	5.85956e-05	0.000102813	0.000111455	0.000150659	1.53211	0.0883485
EALTP	Q9NR09	BIRC6	529.275	5	4044	4048	5.8397e-05	9.17899e-05	0.000117191	0.000134685	5.28452e-05	0.000105835	1.09719	0.782904
GCSSAAGAG	Q9NR09	BIRC6	679.26	9	40	48	1.75191e-05	1.72106e-05	1.17191e-05	0	9.60822e-06	1.86767e-05	-1.64217	0.348909
GCSSAAGAGAAGVSE	Q9NR09	BIRC6	1193.5	15	40	54	2.33588e-05	9.17899e-05	0.000105472	0.000156276	9.60822e-05	7.59521e-05	1.48812	0.363462
KEKVKAENGF	Q9NR09	BIRC6	1148.62	10	3899	3908	0.000188038	0.000641382	0.000152348	0.000197401	0.000125868	0.000127002	-2.1804	0.328055
LIPPP	Q9NR09	BIRC6	535.337	5	1847	1851	5.8397e-06	1.14737e-05	1.17191e-05	1.02813e-05	9.60822e-06	6.22558e-06	-1.11171	0.693413
TSGAT	Q9NR09	BIRC6	435.197	5	97	101	3.50382e-05	3.67159e-05	2.5782e-05	3.29002e-05	3.2668e-05	2.98828e-05	-1.02185	0.853713
RGSSPSSCGSSP	O00327-4	BMAL1	1107.46	12	392	403	0.000135481	0.000103264	8.78933e-05	0.000234414	0.000202734	0.00015813	1.82244	0.0268184
MNNLIEELSAM	Q8WYA1	BMAL2	1263.58	11	123	133	4.43817e-05	2.18001e-05	3.75012e-05	3.39283e-05	2.78639e-05	3.2373e-05	-1.10108	0.670661
PSALP	Q9NSY1	BMP2K	483.269	5	334	338	9.46032e-05	3.44212e-05	0.000118363	9.25319e-05	0.00011722	8.71581e-05	1.20018	0.569042
KATKTA	P25440	BRD2	618.37	6	618	623	3.50382e-06	1.03264e-05	0	6.16879e-06	2.88247e-06	1.99219e-05	2.09492	0.45004
ELSTGSSGHDSSL	Q9NPI1-2	BRD7	1275.56	13	36	48	2.10229e-05	2.29475e-05	1.64068e-05	1.5422e-05	1.34515e-05	8.71581e-06	-1.60623	0.0522971
FAATPKGL	Q96NH3	BROMI	803.454	8	687	694	0.000202054	0.000257012	0.000250789	0.00031358	0.000215224	0.00021416	1.04664	0.781831
TAAGGIALK	Q96NH3	BROMI	800.476	9	738	746	5.8397e-06	5.73687e-06	5.85956e-06	5.14066e-06	4.80411e-06	6.22558e-06	-1.07828	0.382601
EAPEEAPENGSNK	P55201	BRPF1	1370.6	13	124	136	6.65726e-05	9.75267e-05	6.32832e-05	0.000131601	7.014e-05	0.000103345	1.34173	0.281866
CGSPHYACPE	Q8IWQ3	BRSK2	1062.39	10	176	185	0.000153	0.000268485	0.000105472	0.000123376	0.000203694	0.000176806	-1.04581	0.893301
DGGAQH	Q8IWQ3	BRSK2	583.235	6	7	12	9.34352e-05	8.03161e-05	9.37529e-05	0.000199458	6.72576e-05	0.000136963	1.50905	0.30306
KCGSP	Q8IWQ3	BRSK2	490.221	5	661	665	0.000105115	8.03161e-05	0.000117191	0.000124404	0.00011626	0.000100854	1.12853	0.370541
SAAAGPGPGGDA	Q8IWQ3	BRSK2	926.409	12	704	715	9.34352e-05	9.29372e-05	5.85956e-05	0.000156276	0.000155653	6.22558e-05	1.52749	0.265456
DIDCTDNTK	Q9NSI6	BRWD1	1023.42	9	2167	2175	0.000141321	0.000137685	0.000117191	0.000145995	0.000205616	7.4707e-05	1.07603	0.807513
KTSSG	Q9NSI6	BRWD1	478.239	5	1293	1297	0.000117962	9.29372e-05	0.000118363	0.000176839	0.000147006	0.000151904	1.44489	0.0174082
AGKPPSAPAGG	Q9UPA5	BSN	908.472	11	33	43	7.00764e-05	0.000137685	0.000166411	0.000124404	0.000145084	0.000100854	-1.01034	0.969402
EGGSAEATDGSGT	Q9UPA5	BSN	1137.44	13	911	923	6.42367e-05	0.000128506	0.000146489	0.000134685	9.60822e-05	0.000113306	1.01427	0.955774
GAGPGPGPGPGPGA	Q9UPA5	BSN	1044.5	14	20	33	0.000140153	0.000127358	0.000105472	0.000102813	0.000136437	0.000125757	-1.02185	0.860336
GGRHGSGGGGPD	Q9UPA5	BSN	1009.43	12	2112	2123	0.000176359	0.00024439	0.000130082	0.000166557	0.000147006	0.000125757	-1.25383	0.350841
HGSGGGG	Q9UPA5	BSN	527.209	7	2115	2121	0.00016468	0.000126211	0.000154692	0.000217964	9.60822e-05	8.71581e-05	-1.11061	0.752212
PARAA	Q9UPA5	BSN	484.276	5	831	835	0.000188038	0.000209969	0.00012891	0.000410225	0.000154692	0.000200464	1.45256	0.388859
PTSLS	Q9UPA5	BSN	503.259	5	996	1000	7.00764e-06	6.88424e-06	7.03147e-06	3.0844e-06	2.88247e-06	1.1206e-05	-1.21839	0.672084
STKAS	Q9UPA5	BSN	492.254	5	576	580	3.50382e-06	1.03264e-05	1.52348e-05	6.16879e-06	0	1.1206e-05	-1.67282	0.453472
DTGTT	O14981	BTAF1	493.202	5	14	18	0.000170519	0.000240948	0.000186334	0.000242639	0.000208498	0.00021416	1.11291	0.398145
EVRHGAGT	O14981	BTAF1	825.409	8	300	307	5.48932e-05	7.6874e-05	6.09394e-05	8.63631e-05	7.68658e-05	4.23339e-05	1.06671	0.787896
HGAGT	O14981	BTAF1	441.197	5	303	307	0.000151832	0.000126211	0.00021446	0.000103841	0.00011626	0.000113306	-1.47719	0.11573
KTVDVLL	O14981	BTAF1	786.485	7	389	395	0.000143657	4.58949e-05	8.32057e-05	8.22505e-05	0.000165261	8.71581e-05	1.22699	0.626158
CSGPGSGSGSGP	A6QL63-2	BTBDB	948.361	12	261	272	0.000190374	3.44212e-05	0.000130082	0.000260117	0.00036223	0.00016311	2.21332	0.121656
CSGPGSGSGSGPG	A6QL63-2	BTBDB	1005.38	13	261	273	0.000213733	0.000174401	0.000119535	0.00018712	0.000234441	8.71581e-05	1.00207	0.994882
CSGPGSGSGSGPGPS	A6QL63-2	BTBDB	1189.47	15	261	275	8.29238e-05	0.000104411	0.00012891	0.000155248	8.6474e-05	4.98046e-05	-1.08479	0.818561
GAASGGACSAASSA	A6QL63-2	BTBDB	1066.43	14	294	307	0.000178695	0.000220296	0.000176959	0.000156276	8.6474e-05	0.000164355	-1.41474	0.119461
HIPVVQLLLDAGAK	A6QL63-2	BTBDB	1472.87	14	662	675	7.35803e-05	1.8358e-05	7.14866e-05	4.62659e-05	7.30225e-05	3.98437e-05	-1.02698	0.94828
SGGACSAA	A6QL63-2	BTBDB	622.238	8	297	304	8.17558e-05	9.29372e-05	4.68764e-05	9.25319e-05	7.78266e-05	4.98046e-05	-1.00639	0.981194
SGGACSAASS	A6QL63-2	BTBDB	796.302	10	297	306	0.000117962	0.00013998	0.000176959	0.000198429	0.000136437	0.000175561	1.17367	0.370502
SSASGGSSCCAP	A6QL63-2	BTBDB	1012.36	12	305	316	0.000178695	0.000208822	0.000226179	0.000155248	0.000214263	0.000176806	-1.12333	0.367535
SVICSGNQSQT	Q86VB7	C163A	1122.5	11	679	689	0.00515179	0.0122884	0.00542712	0.0029785	0.00331388	0.00459946	-2.09949	0.169643
SNSGCTGGEAS	Q9NR16-2	C163B	968.351	11	755	765	8.17558e-05	5.73687e-05	0.000118363	7.19692e-05	7.78266e-05	6.22558e-05	-1.21427	0.454346
QAGGR	Q9Y4F5	C170B	487.25	5	453	457	0.000260451	0.000104411	0.000141801	0.000188148	0.000155653	0.000124512	-1.08189	0.812631
TASTVSLRSGKSGPSPT	Q9Y4F5	C170B	1631.85	17	958	974	5.8397e-05	2.86843e-05	5.85956e-05	1.5422e-05	5.28452e-05	3.73535e-05	-1.37925	0.415609
AHSCGGGGG	A6NLJ0	C2C4B	701.255	9	127	135	7.59161e-05	1.72106e-05	4.10169e-05	5.75754e-05	3.84329e-05	4.98046e-05	1.08699	0.838876
RAHSCGGGGGPD	A6NLJ0	C2C4B	1069.44	12	126	137	0.000225413	0.000162927	0.000152348	0.000165529	0.000106651	9.96093e-05	-1.45428	0.142809
EVISP	Q4AC94	C2CD3	543.29	5	2096	2100	0.000224245	0.000138832	0.000212116	0.000186092	0.000232519	0.00011206	-1.0839	0.753235
MTCTK	Q4AC94	C2CD3	582.25	5	740	744	0.00016468	0.000290285	0.000262508	0.000301243	0.000240206	0.000206689	1.04274	0.838769
YLLGVVK	Q4AC94	C2CD3	790.495	7	1316	1322	0.000344542	0.000351096	0.00036798	0.000441069	0.000440057	0.00053291	1.32946	0.0208279
DNGVSEGADN	Q9UKL3	C8AP2	976.373	10	526	535	0.000176359	0.000197348	0.000165239	0.000156276	0.000154692	0.000150659	-1.16749	0.0543416
KSEPGSNCDN	Q9UKL3	C8AP2	1049.41	10	1813	1822	0.000405275	0.000197348	0.000201569	0.000144967	9.60822e-05	0.000277661	-1.55037	0.337788
PLFEGGICAPCKDK	tr	C9J0T5	1476.71	14	51	64	0.000129641	0.00024439	0.000147661	0.000183007	0.000228676	0.000194238	1.16145	0.502965
QTVPIHEPS	tr	C9J3M8	1006.51	9	128	136	7.12444e-05	9.17899e-05	0.000100784	9.356e-05	7.20617e-05	3.11279e-05	-1.34089	0.332395
NGSLPPGDAAAS	tr	C9J4Z0	1055.49	12	24	35	0.000106283	9.17899e-05	0.000176959	0.000102813	0.000106651	0.000113306	-1.16191	0.546656
SNSSGADGGD	tr	C9J4Z0	865.305	10	172	181	9.34352e-05	0.000138832	9.37529e-05	8.22505e-05	0.000145084	0.000125757	1.08304	0.72526
ENGSSASGSSK	tr	C9JKC7	1009.43	11	21	31	0.000129641	0.000114737	0.000123051	6.68286e-05	9.60822e-05	5.60302e-05	-1.67821	0.0176611
ATGSSDCFLK	tr	C9JLV4	1027.46	10	717	726	8.17558e-05	0.000114737	7.03147e-05	8.22505e-05	9.70431e-05	7.4707e-05	-1.05042	0.787953
AGAATGA	tr	C9JNZ5	517.25	7	23	29	0.000129641	0.000104411	0.000105472	0.000134685	0.000125868	0.000125757	1.1378	0.14942
ATGATGASGGGGPI	tr	C9JNZ5	1072.51	14	26	39	0.000237092	0.000231769	0.000200397	0.000134685	0.000194086	0.000175561	-1.32702	0.0585601
DGGGGGGTGAVGGGG	tr	C9JNZ5	1031.43	15	3	17	0.000105115	0.000208822	0.000106644	0.000189176	0.000167183	0.000124512	1.14335	0.635337
GGGTSQASAGAATGA	tr	C9JNZ5	1162.52	15	15	29	1.16794e-05	4.58949e-05	9.37529e-05	2.05626e-05	4.80411e-05	6.35009e-05	-1.14551	0.823498
MADGGGGG	tr	C9JNZ5	620.222	8	1	8	0.000117962	9.17899e-05	0.000140629	0.000188148	0.0001864	0.000136963	1.45987	0.0704503
QASAGAATGATGA	tr	C9JNZ5	1032.48	13	20	32	0.000106283	0.000173253	0.00012891	0.000177867	0.000154692	0.000150659	1.18306	0.309225
PSCGPAS	tr	C9JRM8	617.248	7	399	405	7.12444e-05	4.58949e-05	2.34382e-05	7.19692e-05	2.88247e-05	2.49023e-05	-1.11839	0.820236
NMAGQLGGQQ	tr	C9JSC0	1002.46	10	127	136	5.8397e-06	5.73687e-06	2.34382e-05	3.0844e-05	1.92164e-05	6.22558e-06	1.60749	0.485162
DPAGPG	tr	C9JTW6	512.223	6	23	28	7.00764e-05	8.03161e-05	0.00021446	0.000450322	0.00017487	0.000127002	2.06164	0.309289
TGAGLVMKV	tr	C9JVG2	874.495	9	10	18	0.000188038	0.000191611	0.000212116	0.000124404	0.000154692	0.000113306	-1.50806	0.0100757
EAALGAGRS	Q5SNV9	CA167	830.425	9	42	50	0.000129641	0.000137685	0.000105472	0.000124404	0.000224832	0.000113306	1.24073	0.461527
LADVV	Q5SNV9	CA167	515.295	5	1388	1392	0.000117962	0.000109	5.85956e-05	0.000144967	0.00011722	0.000144433	1.42395	0.122017
RAAGA	Q5SNV9	CA167	444.244	5	1372	1376	2.33588e-05	5.73687e-05	9.37529e-05	0.000125432	7.68658e-05	9.96093e-05	1.73032	0.160569
TAGPGA	Q5SNV9	CA167	472.228	6	752	757	9.34352e-05	5.73687e-05	0.000130082	0.000145995	0.000156614	9.96093e-05	1.43196	0.213018
ETHCPADGPE	Q9NY47-4	CA2D2	1054.4	10	998	1007	0.000142489	0.00029258	0.000237898	0.000272455	0.000319954	0.000237817	1.23368	0.352779
RESSCVMKQ	Q9NY47-4	CA2D2	1066.49	9	933	941	0.000140153	0.000243243	0.00034337	0.000175811	0.000244049	0.000200464	-1.17159	0.597566
ESAADN	Q13936-28	CAC1C	605.229	6	2106	2111	8.17558e-05	0.000103264	0.000106644	9.25319e-05	7.68658e-05	4.98046e-05	-1.33057	0.176017
ETTPGGGGSSAA	Q13936-28	CAC1C	990.425	12	2028	2039	0.000176359	0.000138832	0.000202741	0.000114123	0.000215224	0.000226611	1.07342	0.768692
LAVAGLSPLLQRSHSPAS	Q13936-28	CAC1C	1803	18	1961	1978	0.000106283	0.000173253	0.00018985	0.000134685	0.00011626	7.4707e-05	-1.44137	0.198249
DGGGGPPC	O43497-23	CAC1G	658.238	8	291	298	8.17558e-05	4.58949e-05	0.00012891	0.000113094	9.60822e-05	7.4707e-05	1.1065	0.748206
ICCAF	O43497-23	CAC1G	555.218	5	1418	1422	4.67176e-05	6.88424e-05	0.000117191	9.25319e-05	8.6474e-05	7.59521e-05	1.09541	0.746443
EGSGAGGDPAAKG	O95180-2	CAC1H	1072.48	13	2230	2242	0.000128473	3.44212e-05	0.000107816	0.000125432	0.000136437	0.000252759	1.90103	0.177431
TAATPMPT	O95180-2	CAC1H	788.374	8	1080	1087	7.12444e-05	0.000220296	0.000357433	0.000134685	0.000203694	0.000215405	-1.17189	0.732019
YGAGTP	O95180-2	CAC1H	564.254	6	1950	1955	0.000213733	0.000396991	0.000271883	0.000291989	0.000332445	0.000239062	-1.02213	0.921144
AGGTGLSLGALVIVLASA	P55291	CAD15	1568.91	18	597	614	0.000121466	0.000120474	0.000119535	0.000118235	9.99255e-05	8.96484e-05	-1.17435	0.099646
CLPGAAALLA	P55291	CAD15	898.495	10	588	597	3.50382e-05	0.000104411	0.000105472	0.000135713	0.00010569	9.96093e-05	1.39234	0.28285
GDGLTATASAIITL	P55291	CAD15	1302.7	14	237	250	3.971e-05	5.27792e-05	7.26585e-05	7.50536e-05	4.3237e-05	9.46288e-05	1.28927	0.421007
VDAATGRIQTQ	P55291	CAD15	1158.6	11	424	434	0.000117962	0.000208822	0.000165239	0.000156276	0.000173909	0.000150659	-1.02325	0.897479
DRTPSDATVTT	Q9H251-4	CAD23	1162.55	11	322	332	0.000149496	0.000197348	0.000212116	0.00022002	0.000197929	0.000260229	1.21329	0.204793
MAGAT	Q9H251-4	CAD23	449.194	5	685	689	0.000182199	0.000150306	0.0002086	0.00028068	0.000219068	0.000260229	1.40449	0.042034
EPPAFTQ	Q86UP0-2	CAD24	788.37	7	370	376	0.000239428	0.000231769	0.000244929	0.000138798	0.000155653	0.000169336	-1.54409	0.000943055
LLAALL	P19022	CADH2	612.421	6	14	19	7.00764e-06	6.88424e-06	0	0	5.76493e-06	1.1206e-05	1.22165	0.809159
MYGGGD	P19022	CADH2	598.206	6	900	905	0.000105115	0.000150306	0.000165239	0.000228245	0.000126829	9.96093e-05	1.08088	0.805493
LCEDAYGTLDN	Q8TC20	CAGE1	1212.5	11	81	91	0.00306	0.00195627	0.00192662	0.00166866	0.00179001	0.00243918	-1.17719	0.475699
SSSDVSGKESVPVEEPL	Q5T5Y3-2	CAMP1	1744.84	17	933	949	0.000105115	0.000173253	0.000118363	0.000135713	8.6474e-05	4.98046e-05	-1.45861	0.269598
DHETASN	Q6IMN6-9	CAPR2	772.299	7	1081	1087	0.000117962	0.00016178	0.000140629	0.000176839	0.000135476	0.000113306	1.01249	0.941772
AGGGGGSGASSGGGAG	Q9ULU8-5	CAPS1	1062.43	16	61	76	0.000129641	0.000137685	0.000106644	7.19692e-05	6.82184e-05	6.22558e-05	-1.84728	0.00417669
EGSAGSAGLGGGGAG	Q9ULU8-5	CAPS1	1103.48	15	40	54	8.17558e-05	8.03161e-05	7.61742e-05	0.000156276	0.000131633	9.96093e-05	1.62654	0.0392595
GAGGGGGSGASSGG	Q9ULU8-5	CAPS1	934.374	14	60	73	0.000129641	0.00016178	0.000154692	9.356e-05	0.000124907	0.000124512	-1.3007	0.0732584
GSAGSAGLGGGGAG	Q9ULU8-5	CAPS1	974.442	14	41	54	0.000128473	0.000184727	0.000117191	0.000166557	0.000146045	0.000150659	1.07637	0.641533
SGGGAGGLQPS	Q9ULU8-5	CAPS1	886.414	11	71	81	0.00134897	0.00140094	0.000966827	0.00119983	0.00125291	0.00141072	1.03947	0.761969
AAAAAVGPGAGGAGSAVPG	Q86X55-1	CARM1	1407.71	19	3	21	0.00028381	0.000313233	0.000380871	0.00044004	0.000343014	0.000378515	1.1878	0.203914
AVPGGA	Q86X55-1	CARM1	470.249	6	18	23	0.000100443	0.000115885	9.37529e-05	0.000143938	0.000121064	0.000100854	1.17988	0.256747
AGGGGSGS	O15234	CASC3	548.219	8	40	47	0.000140153	0.00013998	8.20338e-05	0.000135713	5.76493e-05	6.35009e-05	-1.40995	0.330161
CSGSAGGGGSGS	O15234	CASC3	882.314	12	36	47	0.000224245	0.000196201	0.000165239	0.000166557	0.000125868	0.000188013	-1.21907	0.232408
CSGSAGGGGSGSL	O15234	CASC3	995.398	13	36	48	0.00035739	0.000234064	0.000201569	0.00018712	0.00011626	0.000201709	-1.57007	0.151897
CSGSAGGGGSGSLPS	O15234	CASC3	1179.48	15	36	50	0.000167015	0.000156043	0.00018399	0.000155248	0.000175831	0.00011206	-1.14422	0.356855
EESGASGSDS	O15234	CASC3	924.331	10	16	25	1.16794e-05	0	0	0	9.60822e-06	1.24512e-05	1.88874	0.55776
IPAPP	O15234	CASC3	493.29	5	432	436	2.33588e-05	2.29475e-05	1.17191e-05	2.05626e-05	1.92164e-05	1.86767e-05	1.00742	0.972088
IFGGYDHSHFSGSLN	P14091-1	CATE	1636.73	15	232	246	4.67176e-06	6.88424e-06	9.37529e-06	6.16879e-06	5.76493e-06	4.98046e-06	-1.2375	0.39382
AGGGGPGGPGGSGD	Q9ULV8-2	CBLC	998.405	14	65	78	8.29238e-05	0.000187022	0.000141801	0.000271427	0.000146045	0.000139453	1.35259	0.408456
LCSCC	Q9ULV8-2	CBLC	527.154	5	324	328	0.000117962	8.03161e-05	0.000105472	8.32787e-05	0.00011722	0.000124512	1.06999	0.695693
ESSSNGTASQST	Q92793-2	CBP	1154.47	12	1026	1037	0.00475469	0.00364865	0.00345714	0.00263202	0.00344071	0.00438654	-1.13397	0.511242
IGNVSASSP	Q92793-2	CBP	830.413	9	86	94	5.8397e-05	0.000115885	5.85956e-05	8.22505e-05	9.60822e-05	0.000124512	1.30045	0.364528
MAGGM	Q92793-2	CBP	465.172	5	2183	2187	0.000135481	0.000103264	9.37529e-05	0.000108982	0.000165261	0.000105835	1.1431	0.529534
TQAIATGPTADP	Q92793-2	CBP	1141.56	12	337	348	0.000176359	0.000184727	0.000118363	0.000123376	0.000146045	0.000113306	-1.25272	0.233668
TSQVPAPPPPAQPPPA	Q92793-2	CBP	1550.81	16	1901	1916	5.25573e-05	4.36002e-05	2.92978e-05	5.14066e-05	2.78639e-05	5.22949e-05	1.0487	0.855409
ATGVC	Q9UPW5-3	CBPC1	449.194	5	24	28	0.000169351	0.000193906	0.000157036	0.00015936	0.000167183	0.000140698	-1.11354	0.256954
GATESQDSSMEQ	Q6ZVT6	CC067	1268.48	12	453	464	2.33588e-05	4.58949e-05	1.17191e-05	2.05626e-05	5.76493e-05	6.22558e-05	1.73475	0.297627
ESDGP	Q6ZRS4	CC129	503.186	5	471	475	5.8397e-05	4.58949e-05	5.97675e-05	0.000102813	0.000145084	0.000113306	2.20166	0.00813161
GEPGVVLTK	Q8NDH2	CC168	898.512	9	667	675	3.50382e-05	0.000126211	0.000166411	0.00018712	0.000154692	0.000100854	1.35099	0.454184
KASVSL	Q8NDH2	CC168	603.359	6	1099	1104	3.50382e-06	1.37685e-05	3.51573e-06	8.22505e-06	0	7.4707e-06	-1.32444	0.713853
SWTTKSRTSYSSAPLTE	Q8NDH2	CC168	1900.92	17	2275	2291	0.000141321	0.000207675	0.000296494	0.000271427	0.000144123	0.000190503	-1.06507	0.832788
ETQALEND	Q8NCU4	CC191	918.393	8	375	382	4.67176e-05	0.000127358	0.000141801	0.000114123	0.00011626	9.96093e-05	1.04468	0.883141
KPPLGSSGCML	Q8NCU4	CC191	1088.54	11	481	491	1.40153e-05	1.95053e-05	2.22663e-05	1.43938e-05	2.59422e-05	2.86377e-05	1.23638	0.428677
DGAGST	A6NC98-4	CC88B	506.197	6	1223	1228	2.33588e-06	6.88424e-06	1.87506e-05	1.33657e-05	3.84329e-06	4.98046e-06	-1.26054	0.75398
PPQGPGTK	A6NC98-4	CC88B	780.413	8	606	613	0.0017998	0.00020538	5.2736e-05	0.000472941	0.000332445	0.00129492	1.0206	0.98329
SAECPQAPDSDPQ	A6NC98-4	CC88B	1343.53	13	544	556	4.67176e-06	1.03264e-05	8.20338e-06	4.11253e-06	3.84329e-06	9.96093e-06	-1.29496	0.533594
GPGHSEC	Q8N5R6-2	CCD33	685.249	7	870	876	4.08779e-05	8.03161e-05	9.37529e-05	9.25319e-05	0.000102808	0.000133227	1.5286	0.131566
TGAAFIPKT	Q4G0X9-5	CCD40	904.502	9	444	452	0.000416955	0.000220296	0.000175787	0.000344424	0.000175831	0.000189258	-1.14591	0.725909
KMQAGIATP	Q2TAC2	CCD57	915.485	9	869	877	0.00035739	0.000349949	0.000428919	0.000482194	0.000565924	0.000405908	1.27966	0.114422
EVGAGASGGPAA	A2IDD5-6	CCD78	942.441	12	189	200	4.67176e-05	0.000127358	0.000152348	0.000177867	0.000203694	0.000188013	1.74489	0.0685694
GASGGPAAGTGD	A2IDD5-6	CCD78	916.389	12	193	204	0.000165848	8.14635e-05	7.03147e-05	0.000134685	0.000134515	0.000201709	1.48259	0.245219
GGSEVGAGASGGP	A2IDD5-6	CCD78	1001.44	13	186	198	0.000332863	0.000572539	0.000250789	0.000398915	0.000331484	0.000277661	-1.14695	0.65578
GPAAGT	A2IDD5-6	CCD78	472.228	6	197	202	9.34352e-05	8.03161e-05	8.20338e-05	0.000103841	0.000111455	8.09325e-05	1.15812	0.251035
DSPENMM	Q16204	CCDC6	822.289	7	253	259	0.00011913	0.000114737	0.000107816	2.05626e-05	0.000125868	0.000138208	-1.20041	0.638558
AGGGGGGA	Q8WXS5	CCG8	502.214	8	325	332	0.000225413	0.000258159	0.000249617	0.000193289	0.000191204	0.00026521	-1.1285	0.348536
AGLAGAGGGGGGAVGAFGGAAGGAGGGGGG	Q8WXS5	CCG8	2028.94	30	320	349	5.8397e-05	5.73687e-05	5.85956e-05	0.000229273	2.88247e-05	3.73535e-05	1.69448	0.570754
EPSPS	Q8WXS5	CCG8	515.223	5	282	286	0.000170519	0.000164074	0.000154692	0.000208711	0.000171026	0.000200464	1.18581	0.0697945
GGLTHSGLW	Q8WXS5	CCG8	926.461	9	80	88	0.000129641	0.000164074	9.37529e-05	0.000188148	0.000253657	0.000225366	1.72187	0.0284205
GLAGAG	Q8WXS5	CCG8	444.233	6	321	326	0.000106283	0.000138832	5.85956e-05	6.16879e-05	0.000135476	0.000124512	1.05915	0.863728
VAAGLAGAGGGGGGAV	Q8WXS5	CCG8	1140.59	16	318	333	5.9565e-05	5.73687e-05	0.000176959	0.000144967	0.000154692	7.4707e-05	1.27382	0.597621
GQVASLQEKVTSQ	Q8TD31-3	CCHCR	1373.72	13	417	429	3.73741e-05	4.58949e-05	3.28135e-05	4.52378e-05	3.07463e-05	1.49414e-05	-1.27668	0.429551
TTTNQGASAAGPGF	P21127-12	CD11B	1278.58	14	422	435	0.00016468	9.17899e-05	0.000179302	0.000165529	0.000106651	0.000136963	-1.06508	0.794988
LGTGCSPDNGGC	Q9HCU0	CD248	1079.4	12	231	242	7.00764e-05	6.88424e-05	4.68764e-05	0.000103841	6.72576e-05	3.73535e-05	1.12195	0.733084
QAGPA	Q9HCU0	CD248	442.218	5	173	177	0.000892307	0.0013344	0.00078518	0.00137975	0.00107612	0.000811816	1.08493	0.734967
QPASGGP	Q9HCU0	CD248	612.287	7	119	125	4.67176e-05	0.000115885	0.000105472	0.000102813	0.00011722	2.49023e-05	-1.09447	0.840218
GANGTYSCLVRNP	Q5ZPR3-3	CD276	1350.63	13	213	225	0.000297825	0.000150306	0.000225007	0.000344424	0.000175831	0.000227856	1.11138	0.722437
RSPTGAVEVQ	Q5ZPR3-3	CD276	1042.54	10	241	250	9.46032e-05	0.000103264	5.97675e-05	0.000165529	0.000124907	8.71581e-05	1.46562	0.202272
ASAPPEED	P16070-9	CD44	814.334	8	121	128	7.00764e-05	0.000466981	0.00018985	0.000197401	0.00017487	0.000277661	-1.11844	0.843207
EGEAAASGGGPPSG	Q13319	CD5R2	1142.48	14	328	341	8.17558e-05	0.000104411	0.000105472	0.000114123	0.000125868	0.000113306	1.21142	0.0782586
NEGEAAASGGGP	Q13319	CD5R2	1015.42	12	327	338	7.12444e-05	2.29475e-05	8.20338e-05	0.000114123	0.000115299	0.000125757	2.01547	0.0323531
AGSPP	Q9HBB8-4	CDHR5	427.207	5	348	352	0.000123802	0.000120474	0.000164068	0.000166557	0.000168144	0.000144433	1.17336	0.213429
ATPGGGTAQT	Q9HBB8-4	CDHR5	859.404	10	589	598	0.000151832	0.000145716	0.000171099	0.000132629	0.00017487	0.000130737	-1.0694	0.567921
DSGSGDEGEGAG	Q9HBB8-4	CDHR5	1036.36	12	812	823	0.000202054	0.000209969	0.00012891	0.000161417	0.000204655	0.000169336	-1.01032	0.952445
EMTAG	Q9HBB8-4	CDHR5	507.2	5	166	170	8.17558e-05	8.6053e-05	0.000125394	7.19692e-05	8.6474e-05	8.71581e-05	-1.19382	0.342379
GGAPEPPAAARAGGSPT	Q9HBB8-4	CDHR5	1462.72	17	750	766	3.03665e-05	5.27792e-05	2.81259e-05	5.14066e-05	3.65113e-05	5.22949e-05	1.2601	0.362283
RGAGAGVVV	Q9HBB8-4	CDHR5	784.456	9	365	373	0.000154168	3.44212e-05	4.68764e-05	0.000177867	0.000137398	3.73535e-05	1.49753	0.527264
RGGGP	Q9HBB8-4	CDHR5	442.229	5	824	828	0.000108618	0.000110148	9.72686e-05	0.000102813	0.000126829	8.5913e-05	-1.00152	0.990432
SGGGT	Q9HBB8-4	CDHR5	377.155	5	490	494	4.67176e-05	3.44212e-05	9.37529e-05	6.16879e-05	4.90019e-05	3.73535e-05	-1.18135	0.668501
ELGPGTTGASSSGAG	Q9NYV4	CDK12	1247.56	15	1442	1456	0.000142489	0.000209969	0.000152348	0.000134685	0.000135476	0.000151904	-1.19604	0.274107
ETTSGTSTEPVKN	Q9NYV4	CDK12	1349.63	13	1069	1081	0.000202054	0.000196201	0.00018985	0.000258061	9.70431e-05	0.000215405	-1.03084	0.909194
KDGSGGASGTL	Q9NYV4	CDK12	948.451	11	11	21	0.000190374	0.000162927	0.000117191	0.000103841	0.000213303	0.000200464	1.10014	0.718642
PPQPAPGKVESGAGDA	Q9NYV4	CDK12	1476.72	16	1086	1101	0.000163512	0.000138832	0.000188678	0.000176839	0.00016334	0.000202954	1.10613	0.400924
TTSGT	Q9NYV4	CDK12	465.207	5	1070	1074	0.000171687	0.000150306	0.000132426	0.000202542	0.000152771	0.000188013	1.19565	0.186911
AATAAGGTGGSGGSPAS	Q14004-2	CDK13	1275.57	17	167	183	4.32138e-05	5.62213e-05	6.21113e-05	5.24347e-05	7.30225e-05	5.47851e-05	1.11573	0.507537
CGSPCP	Q14004-2	CDK13	562.188	6	930	935	0.000176359	0.000185874	0.000240242	0.000176839	0.000202734	0.000278906	1.09295	0.636235
EPSTPVSGQDDL	Q14004-2	CDK13	1243.56	12	1163	1174	9.34352e-05	6.88424e-05	8.90652e-05	9.76725e-05	9.2239e-05	6.22558e-05	1.00328	0.984582
QDGGGGAS	Q14004-2	CDK13	647.251	8	128	135	3.50382e-05	6.88424e-05	3.51573e-05	9.25319e-05	3.84329e-05	6.22558e-05	1.3897	0.401829
QDGGGGASSGGG	Q14004-2	CDK13	905.347	12	128	139	0.000105115	2.29475e-05	5.85956e-05	8.32787e-05	0.000115299	0.000113306	1.67088	0.182939
GTGCCGAGGGSD	Q00532-2	CDKL1	940.302	12	640	651	0.000153	0.000103264	0.000130082	0.000114123	0.000175831	0.000124512	1.07278	0.714745
AAGSAGGSSGAAGAAGGGAGA	Q9UKY7-2	CDV3	1431.63	21	34	54	0.000129641	0.00016178	0.000236726	0.000240583	0.000185439	0.000113306	1.02117	0.94259
AASAAGAAGSAG	Q9UKY7-2	CDV3	860.399	12	28	39	0.000177527	0.000291433	0.000248445	0.000113094	0.000203694	0.000138208	-1.57673	0.110505
AGGSS	Q9UKY7-2	CDV3	377.155	5	38	42	0.000189206	0.000114737	8.20338e-05	0.000102813	0.000106651	7.4707e-05	-1.35826	0.365424
AGGSSG	Q9UKY7-2	CDV3	434.176	6	38	43	0.000457833	0.000561065	0.000471108	0.000521263	0.000730225	0.000677343	1.29451	0.107044
AGGSSGAAGAAGGGA	Q9UKY7-2	CDV3	1017.45	15	38	52	0.00011913	8.03161e-05	0.00015352	0.000145995	0.000205616	0.000176806	1.49707	0.0985437
ASAAGAAGSAGGSSGAAG	Q9UKY7-2	CDV3	1276.56	18	29	46	6.54047e-05	5.96634e-05	5.97675e-05	4.72941e-05	6.05318e-05	4.35791e-05	-1.2208	0.111921
EEGGG	Q9UKY7-2	CDV3	447.16	5	125	129	1.16794e-05	1.14737e-05	1.17191e-05	0	9.60822e-06	0	-3.62942	0.058267
GAAGP	Q9UKY7-2	CDV3	371.18	5	67	71	0.000564115	0.000461244	0.000542595	0.000623048	0.000524609	0.000605126	1.11788	0.230178
GDGGTASA	Q9UKY7-2	CDV3	634.256	8	59	66	0.000380749	0.000538118	0.000500406	0.000491447	0.000448704	0.000495556	1.01158	0.917616
GGGAGAGTRPGDGGTASAGAA	Q9UKY7-2	CDV3	1614.73	21	49	69	8.17558e-05	3.44212e-05	2.34382e-05	6.16879e-05	0.000126829	8.84032e-05	1.98345	0.153518
GGSSGAAGAAGGGAGAGT	Q9UKY7-2	CDV3	1232.54	18	39	56	0.000177527	0.00031438	0.000273055	0.000335171	0.000271913	0.00021416	1.07357	0.743584
GTASAGAAGPGAATK	Q9UKY7-2	CDV3	1186.59	15	62	76	9.34352e-05	6.88424e-05	5.85956e-05	0.000102813	0.000212342	0.000188013	2.27808	0.0537765
SAAGAAGSAGGSSG	Q9UKY7-2	CDV3	1006.43	14	30	43	0.000128473	0.00024439	0.000213288	0.000166557	0.000251735	0.000252759	1.14484	0.562703
SAGAAGPGAATK	Q9UKY7-2	CDV3	957.488	12	65	76	0.00034571	0.000339622	0.000200397	0.000238527	0.000302659	0.000227856	-1.15173	0.502908
SSAAHQ	Q9H799-5	CE042	599.266	6	2745	2750	3.50382e-05	4.58949e-05	7.03147e-05	4.11253e-05	3.84329e-05	8.84032e-05	1.1105	0.787078
GTSSSGCALESFGSA	Q8TEP8-3	CE192	1359.56	15	1001	1015	7.00764e-06	3.44212e-06	7.03147e-06	1.13094e-05	7.68658e-06	7.4707e-06	1.51401	0.157344
SGCAL	Q8TEP8-3	CE192	449.194	5	1005	1009	0.00011329	0.000145716	0.000152348	0.00012132	0.000134515	0.000148169	-1.0182	0.872625
KFDNIGMNAMAN	Q03701	CEBPZ	1324.59	12	993	1004	0	2.29475e-05	2.34382e-05	8.22505e-05	2.88247e-05	0.000114551	4.86413	0.0844621
AGGAGGGLGAAAAAGE	Q9BXQ6	CECR6	1156.55	16	295	310	0.000141321	0.000114737	9.49248e-05	8.22505e-05	0.00010569	0.000127002	-1.11443	0.554475
AGGTGTGSG	Q9BXQ6	CECR6	663.282	9	157	165	0.000142489	9.17899e-05	7.03147e-05	0.000135713	0.00011722	1.24512e-05	-1.14774	0.780939
GGAAAGAVGGPG	Q9BXQ6	CECR6	840.409	12	139	150	3.50382e-05	0.000164074	0.000201569	0.000198429	0.000203694	0.000176806	1.44486	0.309596
GGAASGAH	Q9BXQ6	CECR6	626.277	8	254	261	4.67176e-05	2.29475e-05	5.85956e-05	6.16879e-05	0.00011722	7.4707e-05	1.97734	0.102121
GGGAAAGA	Q9BXQ6	CECR6	530.245	8	138	145	0.000105115	3.44212e-05	0.000118363	6.16879e-05	5.76493e-05	6.22558e-05	-1.4202	0.384894
GGGGGSPSSSTGA	Q9BXQ6	CECR6	977.405	13	62	74	0.000423962	0.000268485	0.000393762	0.000209739	0.000164301	0.000226611	-1.80839	0.0339534
SAGGAGGTGTGSGASC	Q9BXQ6	CECR6	1196.47	16	153	168	4.67176e-05	4.58949e-05	0.000105472	0.000209739	0.000147006	0.000215405	2.88841	0.0133815
VDVPL	Q9BXQ6	CECR6	541.311	5	477	481	5.37253e-05	6.88424e-05	8.20338e-05	7.50536e-05	7.5905e-05	0.000119531	1.32203	0.26142
EDGGWQVHGV	P08861	CEL3B	1082.48	10	226	235	2.91985e-05	4.01581e-05	2.92978e-05	8.73912e-05	5.28452e-05	6.84814e-05	2.11565	0.0260147
STAGAAMNS	O95319	CELF2	808.338	9	326	334	0.000569955	0.000565655	0.000602362	0.000380409	0.000445822	0.000469409	-1.3414	0.007088
CAAQGTQ	Q9NYQ6	CELR1	677.28	7	1579	1585	1.16794e-05	6.88424e-06	7.03147e-06	1.33657e-05	1.15299e-05	1.1206e-05	1.41049	0.110235
LGSGGP	Q9NYQ6	CELR1	486.244	6	2969	2974	0.00161293	0.00162927	0.0014309	0.00181568	0.00171507	0.00194487	1.17173	0.0437875
SEDDGVGAEE	Q9NYQ6	CELR1	1006.37	10	2828	2837	0.000273298	0.000127358	0.000152348	0.000197401	0.000154692	0.000227856	1.04872	0.865666
CPAGGA	Q9NYQ7	CELR3	474.19	6	1502	1507	3.50382e-05	0.000127358	0.000142973	0.000147023	0.000126829	9.96093e-05	1.22298	0.566444
ESSGVREDGG	Q9NYQ7	CELR3	991.421	10	66	75	0.000122634	0.000120474	0.000209772	0.000135713	0.000147006	8.09325e-05	-1.24537	0.452766
LAPRGAGAGAAGP	Q9NYQ7	CELR3	1064.57	13	1333	1345	0.000954207	0.00058516	0.000356261	0.000364987	0.000381447	0.000443261	-1.59337	0.251759
NGEDGDGD	Q9NYQ7	CELR3	777.241	8	1002	1009	7.00764e-06	0	3.51573e-06	3.0844e-06	0	3.73535e-06	-1.54308	0.623973
GRSHGA	Q96BT3	CENPT	583.283	6	61	66	0.000165848	0.000184727	0.000187506	0.000165529	0.000262305	8.84032e-05	-1.04231	0.892889
GTAEADGPGASSGDED	Q96BT3	CENPT	1434.54	16	375	390	1.16794e-05	2.86843e-05	1.75787e-05	1.02813e-05	1.44123e-05	1.24512e-05	-1.55991	0.247623
FTSEV	Q96N23	CFA54	581.27	5	927	931	2.33588e-06	1.14737e-06	2.34382e-06	3.0844e-06	1.92164e-06	3.73535e-06	1.50013	0.216661
TVGAPASGPG	Q15782	CH3L2	812.403	10	281	290	0.000284977	0.00016178	0.000117191	0.000229273	0.000205616	0.000125757	-1.00589	0.986044
ASSGSES	O14647-3	CHD2	623.24	7	128	134	3.50382e-05	3.44212e-05	5.85956e-05	0.000147023	6.72576e-05	6.35009e-05	2.16924	0.153411
EMTGEGVD	O14647-3	CHD2	836.322	8	247	254	0.000176359	0.000208822	5.85956e-05	9.356e-05	0.000126829	0.000188013	-1.08662	0.835942
PYLVSAPL	Q8TDI0	CHD5	858.485	8	751	758	0.000165848	0.000173253	0.000152348	0.000188148	8.83957e-05	7.59521e-05	-1.3942	0.267989
KMTSHNGMED	Q8TD26	CHD6	1148.46	10	75	84	0.000136649	0.000174401	0.000179302	0.000124404	0.000115299	0.000161865	-1.22109	0.205792
AGGHK	Q3L8U1-3	CHD9	468.244	5	1196	1200	9.46032e-05	2.29475e-05	0.000119535	0.000123376	0.000136437	0.00016311	1.78384	0.11825
DSPGAATEYS	Q3L8U1-3	CHD9	996.404	10	2303	2312	0.000315344	0.00045436	0.000411341	0.000233386	0.000223872	0.000202954	-1.78889	0.0145232
SDSDSDSERSS	Q3L8U1-3	CHD9	1170.43	11	2132	2142	9.34352e-05	8.03161e-05	0.000105472	0.000166557	0.000155653	8.71581e-05	1.4661	0.169112
SIPVSGTSI	Q3L8U1-3	CHD9	859.465	9	2388	2396	0.000137817	0.000176695	0.000164068	0.000176839	0.000155653	0.000189258	1.0902	0.393954
KKAASKTLLEK	Q9BWS9-2	CHID1	1215.76	11	27	37	0.000677405	0.000584013	0.000274227	0.000491447	0.000528452	0.000530419	1.00955	0.970066
DGGAAAPSAR	Q70JA7	CHSS3	871.415	10	159	168	1.05115e-05	1.72106e-05	5.74236e-05	1.5422e-05	8.6474e-06	1.49414e-05	-2.18262	0.357763
AAGAAGGSWGRPGP	Q9Y4C5-2	CHST2	1210.58	14	48	61	0.000189206	0.000138832	0.00017813	0.000176839	0.000271913	0.000113306	1.11041	0.72074
ESVSMGPVPGVSSLG	Q5T1B1	CJ091	1401.68	15	9	23	0.000105115	6.88424e-05	7.03147e-05	6.16879e-05	0.000125868	2.49023e-05	-1.14974	0.755476
KKAPAAKAGGP	Q14008-2	CKAP5	994.592	11	544	554	0.000210229	0.00029717	0.000209772	0.00158846	0.000363191	0.000349878	3.20918	0.268844
AEVVSAASAQGT	Q9Y6Y1-2	CMTA1	1089.53	12	849	860	0.000142489	6.99898e-05	5.85956e-05	9.356e-05	7.68658e-05	3.73535e-05	-1.30463	0.534885
DCLPSAAQ	Q9Y6Y1-2	CMTA1	803.348	8	1448	1455	8.29238e-05	0.000127358	0.000142973	0.000113094	0.000146045	0.000138208	1.12482	0.514027
EASSQTSSCSGH	Q9Y6Y1-2	CMTA1	1179.45	12	650	661	0.00236508	0.00320002	0.00400208	0.00221562	0.00225313	0.00200837	-1.47707	0.0977858
KQASGGGSSGGGSGSGN	Q9Y6Y1-2	CMTA1	1350.58	17	1000	1016	2.33588e-05	9.17899e-05	7.03147e-05	5.14066e-05	1.92164e-05	2.49023e-05	-1.94151	0.253724
LVLST	Q9Y6Y1-2	CMTA1	531.327	5	464	468	3.50382e-06	1.03264e-05	7.03147e-06	1.23376e-05	1.92164e-05	3.73535e-06	1.69159	0.381255
QASGGGSSGGGSGSG	Q9Y6Y1-2	CMTA1	1108.44	15	1001	1015	3.50382e-05	0.000162927	0.000106644	8.22505e-05	8.6474e-05	6.22558e-05	-1.31877	0.551079
SSAAAVAASSLT	Q9Y6Y1-2	CMTA1	1034.52	12	550	561	9.46032e-05	0.000105558	0.000117191	0.000102813	0.000165261	9.96093e-05	1.1586	0.494481
SSSAAAVAAS	Q9Y6Y1-2	CMTA1	820.393	10	549	558	0.000106283	0.000105558	0.000140629	0.000156276	0.000153732	0.000251513	1.5931	0.111222
AASPGLAASTQ	Q8N3K9	CMYA5	972.488	11	438	448	0.00011913	0.000254717	0.00017813	0.000166557	0.000145084	9.96093e-05	-1.34219	0.345793
EKQVEHG	Q8N3K9	CMYA5	825.398	7	1324	1330	0.000370237	0.000413054	0.000348058	0.00051201	0.000481372	0.000546606	1.3612	0.00708019
ESGCY	Q8N3K9	CMYA5	557.179	5	686	690	7.00764e-05	0.000187022	0.000235554	0.000177867	0.000136437	7.4707e-05	-1.26642	0.58056
EVIGP	Q8N3K9	CMYA5	513.28	5	839	843	3.50382e-05	0.000198496	9.49248e-05	0.000208711	0.000156614	0.000189258	1.68844	0.20694
SESTPEDVLSQG	Q8N3K9	CMYA5	1247.55	12	3443	3454	0.000693757	0.000549592	0.000419544	0.0005336	0.000568807	0.000516723	-1.02703	0.865288
MARTHSGLTDG	A5YKK6-2	CNOT1	1144.53	11	297	307	2.33588e-05	2.86843e-05	1.17191e-05	3.0844e-05	1.92164e-05	1.24512e-05	-1.02001	0.957456
TAGMAM	A5YKK6-2	CNOT1	580.235	6	1444	1449	7.00764e-05	9.17899e-05	0.00015352	0.000145995	0.000107612	6.22558e-05	1.00151	0.99658
YVGTQAIAH	A5YKK6-2	CNOT1	958.487	9	2216	2224	9.34352e-05	0.000128506	0.000191022	0.000134685	0.000135476	9.96093e-05	-1.11681	0.665432
DFSGEE	Q9C0A0-2	CNTP4	682.245	6	312	317	2.33588e-05	1.72106e-05	6.21113e-05	9.25319e-06	1.15299e-05	7.4707e-06	-3.63423	0.153389
EAGAQGPPG	P02452	CO1A1	782.356	9	615	623	7.00764e-06	6.88424e-06	7.03147e-06	0	2.88247e-06	0	-7.25883	0.00333783
GAAGPAGNPGADGQ	P02452	CO1A1	1138.5	14	380	393	0.000405275	0.000464686	0.000548454	0.000238527	0.000282482	0.000316259	-1.6941	0.0148407
GAKGLTGSPGSPG	P02452	CO1A1	1084.55	13	536	548	9.34352e-05	0.000197348	0.00015352	0.000176839	0.000183517	0.000138208	1.12212	0.615531
GPAGARGNDGATGA	P02452	CO1A1	1170.54	14	317	330	7.00764e-05	3.44212e-05	3.51573e-05	0.000155248	0.000106651	1.24512e-05	1.96449	0.360678
GPPGSAGAPGKDGL	P02452	CO1A1	1179.59	14	1142	1155	0.000105115	6.88424e-05	9.37529e-05	0.000114123	4.80411e-05	7.59521e-05	-1.12428	0.676332
TGAAGPPGPTGP	P02452	CO1A1	978.477	12	328	339	7.00764e-05	4.58949e-05	9.37529e-05	5.14066e-05	8.6474e-05	2.49023e-05	-1.28837	0.526071
AGAPGFPGPRGPPGPQ	P02458-1	CO2A1	1458.74	16	359	374	4.08779e-05	5.16318e-05	5.85956e-05	6.68286e-05	0.000106651	0.00011206	1.88968	0.0417563
ASGPAGPPGAQGPP	P02458-1	CO2A1	1159.56	14	664	677	0.000329359	0.000220296	0.000188678	0.000312552	0.000223872	0.000114551	-1.1342	0.704193
DGETGA	P02458-1	CO2A1	548.208	6	566	571	9.34352e-05	0.000115885	4.68764e-05	9.25319e-05	0.000155653	0.00011206	1.40613	0.277089
DGGRGLTGPIGPPGPAGANGEK	P02458-1	CO2A1	1973.99	22	713	734	0.000121466	0.000142274	0.000158208	0.00014291	0.000146045	0.000185522	1.12449	0.370064
ERGPPGPQGARGFPG	P02458-1	CO2A1	1478.74	15	196	210	0.00016468	0.000156043	0.000150005	0.000158332	0.000190243	0.000210425	1.18752	0.135127
GASGDRGP	P02458-1	CO2A1	715.325	8	942	949	0.000123802	0.000150306	0.000249617	0.000445181	0.000380486	0.000381006	2.30402	0.00658388
GPKGA	P02458-1	CO2A1	428.238	5	456	460	0.000314176	0.000290285	0.000379699	0.000180951	0.000223872	0.000206689	-1.60939	0.0135699
GSAGAPGIAGAP	P02458-1	CO2A1	924.466	12	351	362	8.29238e-05	0.000185874	0.00012891	0.000145995	0.000154692	8.84032e-05	-1.02215	0.940757
KGEAGEPGE	P02458-1	CO2A1	872.388	9	1049	1057	5.8397e-05	8.03161e-05	5.85956e-05	8.32787e-05	9.70431e-05	2.49023e-05	1.04012	0.915219
LGPKG	P02458-1	CO2A1	470.285	5	380	384	0.000109786	0.000136537	0.000135942	9.25319e-05	9.99255e-05	7.84423e-05	-1.4111	0.0266627
PAGSAGARGAPG	P02458-1	CO2A1	967.484	12	742	753	1.05115e-05	9.17899e-06	1.2891e-05	1.74782e-05	1.92164e-05	4.98046e-06	1.27911	0.54703
TDGPK	P02458-1	CO2A1	516.254	5	658	662	0.000106283	0.000127358	0.00015352	0.000165529	0.000125868	0.000114551	1.04852	0.776599
AGAPGPAGSRGA	P02461	CO3A1	967.484	12	1073	1084	1.16794e-05	4.58949e-06	4.68764e-06	4.11253e-06	1.72948e-05	1.24512e-05	1.61565	0.394181
EPGGPG	P02461	CO3A1	512.223	6	745	750	1.9855e-05	5.16318e-05	0.000241414	0.000190204	0.00012875	0.000123266	1.4133	0.583725
EPGRDGNPGSD	P02461	CO3A1	1099.45	11	1009	1019	0.000379581	0.000268485	0.000236726	0.000239555	0.000273834	0.000278906	-1.11675	0.531192
GAAAI	P02461	CO3A1	401.227	5	1201	1205	9.34352e-05	0.000185874	5.85956e-05	0.000166557	0.000135476	0.000188013	1.45025	0.283004
GARGS	P02461	CO3A1	446.224	5	324	328	0.000117962	0.000232917	0.00018985	0.00022002	0.000125868	0.000138208	-1.11699	0.694434
GGLAGYPGPAG	P02461	CO3A1	915.445	11	167	177	0.000153	0.000173253	0.000119535	0.000145995	0.00023348	0.000113306	1.10541	0.709485
GGPGGPGPQGP	P02461	CO3A1	876.409	11	597	607	0.000344542	0.000572539	0.000632832	0.000156276	0.000195047	0.000138208	-3.16612	0.0167517
GLPGLAGTAGEP	P02461	CO3A1	1038.53	12	999	1010	4.67176e-06	4.58949e-06	4.68764e-06	6.16879e-06	1.92164e-06	7.4707e-06	1.11558	0.764484
KPGPPGSQGE	P02461	CO3A1	952.461	10	550	559	0.000308336	0.000197348	0.000213288	0.000239555	0.000155653	0.000339917	1.02247	0.936543
MPGSP	P02461	CO3A1	487.21	5	538	542	0.000128473	0.000167516	0.000171099	9.76725e-05	8.16699e-05	6.22558e-05	-1.93333	0.0116484
NDGAPGKNGER	P02461	CO3A1	1113.52	11	586	596	9.34352e-05	0.000138832	9.49248e-05	0.000124404	8.74348e-05	8.71581e-05	-1.0943	0.652707
PAGAP	P02461	CO3A1	411.212	5	1072	1076	7.00764e-05	9.17899e-05	0.000105472	5.14066e-05	0.000115299	6.22558e-05	-1.16761	0.596398
PGAPGA	P02461	CO3A1	468.233	6	1040	1045	0.000129641	8.03161e-05	9.37529e-05	0.000155248	0.000146045	0.000138208	1.4471	0.0434307
PGTGGPPGENGK	P02461	CO3A1	1066.5	12	644	655	4.67176e-05	0.000103264	0.000106644	5.24347e-05	7.68658e-05	4.98046e-05	-1.43282	0.291042
PTGPIGP	P02461	CO3A1	637.343	7	763	769	2.33588e-06	2.29475e-06	3.51573e-06	3.0844e-06	1.92164e-06	3.73535e-06	1.07304	0.78022
RGAPG	P02461	CO3A1	456.244	5	302	306	0.000116794	0.000184727	0.000191022	0.000168614	0.000146045	0.00016311	-1.03092	0.851782
RGFPGNPGAPGSPGPA	P02461	CO3A1	1434.7	16	1109	1124	8.17558e-05	0.000151453	0.000105472	0.000102813	8.6474e-05	8.71581e-05	-1.22513	0.382067
RGGPGGPGPQ	P02461	CO3A1	878.436	10	596	605	0.000165848	0.000174401	0.000141801	0.000103841	0.00011722	0.000113306	-1.44168	0.0095009
TGAPGSPGVSG	P02461	CO3A1	885.419	11	911	921	0.000235924	0.000349949	0.000249617	0.00018712	0.000136437	0.00011206	-1.91795	0.0342274
GAIGPP	P02462	CO4A1	510.28	6	770	775	0.000177527	0.000398139	0.000237898	0.000302271	0.000321876	0.000316259	1.15591	0.557095
GPSGR	P02462	CO4A1	472.239	5	405	409	8.64276e-05	8.26109e-05	8.90652e-05	0.000123376	0.000101847	0.000124512	1.35502	0.0159286
GQPGYTNGIVECQ	P02462	CO4A1	1364.6	13	423	435	4.67176e-05	3.44212e-05	3.51573e-05	2.05626e-05	4.80411e-05	3.73535e-05	-1.09758	0.719311
IPGMPGSPGLKGSPGS	P02462	CO4A1	1437.73	16	1089	1104	4.67176e-05	0.000328149	0.000284774	0.00028068	0.000294012	0.000201709	1.177	0.694332
ISGTPGAPGL	P02462	CO4A1	868.465	10	997	1006	0.000491703	0.000807751	0.000537907	0.000435928	0.000531335	0.000363574	-1.38061	0.199195
KGDPGEILGHVPGMLL	P02462	CO4A1	1631.87	16	156	171	8.17558e-05	9.40846e-05	8.32057e-05	7.19692e-05	8.74348e-05	4.98046e-05	-1.23822	0.225132
PGARGPPGGQGPPGLSGPPGIKGEK	P02462	CO4A1	2264.2	25	804	828	0.000321184	0.000337328	0.000200397	0.000186092	0.000224832	0.000175561	-1.4645	0.118016
QGPVG	P02462	CO4A1	456.233	5	193	197	0.000122634	6.99898e-05	0.000130082	0.000156276	0.000155653	0.000125757	1.3563	0.148163
GPPGPTGAKGLR	P08572	CO4A2	1106.62	12	693	704	0.00412867	0.00277435	0.00340557	0.00164398	0.00234152	0.00230471	-1.63883	0.0414558
GYPGLSGEKGSPGQ	P08572	CO4A2	1332.63	14	305	318	0.000129641	0.000115885	0.00028829	0.000102813	0.000164301	0.00016311	-1.24079	0.589343
QSFQGSPSADT	P08572	CO4A2	1123.48	11	1682	1692	3.50382e-05	5.73687e-05	3.51573e-05	6.16879e-05	6.72576e-05	0.000125757	1.99666	0.123736
GQPGLPGLPGLKGDQGPPG	P29400	CO4A5	1740.92	19	1288	1306	0.000404107	0.000351096	0.000512125	0.000409196	0.000419879	0.000378515	-1.04947	0.705129
KPGKDGEN	P29400	CO4A5	843.409	8	299	306	0.000273298	0.000337328	0.000433607	0.000276567	0.000278639	0.000319995	-1.19314	0.311569
GQPGPDGPPGPAGT	P05997	CO5A2	1203.55	14	975	988	8.29238e-05	0.000174401	0.000146489	0.000130573	0.000131633	0.00011206	-1.07895	0.741042
KGAEGTAGNDGARGLPGP	P05997	CO5A2	1623.8	18	785	802	0.000105115	0.00013998	0.00015352	0.00018712	9.80039e-05	0.000125757	1.03077	0.898237
PGEPGQKGDAG	P05997	CO5A2	1011.46	11	863	873	0.000217237	0.000215706	0.00025782	0.000262174	0.000249814	0.000235327	1.08187	0.299372
TGPPGEPGDPGP	P05997	CO5A2	1076.48	12	236	247	0.00019855	0.000219148	0.000175787	0.000120291	9.60822e-05	0.000166846	-1.54868	0.0445418
FDIST	A8TX70	CO6A5	581.27	5	1199	1203	4.67176e-05	8.03161e-05	5.97675e-05	7.29974e-05	6.72576e-05	6.22558e-05	1.0841	0.636654
KSGGF	A8TX70	CO6A5	494.249	5	1077	1081	0.000129641	0.000196201	8.20338e-05	0.000197401	0.000265187	0.000189258	1.59815	0.11788
KGSAGLPGLRGLLGPQGQPGA	Q02388-2	CO7A1	1930.07	21	2539	2559	9.57711e-05	3.44212e-05	3.51573e-05	7.29974e-05	7.68658e-05	3.73535e-05	1.13225	0.775627
MAGADPEQ	Q02388-2	CO7A1	817.328	8	1192	1199	0.000224245	0.000304054	0.000310556	0.00028068	0.00029209	0.000290112	1.02864	0.788854
SDDPC	Q02388-2	CO7A1	535.158	5	2840	2844	9.34352e-05	9.17899e-05	9.37529e-05	8.22505e-05	7.78266e-05	2.49023e-05	-1.50816	0.164391
STGSG	Q02388-2	CO7A1	407.165	5	632	636	0.000309504	0.000149159	0.000594159	0.00117104	0.00187649	0.000378515	3.25415	0.154856
TTAGGV	Q02388-2	CO7A1	504.254	6	217	222	7.00764e-05	0.000131948	0.000123051	0.000151135	0.000107612	0.00010708	1.12536	0.604654
EPGTAGPT	P25067	CO8A2	728.334	8	499	506	0.000130809	5.73687e-05	0.000106644	6.16879e-05	0.00011626	6.22558e-05	-1.22739	0.553515
GGAGGAAG	P25067	CO8A2	516.229	8	30	37	0.000142489	0.000185874	0.000142973	0.000144967	0.000136437	0.000138208	-1.12327	0.303473
LPGPQGPSGAKGEP	P25067	CO8A2	1290.66	14	288	301	2.33588e-06	3.44212e-06	5.85956e-06	6.16879e-06	4.80411e-06	7.4707e-06	1.58483	0.154496
RASSGGGAGGAAG	P25067	CO8A2	974.453	13	25	37	0.000105115	0.000173253	7.14866e-05	0.000105898	4.80411e-05	8.96484e-05	-1.43626	0.363057
EVGAQGPP	P20849	CO9A1	753.366	8	458	465	8.29238e-05	0.000162927	0.000201569	7.19692e-05	0.00010569	7.59521e-05	-1.76419	0.151628
GIPGVPGPPG	P20849	CO9A1	846.46	10	884	893	0.000156504	0.000223738	0.000165239	0.00015936	0.000207538	0.000131982	-1.09341	0.637873
SAAVKRR	P20849	CO9A1	786.482	7	22	28	0.00152883	0.00120704	0.00133012	0.00147228	0.00128942	0.00142566	1.02985	0.728427
GDAGAPGV	Q14055	CO9A2	642.297	8	481	488	3.27023e-05	2.06527e-05	1.17191e-05	1.85064e-05	5.76493e-06	9.96093e-06	-1.90096	0.223455
EAGVSGPPGG	Q14050	CO9A3	826.382	10	125	134	0.000117962	0.00013998	0.000154692	0.000166557	0.000154692	0.00011206	1.05011	0.743968
GALGPP	P12107-4	COBA1	510.28	6	629	634	0.000177527	0.000398139	0.000237898	0.000302271	0.000321876	0.000316259	1.15591	0.557095
GAQGAPGLKGGEGPQGP	P12107-4	COBA1	1476.73	17	920	936	0.000290817	0.000269633	0.000212116	0.000394803	0.000357426	0.000369799	1.45234	0.0109224
KGSTGPAGQKGDSGLPG	P12107-4	COBA1	1512.75	17	1399	1415	7.00764e-05	0.000128506	0.000130082	0.000138798	8.16699e-05	0.000125757	1.05343	0.834415
PGEAGVGGP	P12107-4	COBA1	739.35	9	1150	1158	0.000297825	0.000321264	0.000339854	0.000329002	0.000228676	0.000207934	-1.25252	0.176476
TAGPI	P12107-4	COBA1	457.254	5	951	955	0.000128473	0.000196201	7.03147e-05	0.000157304	0.000118181	9.96093e-05	-1.05304	0.876834
GKTGPVGPAGPAGK	P13942-8	COBA2	1192.66	14	1241	1254	0.000141321	9.29372e-05	5.85956e-05	0.000135713	3.84329e-05	8.84032e-05	-1.11542	0.798045
KGAKGATGPG	P13942-8	COBA2	842.461	10	1363	1372	0.000440314	0.000488781	0.000584784	0.000615851	0.000575533	0.000508007	1.12254	0.306837
KGSKGEPGKGEM	Q5TAT6-8	CODA1	1203.59	12	413	424	9.46032e-05	9.75267e-05	0.000105472	0.000115151	0.00010569	0.000131982	1.18556	0.0920907
RVGSP	Q5TAT6-8	CODA1	514.286	5	144	148	0.000135481	0.000232917	0.000146489	0.000128516	0.000165261	0.000105835	-1.28846	0.338045
TGAAGLPGLHG	Q5TAT6-8	CODA1	949.498	11	626	636	0.000189206	0.000232917	0.000235554	0.000273483	0.00024501	0.000149414	1.01555	0.936824
ISYKGGNTK	Q05707-3	COEA1	966.513	9	1008	1016	0.000165848	0.000149159	0.00021446	0.000218992	0.000166222	0.000125757	-1.0362	0.86234
QVGEKAMNASAN	Q05707-3	COEA1	1218.57	12	1282	1293	0.000135481	0.000160632	0.00015938	0.000161417	0.000110495	0.00015813	-1.05919	0.668295
EPCPALSNLQDG	Q07092-2	COGA1	1242.56	12	633	644	5.8397e-06	8.03161e-06	8.20338e-06	8.22505e-06	1.15299e-05	8.71581e-06	1.28975	0.17118
GAAGKEGPPG	Q07092-2	COGA1	839.414	10	1345	1354	0.000175191	0.00031438	0.000175787	0.000134685	0.000135476	0.000176806	-1.4886	0.206563
GASGDV	Q07092-2	COGA1	504.218	6	573	578	0.000154168	0.000149159	0.000142973	0.000144967	0.000214263	0.000113306	1.05878	0.785063
PKGPLI	Q07092-2	COGA1	623.401	6	71	76	7.00764e-06	6.88424e-06	1.05472e-05	6.16879e-06	5.76493e-06	1.1206e-05	-1.05615	0.848285
QGPPGYGKMGAT	Q07092-2	COGA1	1162.54	12	1538	1549	0.000287313	0.000401581	0.000331651	0.000291989	0.000289208	0.000230346	-1.25754	0.147493
TDGAAGKEGPP	Q07092-2	COGA1	998.467	11	1343	1353	0.000131977	0.000138832	0.000130082	0.000215908	0.00015181	0.000154394	1.30238	0.128223
AGGAF	Q9UMD9	COHA1	421.196	5	1323	1327	0.00011913	0.000115885	6.5627e-05	0.000106926	6.91792e-05	0.000150659	1.08689	0.78059
EAGPPGSGE	Q9UMD9	COHA1	799.335	9	634	642	3.50382e-05	9.29372e-05	0.000105472	4.11253e-05	7.68658e-05	9.96093e-05	-1.07283	0.857408
GAMGPPGPPGAPGP	Q9UMD9	COHA1	1158.55	14	827	840	3.50382e-05	0.000104411	8.32057e-05	8.22505e-05	8.74348e-05	3.73535e-05	-1.07543	0.850877
GGSGGGGGVGGAGGGPW	Q9UMD9	COHA1	1242.54	17	433	449	3.50382e-05	8.03161e-05	4.68764e-05	2.05626e-05	7.78266e-05	3.73535e-05	-1.19513	0.705438
IVTASSQS	Q9UMD9	COHA1	791.403	8	195	202	0.000141321	6.88424e-05	9.37529e-05	6.2716e-05	9.70431e-05	0.000150659	1.02139	0.951184
KGDKGDPGVP	Q9UMD9	COHA1	968.493	10	962	971	0.000284977	0.000337328	0.000273055	0.000199458	0.000107612	0.00021416	-1.71779	0.0323129
PGSISSSGQ	Q9UMD9	COHA1	818.377	9	1004	1012	1.75191e-05	1.14737e-05	3.51573e-05	2.57033e-05	2.88247e-05	1.24512e-05	1.0441	0.918895
PGVPGSVGPKG	Q9UMD9	COHA1	950.519	11	658	668	0.000249939	0.000232917	0.00018985	0.000270399	0.00023348	0.00016311	-1.00857	0.960535
SGGGGGVGGAG	Q9UMD9	COHA1	731.32	11	435	445	4.67176e-05	4.58949e-05	4.68764e-05	6.16879e-05	9.70431e-05	6.35009e-05	1.59319	0.0744702
SSGGGGSGGGGGVGGAGGGP	Q9UMD9	COHA1	1344.57	20	429	448	0.000117962	8.03161e-05	0.00015352	0.000155248	0.000146045	0.000239062	1.53598	0.158977
STGGG	Q9UMD9	COHA1	377.155	5	1312	1316	0.000116794	9.29372e-05	2.34382e-05	3.0844e-05	4.80411e-05	4.98046e-05	-1.81187	0.290951
KGERGEPGGGGFFGSS	P39060-1	COIA1	1524.7	16	1101	1116	0.000141321	0.000115885	5.85956e-05	8.22505e-05	8.6474e-05	7.4707e-05	-1.29729	0.384124
DPGPQGY	Q14993	COJA1	732.308	7	1070	1076	2.33588e-05	8.03161e-05	0.000106644	0.000136742	0.000115299	8.84032e-05	1.6187	0.19984
GTPGTPGND	Q14993	COJA1	814.346	9	653	661	8.17558e-05	0.000208822	0.000105472	0.000165529	7.68658e-05	0.000124512	-1.07943	0.845276
KGDPGG	Q14993	COJA1	529.25	6	560	565	0.000200886	0.000291433	0.000152348	0.000417421	0.000302659	0.000280151	1.55155	0.114449
EMGSP	Q9P218-3	COKA1	519.2	5	998	1002	0.000129641	0.00024439	9.49248e-05	0.000177867	0.000155653	0.000113306	-1.04953	0.887551
KATVGGLSP	Q9P218-3	COKA1	828.471	9	79	87	7.00764e-05	5.73687e-05	5.85956e-05	0.000102813	0.000136437	0.000125757	1.96197	0.00509506
AACGK	Q8NFW1	COMA1	448.21	5	1005	1009	0.000141321	0.00016178	0.000167583	0.00018712	0.000164301	7.4707e-05	-1.10456	0.694914
EGAHGAPGAAGN	Q8NFW1-3	COMA1	1007.44	12	619	630	0.000177527	0.000221443	0.00017813	0.000114123	0.000147006	0.000138208	-1.44515	0.0278776
EGKKGEAGPP	Q8NFW1-3	COMA1	968.493	10	839	848	0.000117962	0.000174401	0.000176959	0.000217964	0.000195047	0.000189258	1.28328	0.104256
EGRDGKPGPPGEPGK	Q8NFW1-3	COMA1	1476.73	15	938	952	0.000446153	0.000533529	0.000474624	0.000708383	0.000605318	0.000596411	1.31342	0.0263419
EVGPD	Q8NFW1-3	COMA1	515.223	5	69	73	7.00764e-05	8.6053e-05	9.37529e-05	0.000124404	0.000135476	0.000124512	1.53829	0.00471379
GDSGAPGPRGESGAM	Q8NFW1-3	COMA1	1344.57	15	975	989	0.000165848	0.000150306	9.37529e-05	0.000165529	0.000125868	0.000124512	1.01464	0.941701
IGPKG	Q8NFW1-3	COMA1	470.285	5	1228	1232	0.000109786	0.000136537	0.000135942	9.25319e-05	9.99255e-05	7.84423e-05	-1.4111	0.0266627
QGPTGPPGAKG	Q8NFW1-3	COMA1	965.493	11	607	617	0.000142489	0.000150306	0.00018985	5.24347e-05	8.6474e-05	0.000200464	-1.42217	0.367959
SPGSPGEPGPSGTP	Q8NFW1-3	COMA1	1222.55	14	1024	1037	4.67176e-05	4.58949e-05	2.34382e-05	7.19692e-05	8.74348e-05	0.000100854	2.24263	0.0131375
VCNDCPPGP	Q8NFW1-3	COMA1	900.347	9	806	814	7.00764e-05	4.58949e-05	9.37529e-05	0.000102813	6.72576e-05	8.84032e-05	1.23245	0.399461
VPGPPGPGGSP	Q8NFW1-3	COMA1	917.461	11	434	444	4.67176e-06	6.88424e-06	1.40629e-05	8.22505e-06	1.15299e-05	7.4707e-06	1.06271	0.871085
GAEGY	Q17RW2-2	COOA1	495.197	5	1222	1226	8.29238e-05	5.73687e-05	8.90652e-05	0.000128516	0.000139319	9.33837e-05	1.57492	0.0602447
KGLPGIKGDK	Q17RW2-2	COOA1	1011.61	10	707	716	0.000267458	0.000261601	0.00039259	0.000282736	0.000253657	0.000254004	-1.16606	0.374319
GFPGDIGPPGDN	Q8IZC6	CORA1	1141.5	12	910	921	8.17558e-05	4.58949e-05	0.000142973	0.000177867	5.76493e-05	9.96093e-05	1.23834	0.659204
GTSTPRTAPAVPTP	Q8IZC6	CORA1	1351.71	14	513	526	0.000120298	0.00013539	0.000151177	7.50536e-05	0.000100886	0.000149414	-1.25053	0.312843
GTVIPAALGT	Q8IZC6	CORA1	898.512	10	87	96	0.000100443	9.86741e-05	0.000117191	0.000135713	0.000150849	0.000118286	1.27992	0.0565235
LGPPGK	Q8IZC6	CORA1	567.338	6	1501	1506	2.33588e-06	1.26211e-05	1.87506e-05	6.16879e-06	6.72576e-06	7.4707e-06	-1.65515	0.406932
NLPPASSGKQY	Q8IZC6	CORA1	1160.58	11	1840	1850	0.00035739	0.000356833	0.000338682	0.000356762	0.000377603	0.00031875	1.0002	0.997137
PPGDI	Q8IZC6	CORA1	497.248	5	1548	1552	0.000177527	0.000198496	9.37529e-05	0.000218992	0.000195047	8.71581e-05	1.06689	0.849205
GPQNATSLK	A6NNT2	CP096	914.482	9	979	987	0.000141321	0.000185874	0.000176959	0.000164501	0.000224832	0.000139453	1.04886	0.789458
ASPFSVPLGGGAGSPAAA	Q7Z5Q1-8	CPEB2	1512.76	18	62	79	8.17558e-05	6.31055e-05	7.03147e-05	0.000134685	0.000129711	0.000113306	1.75532	0.00302546
GGGAGSPAAAAS	Q7Z5Q1-8	CPEB2	872.399	12	70	81	0.000237092	0.000301759	0.000356261	0.000198429	0.000281521	0.000200464	-1.31554	0.179094
LGGGAGSPAAAASSS	Q7Z5Q1-8	CPEB2	1159.55	15	69	83	0.000344542	0.000301759	0.000296494	0.000302271	0.000322836	0.000317505	-1.00019	0.997206
CVSGSGGGGESGR	Q6ZTR6	CR065	1108.46	13	126	138	0.000190374	0.000137685	0.000236726	0.000198429	0.000203694	0.000176806	1.02505	0.881828
VSGGGGECVSGSGG	Q6ZTR6	CR065	1108.45	14	119	132	2.33588e-05	2.29475e-05	4.68764e-05	2.05626e-05	1.92164e-05	3.73535e-05	-1.20809	0.615106
ECAAEPPPCSAA	Q6UXH1-5	CREL2	1144.45	12	282	293	0.00011913	6.88424e-05	8.20338e-05	7.19692e-05	0.000106651	4.98046e-05	-1.18203	0.569015
DGGQDGDQKT	Q7Z408	CSMD2	1019.42	10	464	473	4.67176e-05	0.000127358	0.000106644	9.45881e-05	5.76493e-05	3.73535e-05	-1.48066	0.360112
DGGEVGD	Q7Z407	CSMD3	647.24	7	607	613	9.46032e-05	9.17899e-05	0.000117191	0.000102813	2.88247e-05	7.4707e-05	-1.47125	0.231769
SSAVC	Q7Z407	CSMD3	465.189	5	2606	2610	4.55497e-05	4.70423e-05	2.92978e-05	3.0844e-05	3.45896e-05	2.36572e-05	-1.36815	0.169147
TGAIAVASTPADVTVS	Q7Z407	CSMD3	1458.76	16	365	380	0.000117962	5.73687e-05	8.20338e-05	0.000115151	7.68658e-05	6.22558e-05	-1.01216	0.967295
VKGFIYTCGGT	Q7Z407	CSMD3	1144.56	11	58	68	5.60611e-05	4.36002e-05	3.86731e-05	4.42097e-05	3.45896e-05	4.60693e-05	-1.10784	0.514205
EECANATDVTTTPS	P13611	CSPG2	1437.59	14	1394	1407	7.8252e-05	5.73687e-05	6.67989e-05	8.94475e-05	7.87874e-05	4.98046e-05	1.07717	0.715295
EGDGSAYT	P13611	CSPG2	798.303	8	1067	1074	4.67176e-05	2.29475e-05	2.34382e-05	3.0844e-05	1.92164e-05	2.49023e-05	-1.24199	0.51757
EGSSTT	P13611	CSPG2	580.234	6	1143	1148	0.000237092	0.000266191	0.000297665	0.000368071	0.000234441	0.000124512	-1.10168	0.751239
ETTVLVAQ	P13611	CSPG2	859.465	8	80	87	0.000154168	0.000127358	0.000223835	0.000271427	0.0001864	0.000151904	1.20652	0.488868
KKGTVACGQP	P13611	CSPG2	987.517	10	3290	3299	0.000211397	0.000327001	0.000452358	0.000293018	0.000399702	0.000341162	1.04353	0.859387
KTDEVVTLTPRIGPK	P13611	CSPG2	1652.95	15	1115	1129	9.46032e-05	8.03161e-05	8.20338e-05	0.000102813	8.74348e-05	8.71581e-05	1.0796	0.376466
PTLSS	P13611	CSPG2	503.259	5	3002	3006	0	3.44212e-06	3.51573e-06	3.0844e-06	0	3.73535e-06	-1.02025	0.978883
QTSPSTVPTSVHI	P13611	CSPG2	1352.69	13	1968	1980	0.000216069	0.000150306	0.000181646	0.000138798	0.000118181	0.000131982	-1.40893	0.0564182
RKTKGAKGTF	Q8NI51-9	CTCFL	1092.64	10	248	257	1.16794e-05	4.58949e-05	8.20338e-05	0.000103841	7.78266e-05	0.000100854	2.02368	0.0953753
KKVVKTVTT	O60716-23	CTND1	1002.64	9	41	49	9.92749e-05	0.000151453	0.000118363	0.000184036	9.60822e-05	7.4707e-05	-1.04021	0.90332
EDGDKFICND	Q13620	CUL4B	1154.45	10	803	812	0.00841735	0.00638398	0.00572713	0.00474586	0.00601091	0.00715568	-1.14604	0.459957
SSGSGDGND	Q13620	CUL4B	794.268	9	5	13	0.000153	5.73687e-05	0.000106644	0.000135713	0.000155653	9.96093e-05	1.23331	0.485477
ATEGPGSADTE	P39880-5	CUX1	1033.42	11	1287	1297	0.0297007	0.0131145	0.00844596	0.00947629	0.0120487	0.0230222	-1.15072	0.784985
TGNQDPAAS	Q86X51	CX067	859.367	9	36	44	0.000155336	0.000220296	0.000412513	0.000194317	0.000182556	0.000229101	-1.30062	0.482191
ENSSSASTGGK	Q69YQ0-2	CYTSA	1023.45	11	29	39	0.000165848	8.03161e-05	7.03147e-05	0.000135713	0.000165261	6.22558e-05	1.14773	0.735898
FDSASQVPN	Q69YQ0-2	CYTSA	963.43	9	848	856	0.00435058	0.0034708	0.00403255	0.00250144	0.00306887	0.00357099	-1.29674	0.0877105
ESVPPTPPSAGAAS	tr	D6RB07	1266.61	14	152	165	7.70841e-05	0.000114737	0.000105472	9.97288e-05	8.93565e-05	6.97265e-05	-1.14869	0.421674
AAAASSCGSAAS	tr	D6RIA3	952.392	12	506	517	0.000141321	0.000103264	0.000176959	0.000207683	0.000184478	0.00016311	1.31723	0.147515
AGDGTEC	tr	D6RIA3	651.217	7	340	346	5.8397e-05	9.17899e-05	0.000141801	0.000135713	0.000135476	0.000100854	1.27417	0.376705
ASEEGGNFSSSSSSSPM	tr	D6RIA3	1646.64	17	259	275	0.000189206	0.000115885	0.000142973	0.000134685	0.000175831	0.000188013	1.11263	0.564336
ESMGKGGGS	tr	D6RIA3	808.338	9	1172	1180	0.00302497	0.00213526	0.00230281	0.00171184	0.00197353	0.00182534	-1.35428	0.0831893
GGGGAGDG	tr	D6RIA3	546.203	8	336	343	7.12444e-05	0.000185874	0.000141801	0.000102813	0.000145084	0.000175561	1.06151	0.846022
GGGGKGGGGGGAGDG	tr	D6RIA3	1016.43	15	329	343	8.29238e-05	6.88424e-05	6.21113e-05	6.16879e-05	7.68658e-05	9.21386e-05	1.07862	0.62863
LSGTS	tr	D6RIA3	463.228	5	841	845	0.000165848	0.000184727	0.000141801	0.000156276	0.000272874	0.000151904	1.1801	0.515795
NSDCE	tr	D6RIA3	566.164	5	1464	1468	8.29238e-05	8.03161e-05	4.68764e-05	4.11253e-05	7.78266e-05	6.22558e-05	-1.15953	0.573526
PEAASGAAAAAA	tr	D6RIA3	956.456	12	498	509	8.17558e-05	9.17899e-05	8.32057e-05	9.356e-05	0.000145084	0.000136963	1.46292	0.071907
PGRATKGPGKGPGSA	tr	D6RIA3	1336.72	15	768	782	0.00226697	0.00225918	0.00202623	0.00106412	0.00130672	0.00168838	-1.6142	0.0137532
SGGGGGGKGGGGGGA	tr	D6RIA3	988.432	15	326	340	2.33588e-05	0.000128506	0.00012891	9.356e-05	9.60822e-05	0.000150659	1.21201	0.64387
ASGGGAGAG	Q96B18	DACT3	603.261	9	585	593	5.8397e-05	5.73687e-05	5.2736e-05	5.14066e-05	8.74348e-05	4.35791e-05	1.0826	0.750442
DPSSTGGPDS	Q96B18	DACT3	918.357	10	120	129	0.000105115	9.17899e-05	0.00017813	0.000165529	0.000115299	0.000176806	1.22024	0.448817
EDPSSTGGP	Q96B18	DACT3	845.34	9	119	127	0.000129641	0.000126211	0.000117191	0.000134685	0.000145084	0.00011206	1.05036	0.580658
ESPAFSSASS	Q96B18	DACT3	968.409	10	556	565	7.00764e-05	0.000103264	5.85956e-05	0.000103841	0.000125868	0.000125757	1.53261	0.0542283
GAGQPRTSPGG	Q96B18	DACT3	983.478	11	264	274	0.000167015	0.00024439	0.000176959	0.000302271	0.000322836	0.00026521	1.51321	0.027212
RSPRP	Q96B18	DACT3	611.35	5	227	231	1.16794e-05	1.14737e-05	1.17191e-05	1.02813e-05	9.60822e-06	1.24512e-05	-1.07828	0.382601
STGGP	Q96B18	DACT3	417.186	5	123	127	4.67176e-05	4.58949e-05	5.85956e-06	4.62659e-05	5.76493e-05	6.22558e-05	1.68749	0.18962
TAASGGGAGAGAPAGPAKV	Q96B18	DACT3	1466.75	19	583	601	5.37253e-05	3.55686e-05	4.92203e-05	0.000100757	6.05318e-05	9.58739e-05	1.85658	0.0456446
TSPGGADGGP	Q96B18	DACT3	814.346	10	270	279	9.46032e-05	0.000126211	4.68764e-05	0.000196373	0.000106651	9.96093e-05	1.5041	0.310322
ECLAEHGADLNAC	P53355-3	DAPK1	1344.54	13	528	540	0.000129641	0.000174401	7.03147e-05	0.000208711	0.000235402	0.000237817	1.8216	0.0314021
ESFSS	P53355-3	DAPK1	555.218	5	1277	1281	9.46032e-05	8.14635e-05	3.51573e-05	0.000144967	0.000164301	9.96093e-05	1.93575	0.0665204
GASPF	P53355-3	DAPK1	477.222	5	213	217	5.9565e-05	0.000197348	0.000176959	0.000155248	0.000204655	0.000138208	1.14806	0.674437
QETLANVSAVNY	P53355-3	DAPK1	1307.64	12	223	234	4.67176e-05	2.29475e-05	2.34382e-05	2.05626e-05	1.92164e-05	4.98046e-05	-1.03929	0.930798
YSQASLGMD	P53355-3	DAPK1	970.407	9	1291	1299	8.75955e-05	0.000134243	5.2736e-05	0.000114123	0.000115299	9.33837e-05	1.17566	0.550004
QSGVAAVTAASSD	A6NGE4	DC8L1	1162.55	13	26	38	3.38703e-05	2.18001e-05	1.40629e-05	4.31815e-05	3.45896e-05	4.60693e-05	1.77592	0.0549095
ASPGAGSDAQ	Q5T6F0	DCA12	859.367	10	14	23	0.000116794	8.03161e-05	0.000165239	0.000218992	8.74348e-05	8.71581e-05	1.0862	0.846184
DSPPASEAPASEPG	Q66K64	DCA15	1310.56	14	372	385	0.000344542	0.000433707	0.000212116	0.000217964	0.000262305	0.000354858	-1.18589	0.533128
LHKGCSLKVLA	Q66K64	DCA15	1167.68	11	580	590	0.000307168	0.000361423	0.00026368	0.000354705	0.000341092	0.000354858	1.12699	0.240295
CLSSSCEGAAGT	Q96FC9-4	DDX11	1084.42	12	93	104	9.46032e-05	0.000104411	0.000106644	0.000145995	0.000115299	0.000125757	1.26628	0.0495286
KQNPNTQSLSQTGTE	Q96FC9-4	DDX11	1631.78	15	460	474	0.000592146	0.000711371	0.00034337	0.000408168	0.000343014	0.000534155	-1.28129	0.379368
LSVVGGKMSEG	Q96FC9-4	DDX11	1062.54	11	722	732	0.00016468	0.000254717	0.000191022	0.000197401	0.000106651	0.000250268	-1.1012	0.725998
AIPLA	Q9H0S4	DDX47	483.306	5	54	58	0.000106283	9.29372e-05	9.49248e-05	0.000102813	4.80411e-05	6.22558e-05	-1.38025	0.185793
DLGVT	Q9H0S4	DDX47	503.259	5	28	32	0	6.88424e-06	0	6.16879e-06	5.76493e-06	3.73535e-06	2.27608	0.292041
KCAVSSK	Q9H0S4	DDX47	721.379	7	225	231	7.00764e-05	3.44212e-05	7.03147e-05	6.16879e-05	8.6474e-05	9.96093e-05	1.41736	0.21006
QTDSVP	Q86XP1-2	DGKH	645.297	6	696	701	4.67176e-05	9.17899e-05	7.03147e-05	0.000104869	5.76493e-05	0.000113306	1.32086	0.360829
SAAASAGPGED	Q86XP1-2	DGKH	931.388	11	27	37	0.000138985	0.000131948	0.000150005	0.000128516	0.000153732	0.000153149	1.03435	0.649634
SAAASAGPGEDSS	Q86XP1-2	DGKH	1105.45	13	27	39	6.42367e-05	5.73687e-05	6.44551e-05	7.19692e-05	5.28452e-05	4.98046e-05	-1.06552	0.629733
ESGSRNVRE	Q13574-5	DGKZ	1032.49	9	159	167	0.000384252	0.000283401	0.000240242	0.000443125	0.000368956	0.000790649	1.76532	0.165704
FSATG	Q96HY7	DHTK1	481.217	5	255	259	0.000284977	0.000185874	9.49248e-05	0.000135713	9.70431e-05	0.000149414	-1.48043	0.343978
IGMPH	Q96HY7	DHTK1	553.268	5	219	223	7.12444e-05	0.000114737	0.000117191	8.22505e-05	0.000136437	7.4707e-05	-1.03333	0.900621
ALPIA	Q14147	DHX34	483.306	5	161	165	0.000106283	9.29372e-05	9.49248e-05	0.000102813	4.80411e-05	6.22558e-05	-1.38025	0.185793
CGKST	Q14147	DHX34	494.216	5	189	193	3.50382e-06	1.03264e-05	3.51573e-06	6.16879e-06	8.6474e-06	1.61865e-05	1.78732	0.29411
QSSPECAAAR	Q14147	DHX34	1018.45	10	623	632	0.000141321	0.000197348	0.000201569	0.000271427	0.000234441	0.000188013	1.2844	0.173574
PPAGV	Q6P158	DHX57	439.243	5	902	906	0.000177527	0.000115885	0.000130082	0.000125432	7.78266e-05	6.22558e-05	-1.59499	0.119015
CAAAS	Q9UPY3-2	DICER	421.163	5	1621	1625	0.000142489	4.58949e-05	7.03147e-05	0.000165529	0.000124907	6.35009e-05	1.36815	0.486705
AGCGGDGSSGSGD	Q9NRI5-5	DISC1	1025.34	13	310	322	0.000105115	6.88424e-05	0.000165239	0.000114123	0.000126829	7.59521e-05	-1.07035	0.827754
LAGCGGDG	Q9NRI5-5	DISC1	648.254	8	309	316	0.000182199	0.000120474	7.03147e-05	0.000151135	0.000180635	0.000125757	1.22665	0.477878
PDMDPGSSSSL	Q9NRI5-5	DISC1	1091.44	11	295	305	8.17558e-05	6.88424e-05	8.20338e-05	7.19692e-05	7.68658e-05	4.98046e-05	-1.17113	0.294206
KGGMV	Q9Y238	DLEC1	490.257	5	426	430	0.000206725	0.000201938	0.000243758	0.000240583	0.000202734	0.000227856	1.02874	0.735717
QGGPFPWVAVC	O00548	DLL1	1159.55	11	539	549	0.000116794	0.000138832	0.000142973	0.00018712	0.00011626	0.000150659	1.13908	0.448433
AGGGGPGSGGSGAGS	Q07687	DLX2	1031.43	15	250	264	4.67176e-05	0.000231769	0.000118363	0.000134685	8.6474e-05	0.000100854	-1.2324	0.677628
MAGGG	Q07687	DLX2	391.153	5	249	253	4.67176e-05	3.44212e-05	7.03147e-05	0.000115151	5.76493e-05	3.73535e-05	1.38758	0.486765
QHPAGGGGGGGSP	Q07687	DLX2	1034.45	13	71	83	0.000372573	0.000348801	0.000268368	0.000258061	0.000299777	0.000281396	-1.17934	0.211461
SGGSGAGSSGSSPS	Q07687	DLX2	1080.43	14	257	270	5.25573e-05	6.88424e-05	6.44551e-05	0.000107954	7.68658e-05	0.000119531	1.63757	0.044265
EDAGVICSASQ	Q9UGM3-3	DMBT1	1078.46	11	1076	1086	0.000153	0.000207675	0.000258992	0.000217964	0.000165261	9.96093e-05	-1.28339	0.376785
FGSGS	Q9UGM3-3	DMBT1	453.186	5	1931	1935	1.28473e-05	1.26211e-05	1.75787e-05	1.43938e-05	1.44123e-05	2.49023e-05	1.24767	0.408756
LVIST	Q9UGM3-3	DMBT1	531.327	5	2141	2145	3.50382e-06	1.03264e-05	7.03147e-06	1.23376e-05	1.92164e-05	3.73535e-06	1.69159	0.381255
GNSAGSFGMNP	Q6E0U4-4	DMKN	1037.42	11	178	188	0.000225413	0.000150306	0.000105472	0.000218992	0.000154692	0.000138208	1.0638	0.82276
SSNSGGSSTGSS	Q6E0U4-4	DMKN	1013.39	12	241	252	0.000140153	0.000115885	0.000123051	0.000176839	0.000145084	0.000150659	1.24663	0.0623203
VNPGDHCFS	Q9Y485	DMXL1	974.392	9	11	19	9.34352e-05	0.000137685	9.37529e-05	0.000134685	0.000124907	0.000188013	1.37778	0.17036
TPLQASGGLVL	Q8NFT8	DNER	1054.6	11	259	269	0.000206725	0.000209969	0.000165239	0.000303299	0.00026903	0.000312524	1.52054	0.0066823
CSGSV	Q96N67-3	DOCK7	451.174	5	965	969	9.34352e-05	8.03161e-05	0.000141801	9.356e-05	0.000341092	0.00011206	1.73256	0.399399
ESESGSMISQT	Q96N67-3	DOCK7	1154.48	11	1247	1257	0.00702633	0.00608452	0.0054822	0.00456182	0.00524801	0.00689172	-1.11325	0.487049
IAGTS	Q96N67-3	DOCK7	447.233	5	1262	1266	0.000117962	0.000151453	0.00015352	0.000144967	0.000252696	0.000151904	1.29941	0.313811
AHSGSPGPVA	Q18PE1-3	DOK7	878.425	10	511	520	4.67176e-06	5.73687e-06	7.03147e-06	6.16879e-06	1.34515e-05	6.22558e-06	1.48198	0.327256
ITTGA	Q8TEK3-2	DOT1L	461.249	5	1049	1053	8.17558e-05	0.000162927	0.000176959	0.000207683	0.000196008	0.000125757	1.25568	0.410953
SCGSSGYFS	Q8TB45	DPTOR	893.322	9	283	291	0.00117612	0.00102001	0.00102425	0.00158229	0.00136245	0.00125508	1.30414	0.0402761
GVCGTVGSGIKNGGQ	Q02487	DSC2	1332.65	15	767	781	0.000202054	0.000209969	0.000165239	7.19692e-05	0.000185439	5.10498e-05	-1.87145	0.111192
DRVCSANGFM	Q14574-2	DSC3	1098.46	10	743	752	0.000106283	8.03161e-05	8.20338e-05	7.19692e-05	5.76493e-05	7.4707e-05	-1.31473	0.0966255
LSVVKPLN	Q14574-2	DSC3	868.538	8	417	424	7.00764e-05	5.73687e-05	4.68764e-05	0.000144967	0.000194086	0.000252759	3.39494	0.0120018
VFGATK	Q14574-2	DSC3	621.349	6	714	719	0.000140153	0.000103264	0.000105472	9.25319e-05	4.80411e-05	9.96093e-05	-1.4526	0.145456
DGGAY	O60469	DSCAM	481.181	5	379	383	5.8397e-05	5.73687e-05	9.37529e-05	0.000123376	0.000136437	9.96093e-05	1.71547	0.036105
DGGADGM	Q02413	DSG1	621.206	7	243	249	5.8397e-05	9.17899e-05	7.03147e-05	0.000145995	0.000215224	4.98046e-05	1.86404	0.264251
DDANSESDN	Q9NZW4	DSPP	965.321	9	475	483	0.000117962	2.29475e-05	4.68764e-05	0.000125432	8.6474e-05	0.000113306	1.73182	0.210742
ESSNSSDNS	Q9NZW4	DSPP	925.326	9	925	933	0.00031768	0.000204232	0.000174615	0.000239555	0.000279599	0.000292602	1.16543	0.454576
KEDDHDSSIGQN	Q9NZW4	DSPP	1343.56	12	287	298	8.29238e-05	4.58949e-05	0.000142973	0.000134685	0.000164301	0.000188013	1.79181	0.0899556
SSIGQNSDSKEY	Q9NZW4	DSPP	1313.57	12	293	304	0.000110954	0.000285696	0.000232038	0.000130573	0.000178713	0.000125757	-1.44512	0.30087
QAGGLCSAAPGGGHP	P0CJ90	DU4L7	1278.58	15	159	173	4.67176e-05	0.000137685	0.000164068	0.000124404	0.000134515	7.4707e-05	-1.04449	0.907665
PPSRGSTGGAPN	O14641	DVL2	1096.53	12	646	657	9.46032e-05	4.58949e-05	0.000106644	5.14066e-05	0.00011722	7.59521e-05	-1.01048	0.976019
DCSCI	Q9UFH2-2	DYH17	539.172	5	514	518	0.000126138	0.000168664	0.000119535	0.000166557	0.000171987	0.000201709	1.3039	0.0902652
EMCTK	Q9UFH2-2	DYH17	610.245	5	4001	4005	9.46032e-05	0.000114737	0.00015352	0.000188148	8.74348e-05	8.71581e-05	-1.00033	0.999208
LVANQNPILLVGPVG	Q9P225-2	DYH2	1502.88	15	2405	2419	0	1.14737e-05	0	0	9.60822e-06	6.22558e-06	1.38	0.774807
QEQGNAPAVSEPE	Q9P225-2	DYH2	1354.6	13	33	45	0.000170519	0.00017899	0.000165239	0.000107954	0.000125868	7.4707e-05	-1.6684	0.0114149
GTAGTGKSVLVGAK	Q9NYC9-2	DYH9	1244.71	14	2478	2491	0.000652879	0.000898393	0.000714866	0.00101682	0.000615887	0.000722167	1.03916	0.843832
GGDVPH	Q9Y463-2	DYR1B	580.26	6	478	483	1.8687e-05	4.47476e-05	4.10169e-05	6.68286e-05	2.49814e-05	2.49023e-05	1.11738	0.812809
SASSLPGTGAQLPPQ	Q9Y463-2	DYR1B	1409.71	15	491	505	0.00027213	0.000173253	0.000188678	0.000261145	0.000164301	0.00016311	-1.07732	0.751439
SSSGGSSGSSSDN	Q9Y463-2	DYR1B	1114.4	13	428	440	8.17558e-05	3.44212e-05	0.000117191	6.16879e-05	8.6474e-05	3.73535e-05	-1.25794	0.597541
STASSISSSGGSSGSS	Q9Y463-2	DYR1B	1344.56	16	422	437	0.00016468	0.000127358	0.000112503	0.000138798	0.000145084	0.000174316	1.13264	0.399612
CGLPQTYCVSGPN	O75923-6	DYSF	1337.57	13	1685	1697	5.8397e-05	6.88424e-05	8.20338e-05	7.29974e-05	5.76493e-05	6.22558e-05	-1.08487	0.542735
KISAP	O75923-6	DYSF	514.312	5	484	488	0.000108618	0.000138832	9.72686e-05	0.000129545	0.00015181	0.000113306	1.14487	0.374892
QSGGPGA	O75923-6	DYSF	572.255	7	176	182	1.75191e-05	2.86843e-05	4.10169e-05	4.62659e-05	3.36288e-05	6.22558e-06	-1.01277	0.979823
SGGPGAPT	O75923-6	DYSF	642.297	8	177	184	1.40153e-05	0	2.10944e-05	3.0844e-06	2.88247e-06	1.1206e-05	-2.04448	0.427502
LDEGADPN	Q9NVP4-4	DZAN1	829.345	8	514	521	4.67176e-05	4.58949e-05	8.20338e-05	8.22505e-05	4.80411e-05	6.22558e-05	1.1025	0.7199
KCLKEGCTGDMVRMLQ	Q86Y13	DZIP3	1810.86	16	312	327	0.000153	0.000197348	0.000176959	0.000188148	0.000196008	0.000227856	1.16064	0.18497
LLSASGTGSAAQDD	tr	E0CX15	1291.59	14	30	43	5.25573e-05	4.01581e-05	3.75012e-05	6.06598e-05	5.28452e-05	4.48242e-05	1.21589	0.223634
LSASGTGSAA	tr	E0CX15	820.393	10	31	40	0.000106283	0.00016178	0.000140629	0.000113094	0.000115299	0.000138208	-1.11481	0.480493
AAAPTSATRVPAAGAVAAAEV	Q9NZJ5	E2AK3	1850.98	21	50	70	3.50382e-06	3.44212e-06	3.51573e-06	2.05626e-06	1.92164e-06	3.73535e-06	-1.35632	0.191712
YGSLQEGPASG	Q96AV8-2	E2F7	1064.48	11	558	568	3.50382e-05	0.000185874	0.00015352	0.000114123	0.000225793	0.000113306	1.21042	0.679964
QNQSSDPE	O43491-4	E41L2	903.357	8	35	42	8.17558e-05	0.000104411	0.000105472	0.000166557	0.00011626	6.22558e-05	1.18322	0.597416
SSSSTAGAAGKGKG	tr	E5RFH0	1164.57	14	14	27	7.00764e-05	0.000128506	7.03147e-05	0.000113094	0.000164301	5.10498e-05	1.22145	0.629693
AGPGQEAGAGPGPGAVAN	tr	E5RFH5	1476.7	18	6	23	0.000153	0.000191611	0.000141801	0.000198429	0.000214263	0.000156885	1.17098	0.291089
EPLPGPTLTQE	tr	E5RFH5	1180.6	11	90	100	0.00016468	0.000195053	0.00021446	0.000323861	0.000258461	0.000166846	1.30473	0.289281
EAPAGGGGCSP	tr	E5RJP6	901.36	11	66	76	5.8397e-05	8.03161e-05	8.20338e-05	4.11253e-05	7.78266e-05	9.96093e-05	-1.01	0.970764
QQQEAPAGGGGCSP	tr	E5RJP6	1285.54	14	63	76	0.000153	0.000208822	0.000201569	0.000312552	0.000253657	0.000200464	1.36082	0.139465
AGAGAMNPSSSA	tr	E7EM72	1019.43	12	48	59	0.000171687	0.000170959	0.00015938	0.000191233	0.000199851	0.000184277	1.14608	0.0152992
ATGGSSSSGSGAGSCC	tr	E7EM72	1274.45	16	65	80	9.34352e-05	0.000104411	0.00012891	9.356e-05	0.000107612	7.4707e-05	-1.18442	0.297489
ATGGSSSSGSGAGSCCL	tr	E7EM72	1387.53	17	65	81	3.50382e-06	1.49159e-05	3.39854e-05	6.16879e-06	2.88247e-06	1.49414e-05	-2.18421	0.379369
GAGSAAAAGAAALD	tr	E7EM72	1072.51	14	91	104	3.50382e-05	8.03161e-05	5.85956e-05	4.11253e-05	3.36288e-05	3.73535e-05	-1.55163	0.194797
GAGSAAAAGAAALDE	tr	E7EM72	1201.56	15	91	105	1.9855e-05	2.7537e-05	1.75787e-05	2.05626e-05	1.92164e-05	1.74316e-05	-1.13564	0.457163
GAGSCCLGAEGGADPRGAGSAAAAG	tr	E7EM72	2032.87	25	75	99	9.34352e-05	0.000111295	8.55495e-05	0.00011001	0.000102808	0.000108325	1.10632	0.263789
GATGGSSSSGSGAGSCC	tr	E7EM72	1331.47	17	64	80	5.9565e-05	2.29475e-05	2.34382e-05	0.000102813	0.000107612	4.98046e-05	2.45614	0.0808617
GSCCLGAEGGAD	tr	E7EM72	1038.37	12	77	88	0.000426298	0.000456655	0.000430091	0.000199458	0.000379525	0.000226611	-1.62991	0.0409371
LACGGDGTVGWI	tr	E7EM72	1147.53	12	430	441	0.000332863	0.000641382	0.00047814	0.000377324	0.000418919	0.000302563	-1.32178	0.28424
YAAKT	tr	E7EM72	552.291	5	947	951	0.000142489	0.000162927	0.000107816	0.000133657	0.000164301	0.000138208	1.0555	0.703695
EDVSGSLC	tr	E7EM75	808.327	8	576	583	0.000687917	0.000431412	0.000451186	0.000344424	0.000518844	0.000302563	-1.34712	0.271024
ALEASNASSY	tr	E7EMW7	1011.45	10	1762	1771	0.00016468	0.000174401	0.000262508	0.000177867	0.000106651	0.000153149	-1.37453	0.218526
CKCKT	tr	E7EMW7	581.266	5	1232	1236	0.000237092	0.000221443	0.000225007	0.000217964	0.000234441	0.00026521	1.04985	0.480982
VEAIANAISVV	tr	E7EMW7	1084.61	11	953	963	0.000153	0.000208822	0.000200397	0.000124404	0.00017487	7.59521e-05	-1.49835	0.135662
QFGLVPGVGVAPG	tr	E7ENM0	1196.66	13	470	482	0.000184535	0.000191611	0.000130082	0.000234414	0.000229637	0.000246533	1.40368	0.0274611
EGSTP	tr	E7EPM4	489.207	5	213	217	0.000105115	0.000197348	0.000176959	0.000165529	0.000106651	9.96093e-05	-1.2895	0.36226
LEGTTTMP	tr	E7EPM4	848.395	8	3798	3805	0.000117962	0.000126211	0.000106644	0.00018712	7.68658e-05	0.000100854	1.03997	0.897155
LSTSPVDT	tr	E7EPM4	818.402	8	1239	1246	2.10229e-05	1.72106e-05	1.05472e-05	2.05626e-05	1.44123e-05	3.48632e-05	1.43168	0.359493
RTTTCFGDGCQNT	tr	E7EPM4	1402.56	13	4131	4143	1.16794e-05	1.14737e-05	1.17191e-05	1.02813e-05	9.60822e-06	2.49023e-05	1.28446	0.543814
TSTEGSSSPTTAG	tr	E7EPM4	1181.5	13	2018	2030	0.000134313	6.88424e-05	0.000105472	0.000144967	0.000100886	6.22558e-05	-1.00168	0.995746
TTSSEASSSSTTPE	tr	E7EPM4	1370.57	14	543	556	5.25573e-05	5.16318e-05	3.51573e-05	8.32787e-05	7.20617e-05	8.71581e-05	1.74026	0.00898103
APHGGD	tr	E7EPM7	552.229	6	37	42	0.000116794	4.58949e-05	0.000141801	0.000114123	9.80039e-05	0.000100854	1.02788	0.927322
LAAEPGCFP	tr	E7EPM7	903.416	9	99	107	0.000177527	0.000221443	0.000130082	0.000174782	0.000175831	0.00016311	-1.02984	0.857519
ESAVGVAALA	tr	E7EQW0	886.476	10	291	300	0.000105115	0.000126211	0.000141801	0.000155248	0.00017487	0.000175561	1.35525	0.0243964
QTECTAG	tr	E7ERD7	708.275	7	440	446	1.75191e-05	1.72106e-05	1.75787e-05	2.57033e-05	1.92164e-05	1.24512e-05	1.09678	0.682077
TAGCT	tr	E7ERD7	451.174	5	444	448	0.00034571	0.000407317	0.00039259	0.000501728	0.000467921	0.00043081	1.22245	0.0372049
TGAAPASPT	tr	E7ERD7	771.376	9	413	421	0.000918001	0.0028822	0.000700803	0.000616879	0.000656242	0.000468164	-2.58488	0.256865
SPGSSQGTACAGT	tr	E7ERK8	1122.46	13	604	616	0.000105115	0.000151453	0.000200397	0.000155248	0.0001864	0.000150659	1.07734	0.711983
EGETPPCQPGVGK	tr	E7ES00	1297.6	13	30	42	0.000171687	0.000198496	0.000213288	0.000256005	0.000264226	0.000181787	1.20318	0.243402
TKSVKVHLEK	tr	E7ESP9	1167.7	10	711	720	0.000401772	0.000455507	0.000405481	0.000282736	0.000448704	0.000432055	-1.08532	0.583407
CGSSHTPR	tr	E7ESW6	843.366	8	2848	2855	0.000295489	0.000277664	0.000223835	0.000259089	0.000342053	0.000381006	1.23232	0.214811
RSGGLT	tr	E7ESX1	589.318	6	325	330	4.67176e-06	2.29475e-06	8.20338e-06	2.05626e-06	6.72576e-06	7.4707e-06	1.07138	0.888282
EGASRKILSKLSLP	tr	E7ET55	1497.89	14	12	25	0.000169351	0.000196201	0.000179302	0.000133657	0.000220989	0.000189258	-1.00175	0.991098
ETLGY	tr	E7ET55	581.27	5	1008	1012	0.000177527	0.000245538	0.000332823	0.000261145	0.000353583	0.000291357	1.1987	0.394606
HVGNDT	tr	E7ET55	641.277	6	811	816	4.20459e-05	8.03161e-06	9.37529e-06	9.25319e-06	1.15299e-05	1.99219e-05	-1.46058	0.618199
KGMTC	tr	E7ET55	538.224	5	495	499	0.000106283	0.000185874	0.000225007	0.000197401	0.000194086	0.000176806	1.09887	0.65631
SAAADDDGDKW	tr	E7ET55	1149.46	11	1364	1374	0.000117962	5.73687e-05	7.03147e-05	3.0844e-05	7.68658e-05	7.4707e-05	-1.34662	0.425052
ESASMSSTCEPCK	tr	E7ETA6	1358.52	13	1317	1329	0.000175191	0.000174401	0.000165239	0.000134685	0.000136437	0.00016311	-1.18561	0.0508718
ESPPTVDSTQ	tr	E7ETA6	1059.47	10	1882	1891	7.00764e-05	0.00016178	0.000111332	0.000134685	0.000110495	8.09325e-05	-1.05236	0.862098
MATGGGPFEDGM	tr	E7ETA6	1168.45	12	1	12	0.000117962	0.00016178	9.37529e-05	0.000144967	6.72576e-05	3.73535e-05	-1.49651	0.335309
EEEEDGDAEETQ	tr	E7ETD6	1379.48	12	6	17	1.16794e-05	2.29475e-05	4.68764e-05	4.11253e-05	1.92164e-05	2.49023e-05	1.0459	0.924002
HVVLL	tr	E7ETD6	579.374	5	148	152	2.33588e-05	2.29475e-05	2.34382e-05	1.02813e-05	9.60822e-06	1.24512e-05	-2.15655	0.000138459
KKKTKSSKLD	tr	E7ETD6	1161.71	10	1039	1048	0.000169351	0.000212264	0.000181646	0.000205626	0.0001864	0.00015564	-1.02848	0.801544
GHGAP	tr	E7EVG6	437.202	5	1044	1048	1.75191e-05	1.14737e-05	3.51573e-05	4.11253e-05	2.40206e-05	1.24512e-05	1.20961	0.703193
LMSEAGAG	tr	E7EVI8	734.327	8	182	189	2.56947e-05	2.7537e-05	2.92978e-05	3.59846e-05	2.78639e-05	3.73535e-06	-1.22114	0.635953
SPGANGIPGTP	tr	E7EVQ5	966.477	11	68	78	0.000207893	0.000260454	0.000164068	0.000233386	0.000183517	0.000139453	-1.13671	0.550032
ESGPK	tr	E7EVW7	516.254	5	74	78	0.000100443	9.40846e-05	9.37529e-05	0.000118235	0.000110495	6.72363e-05	1.02666	0.880669
GCPAGA	tr	E7EVW7	474.19	6	380	385	0.000153	0.000127358	7.03147e-05	0.000124404	9.60822e-05	0.000138208	1.02287	0.926968
KSVVGHDVSVSVE	tr	E7EVW7	1340.69	13	3	15	0.000154168	0.000174401	0.00017813	0.000176839	0.000194086	0.000138208	1.0048	0.966441
SGCPAGAGAGAVAL	tr	E7EVW7	1100.53	14	379	392	9.46032e-05	0.000104411	0.000117191	0.000167585	0.000125868	0.000100854	1.247	0.273605
SSGCPAGAGAGAV	tr	E7EVW7	1003.44	13	378	390	0.000279138	0.00022718	0.000254305	0.000350593	0.000196969	0.000359839	1.19297	0.423242
EIPGLSIN	tr	E7EWE5	841.455	8	369	376	0.000165848	0.000143422	0.000117191	0.000150107	0.000150849	0.00021665	1.21373	0.310037
KKAQVSKSL	tr	E9PBY7	987.608	9	323	331	9.34352e-05	2.29475e-05	0.000140629	8.32787e-05	9.60822e-05	4.98046e-05	-1.12151	0.813644
CSGGAAIPSDGQTEG	tr	E9PDC2	1348.56	15	782	796	4.67176e-05	2.29475e-05	1.17191e-05	5.14066e-05	3.84329e-05	4.98046e-05	1.71586	0.154985
EAVAGSAPLSQGSSGIM	tr	E9PDC2	1560.75	17	11	27	0.000213733	0.000290285	0.000213288	0.000353677	0.000293051	0.00016311	1.129	0.643724
ETSDG	tr	E9PDC2	507.181	5	1086	1090	5.8397e-05	0.000127358	7.03147e-05	0.000229273	0.000244049	0.000215405	2.6896	0.00321286
GDGLNAIIVFAAC	tr	E9PDC2	1262.63	13	2555	2567	0.000129641	0.000126211	0.000130082	4.11253e-05	5.76493e-05	4.98046e-05	-2.5975	8.79109e-05
MVSGGM	tr	E9PDC3	580.235	6	49	54	0.000141321	0.000162927	0.00021446	0.000176839	0.00010569	9.96093e-05	-1.35738	0.239179
LCSAATDGSLA	tr	E9PDU5	1007.46	11	881	891	0.00015884	0.000196201	0.000225007	0.000167585	0.000213303	0.000144433	-1.10418	0.548374
SACLIGDAWK	tr	E9PDU5	1062.52	10	111	120	7.00764e-05	0.000104411	8.20338e-05	8.22505e-05	8.6474e-05	7.4707e-05	-1.05377	0.702627
MINETSYNGFPVIM	tr	E9PE15	1614.74	14	656	669	9.92749e-05	0.000121622	5.85956e-05	9.356e-05	7.78266e-05	6.84814e-05	-1.16519	0.542147
AGTGAGAGSLAGSC	tr	E9PF05	1078.47	14	37	50	0.000116794	8.03161e-05	9.37529e-05	0.000103841	8.83957e-05	0.000113306	1.05047	0.723529
GAGAGSLAGSCGCGTP	tr	E9PF05	1264.52	16	40	55	0.000129641	0.000138832	0.000213288	0.000188148	0.000106651	4.98046e-05	-1.39801	0.39564
SAAAH	tr	E9PF05	455.213	5	64	68	0.000129641	0.000185874	0.000130082	0.000134685	5.76493e-05	4.98046e-05	-1.84026	0.108234
SCGCGT	tr	E9PF05	526.152	6	49	54	0.000105115	6.88424e-05	4.68764e-05	9.25319e-05	0.00011626	8.71581e-05	1.34015	0.261972
EPAGSRSCP	tr	E9PF42	902.392	9	498	506	8.17558e-06	1.26211e-05	3.63292e-05	7.19692e-06	8.6474e-06	4.98046e-06	-2.74317	0.241251
ESPGSQGPG	tr	E9PF42	814.346	9	467	475	0.000117962	0.000103264	0.00018985	0.000176839	0.000146045	0.000278906	1.46394	0.258025
ESRPCSDDAVQL	tr	E9PF42	1318.58	12	179	190	2.33588e-05	2.29475e-05	3.51573e-05	7.29974e-05	3.84329e-05	1.24512e-05	1.5207	0.475789
PAGAW	tr	E9PF42	500.238	5	776	780	9.34352e-06	4.58949e-06	7.03147e-06	4.11253e-06	1.15299e-05	1.99219e-05	1.6964	0.365156
CPCADAGSDSTK	tr	E9PFH2	1153.44	12	1049	1060	0.000110954	0.000115885	0.00015352	0.000108982	0.000121064	0.00011206	-1.11182	0.411562
EASVYTSATACD	tr	E9PFH2	1216.49	12	1269	1280	5.8397e-05	0.00016178	0.000165239	0.000197401	0.000253657	0.000125757	1.4966	0.278915
EVLCPCADAGSDSTK	tr	E9PFH2	1494.63	15	1046	1060	0.000224245	0.000361423	0.000212116	0.000217964	0.00030362	0.000191748	-1.11839	0.65601
FGSGFPVSN	tr	E9PFH2	910.418	9	398	406	2.33588e-05	2.29475e-05	3.51573e-05	1.02813e-05	1.92164e-05	1.24512e-05	-1.94197	0.052401
SDSTK	tr	E9PFH2	536.244	5	1056	1060	4.67176e-05	7.80214e-05	3.04697e-05	5.55191e-05	5.47669e-05	5.22949e-05	1.0475	0.869085
LTAPSSLRNSD	tr	E9PI61	1159.58	11	185	195	0.000404107	0.000374044	0.000297665	0.000437984	0.00042084	0.000470654	1.23579	0.0724856
NSGLCIVND	tr	E9PIN3	933.423	9	567	575	0.000280306	0.000533529	0.000194537	0.000147023	0.000165261	0.000159375	-2.13792	0.153998
ASASPMAAAAEG	tr	E9PJP2	1032.45	12	306	317	0.000200886	0.000220296	0.000273055	0.000355734	0.000301698	0.000290112	1.36487	0.046099
EAALM	tr	E9PJP2	533.252	5	535	539	5.8397e-05	8.03161e-05	9.37529e-05	0.000102813	0.000106651	8.71581e-05	1.27598	0.146844
ESVPS	tr	E9PJP2	517.238	5	151	155	8.17558e-05	0.000138832	0.000130082	0.000145995	8.6474e-05	8.71581e-05	-1.09712	0.716443
GGGEGGGAGGGSG	tr	E9PJP2	875.337	13	169	181	9.34352e-05	6.88424e-05	2.34382e-05	0.000166557	0.000115299	0.000278906	3.01946	0.0758279
GGGGGGEGGGAGGGSG	tr	E9PJP2	1046.4	16	166	181	8.29238e-05	9.29372e-05	0.000141801	0.00022002	0.000125868	0.000124512	1.48082	0.235223
IGGAAPATAAAS	tr	E9PJP2	956.493	12	6	17	7.12444e-05	0.000117032	7.03147e-05	9.25319e-05	0.000125868	8.71581e-05	1.18163	0.469281
SAEGSASGGGMQAA	tr	E9PJP2	1179.48	14	321	334	0.000128473	0.000125064	0.000127738	0.000144967	0.000110495	0.000108325	-1.04808	0.650234
SSAGK	tr	E9PJP2	448.228	5	221	225	0.000169351	0.000223738	0.000162896	0.000358818	0.000211381	0.000176806	1.34357	0.341581
KKSVMKT	tr	E9PKF6	820.484	7	325	331	0.000154168	0.000221443	0.000117191	0.000206654	0.00017487	4.98046e-05	-1.14252	0.736401
ATCTK	tr	E9PKG2	522.247	5	120	124	1.16794e-05	6.88424e-05	5.85956e-05	6.16879e-05	0.000137398	7.4707e-05	1.96807	0.199694
CGGDGGGA	tr	E9PKG2	592.191	8	213	220	0.000107451	0.000114737	0.00023907	0.000207683	0.000196008	0.000240307	1.39618	0.244828
PSGSLENGTK	tr	E9PLI4	988.482	10	25	34	0.000251107	0.000174401	0.000141801	0.000155248	0.00011722	0.000151904	-1.33682	0.240593
AAGGPGGPGGP	tr	E9PM36	793.372	11	7	17	0.000401772	0.000398139	0.000219147	0.000167585	0.000208498	0.000290112	-1.52967	0.16923
AGAAGGPGGPGGPG	tr	E9PM36	978.452	14	5	18	2.91985e-05	0.00016178	0.000100784	0.000149079	0.00014028	0.000120776	1.40572	0.37126
DDAGAAGGPGGPGG	tr	E9PM36	1054.43	14	3	16	0.000128473	0.00016178	0.000130082	0.000228245	0.000175831	0.000138208	1.29012	0.22385
FTSLD	tr	E9PN62	581.27	5	148	152	0.000105115	0.000128506	0.000165239	0.00018712	0.000134515	9.96093e-05	1.05612	0.820903
QTVLAVQSLLDGQ	tr	E9PN62	1370.74	13	15	27	8.17558e-05	0.000103264	5.2736e-05	8.84193e-05	6.24535e-05	9.33837e-05	1.02734	0.90743
GATPH	tr	E9PPP7	481.228	5	416	420	0.000117962	8.6053e-05	0.000108988	0.000319749	0.000355504	0.000319995	3.17968	0.000116558
LCCGG	tr	E9PPP7	451.156	5	315	319	9.34352e-05	0.000184727	8.20338e-05	0.000135713	0.000135476	0.000150659	1.17116	0.565884
ESGGAGAT	tr	E9PQT8	648.271	8	379	386	7.12444e-05	5.73687e-05	7.03147e-05	4.11253e-05	8.6474e-05	8.84032e-05	1.08583	0.741301
GESGGAGATLSSA	tr	E9PQT8	1063.48	13	378	390	0.00022658	0.000325854	0.000164068	0.000176839	0.000214263	0.000188013	-1.23724	0.397558
NDCSLIHNNVCM	tr	E9PS17	1361.55	12	133	144	9.46032e-05	9.29372e-05	7.03147e-05	7.29974e-05	0.000106651	4.98046e-05	-1.12378	0.631623
ELTVYKV	tr	E9PS32	850.48	7	398	404	0.000154168	0.000126211	0.000176959	0.000165529	0.000136437	0.00011206	-1.10461	0.535303
FAQPEILIGTIPGAGGTQR	P30084	ECHS1	1424.44	19	160	168	0.000120298	0.000106706	8.55495e-05	0.000892418	0.000846485	0.000991112	8.73456	5.15782e-05
KGGSGTAG	P98172	EFNB1	633.308	8	289	296	9.46032e-05	0.000127358	1.17191e-05	7.19692e-05	6.72576e-05	7.4707e-05	-1.0923	0.857902
STLASPKGGSGTA	P98172	EFNB1	1132.57	13	283	295	0.000116794	0.000104411	0.000118363	0.000133657	0.000126829	0.000164355	1.25112	0.0828851
KASGDEND	Q8NDI1	EHBP1	834.336	8	901	908	0.000297825	0.000360275	0.000510953	0.000303299	0.000351661	0.000302563	-1.22091	0.341064
VCAQLPNP	Q9NZN3-2	EHD3	840.416	8	137	144	0.000130809	0.000150306	0.000118363	6.16879e-05	0.00011722	6.22558e-05	-1.65646	0.0627703
AGLGAG	P15502-6	ELN	444.233	6	73	78	0.000143657	0.00013539	0.000123051	0.000165529	0.000114338	0.000130737	1.02116	0.869841
ALGGGA	P15502-6	ELN	444.233	6	50	55	8.17558e-05	5.73687e-05	9.37529e-05	0.000102813	0.000115299	9.96093e-05	1.36433	0.0734007
ALGGVGIPGGVVGAGPA	P15502-6	ELN	1347.75	17	589	605	0.000199718	0.00029717	0.00012891	0.000134685	0.000121064	0.00011206	-1.70142	0.155504
APGIG	P15502-6	ELN	413.227	5	497	501	0.000167015	0.000268485	0.000223835	0.000197401	0.000204655	0.000215405	-1.06782	0.664137
GAAGLG	P15502-6	ELN	444.233	6	624	629	0.000123802	0.000120474	6.44551e-05	0.000140854	0.000173909	9.96093e-05	1.34218	0.289326
GAGAAGVLPGVGGAGVPG	P15502-6	ELN	1362.73	18	267	284	0.000105115	0.000138832	0.000105472	0.000234414	0.000223872	6.22558e-05	1.48974	0.372257
GAGLGA	P15502-6	ELN	444.233	6	45	50	0.000133145	0.000131948	0.000101956	0.000165529	0.000139319	0.000105835	1.11888	0.508616
GFGAG	P15502-4	ELN	407.18	5	579	583	0.000117962	2.29475e-05	5.85956e-05	0.000102813	0.000175831	9.96093e-05	1.89596	0.184938
GKACG	P15502-6	ELN	434.195	5	679	683	0.00016468	0.000174401	0.000165239	0.000178895	8.6474e-05	9.96093e-05	-1.38178	0.184967
GKAGY	P15502-6	ELN	494.249	5	240	244	3.50382e-05	0.00013998	0.000140629	0.000144967	0.00017487	0.000189258	1.61286	0.160083
GLAPGVGVAP	P15502-6	ELN	836.476	10	477	486	0.000178695	0.000150306	0.00018985	0.000197401	0.000135476	0.00021416	1.05433	0.742375
GVVGAGPAAAAAA	P15502-6	ELN	981.524	13	598	610	7.00764e-05	3.44212e-05	8.20338e-05	5.14066e-05	0.000165261	7.59521e-05	1.56874	0.39831
IPGIG	P15502-6	ELN	455.274	5	289	293	0.000129641	8.14635e-05	5.85956e-05	0.000166557	6.72576e-05	0.000113306	1.28706	0.507728
KAAKYGLVPGVGVAPGV	P15502-6	ELN	1581.92	17	448	464	0.000154168	0.00031438	0.000212116	0.000217964	0.000320915	0.000364819	1.32767	0.309545
KFGAGAAGVLPGVGGAGVP	P15502-6	ELN	1580.87	19	265	283	7.00764e-06	6.88424e-06	7.03147e-06	6.16879e-06	5.76493e-06	3.73535e-06	-1.33533	0.0809659
KPKAPGVGGAFA	P15502-6	ELN	1098.62	12	176	187	0.000308336	0.00029258	0.00047814	0.000230302	0.00023348	0.00021416	-1.59167	0.088667
LAPGV	P15502-6	ELN	455.274	5	478	482	0.00108385	0.000172106	0.00015352	0.000542854	0.00036223	0.00141819	1.64832	0.533787
LGGIP	P15502-6	ELN	455.274	5	644	648	7.00764e-05	0.000114737	5.85956e-05	3.0844e-05	7.68658e-05	9.96093e-05	-1.17408	0.673415
PGVLL	P15502-6	ELN	497.321	5	11	15	8.40917e-05	9.63793e-05	7.50023e-05	7.60817e-05	3.84329e-05	2.73926e-05	-1.80028	0.0769987
SRPGG	P15502-6	ELN	472.239	5	24	28	0.00016468	9.29372e-05	0.000106644	0.000145995	0.000154692	0.000175561	1.30744	0.189974
VGAGPA	P15502-6	ELN	470.249	6	600	605	3.50382e-05	6.99898e-05	0.000106644	0.000228245	0.000175831	9.96093e-05	2.37956	0.0847535
VGAGPAAAAAAA	P15502-6	ELN	896.472	12	600	611	0.000177527	0.000278812	0.000164068	0.000196373	0.000146045	0.000189258	-1.16689	0.495419
VGVAPGVGVAPGIGP	P15502-6	ELN	1245.71	15	488	502	0.000190374	8.72004e-05	0.000124223	0.000167585	0.000171026	9.96093e-05	1.09065	0.765904
VGVPGAGIPV	P15502-6	ELN	864.507	10	344	353	0.000415787	0.000278812	0.000335167	0.000293018	0.000388172	0.000303808	-1.04545	0.779576
VPGGPGFGPG	P15502-6	ELN	840.413	10	323	332	0.000153	9.29372e-05	3.51573e-05	0.000166557	0.00011626	0.000149414	1.53767	0.245885
YGPGG	P15502-6	ELN	449.191	5	230	234	0.0002441	0.000221443	0.000237898	0.000256005	0.000273834	0.000202954	1.04173	0.683949
YGYGPGGVAGA	P15502-6	ELN	967.44	11	228	238	0.000106283	0.000149159	0.000142973	2.05626e-05	0.00011626	0.000164355	-1.32286	0.505194
TGARKVR	O95163	ELP1	786.482	7	216	222	0.000176359	0.000150306	0.00021446	0.000156276	0.000204655	8.84032e-05	-1.20428	0.471478
QLAVGFSDGYLA	Q8WYP5-2	ELYS	1239.61	12	269	280	0.000177527	0.000127358	5.85956e-05	9.25319e-05	0.000126829	0.000124512	-1.05702	0.865509
VCSTC	Q8WYP5-2	ELYS	511.177	5	23	27	5.8397e-05	2.29475e-05	3.51573e-05	8.32787e-05	1.92164e-05	2.49023e-05	1.09352	0.881984
VGKPALGK	Q8WYP5-2	ELYS	768.486	8	2057	2064	5.8397e-06	0	0	5.14066e-06	0	0	-1.13598	0.932725
ESGGSMH	Q00013	EM55	703.26	7	9	15	7.35803e-05	5.96634e-05	0.000145317	0.000145995	0.000145084	0.000128247	1.50533	0.1591
EGGGSSS	Q32P44	EMAL3	579.214	7	122	128	1.16794e-05	1.14737e-05	1.17191e-05	0	9.60822e-06	6.22558e-06	-2.20239	0.0872083
EPSGTQSEGGGSSS	Q32P44	EMAL3	1265.5	14	115	128	0.000140153	0.000185874	0.00018985	0.000238527	0.000147006	0.000190503	1.11661	0.551344
MDGAAG	Q32P44	EMAL3	520.195	6	1	6	0.000135481	0.000166369	0.000120707	0.000222076	0.000175831	0.000188013	1.3866	0.0477574
QSEGGGS	Q32P44	EMAL3	620.24	7	120	126	5.8397e-05	2.29475e-05	7.03147e-05	0.000114123	4.80411e-05	7.59521e-05	1.57007	0.293594
RVLGAGGAGP	Q32P44	EMAL3	853.477	10	868	877	0.000141321	0.000220296	0.000176959	0.000177867	0.000145084	0.00016311	-1.10804	0.518012
SEGGGSSSSGAG	Q32P44	EMAL3	938.358	12	121	132	0.000196214	0.000173253	0.000162896	0.000232358	0.000209459	0.000235327	1.27196	0.0195744
YLAIG	Q32P44	EMAL3	535.301	5	694	698	1.40153e-05	6.88424e-06	7.03147e-06	6.16879e-06	7.68658e-06	9.96093e-06	-1.17277	0.625492
CGACGGVQ	Q9Y6C2	EMIL1	693.257	8	582	589	9.34352e-05	2.29475e-05	2.34382e-05	5.14066e-05	3.84329e-05	4.98046e-05	-1.00127	0.99814
CSGAPGE	Q9Y6C2	EMIL1	619.227	7	482	488	0.000117962	0.00017899	0.000251961	0.00114123	0.00113377	0.00116792	6.27224	1.77043e-05
DEGCGACGGVQ	Q9Y6C2	EMIL1	994.348	11	579	589	0.000142489	0.000114737	0.000130082	0.000156276	0.000165261	0.000113306	1.12273	0.426747
FGGSS	Q9Y6C2	EMIL1	453.186	5	632	636	4.67176e-06	0	2.34382e-06	2.05626e-06	7.68658e-06	4.98046e-06	2.09866	0.290726
GGPSR	Q9Y6C2	EMIL1	472.239	5	619	623	8.29238e-05	0.000127358	0.000141801	0.000123376	0.000166222	0.000150659	1.25043	0.24696
GQLCSGAPGEQDSQ	Q9Y6C2	EMIL1	1375.57	14	479	492	5.37253e-05	4.58949e-05	4.33607e-05	7.19692e-05	4.61195e-05	4.98046e-05	1.17424	0.391637
PGVGGP	Q9Y6C2	EMIL1	482.249	6	616	621	4.67176e-05	0.000103264	0.000117191	9.25319e-05	0.000135476	0.00011206	1.27284	0.383848
QGADLADLGATK	Q9Y6C2	EMIL1	1158.59	12	671	682	0.000237092	0.000254717	0.00021446	0.000712495	0.000244049	0.000342407	1.83917	0.239499
SSAGS	Q9Y6C2	EMIL1	407.165	5	158	162	0.000106283	0.000187022	0.00012891	0.000198429	0.000223872	0.000113306	1.26856	0.410643
AALPGVS	Q9BXX0	EMIL2	613.343	7	522	528	4.67176e-05	0.00013998	0.000140629	0.000113094	0.000146045	8.71581e-05	1.05796	0.867447
ELDACKECTQ	Q9BXX0	EMIL2	1138.46	10	684	693	0.000153	0.000115885	4.68764e-05	7.19692e-05	0.000145084	0.000139453	1.12904	0.745012
GAAAL	Q9BXX0	EMIL2	401.227	5	520	524	9.34352e-05	0.000185874	5.85956e-05	0.000166557	0.000135476	0.000188013	1.45025	0.283004
GTAQPSWGVDP	Q9BXX0	EMIL2	1113.51	11	162	172	0.000106283	9.17899e-05	0.000130082	0.000134685	0.000106651	0.000150659	1.19455	0.279583
ANAILGVSL	P13929-2	ENOB	856.502	9	108	116	0.00027213	0.000255864	0.000500406	0.00040714	0.00023348	0.000418359	1.02973	0.922999
LAAGVGLI	O75354-2	ENTP6	712.448	8	371	378	0	5.73687e-06	0	1.02813e-05	0	6.22558e-06	2.87734	0.368986
AGAGSGAGGSSGGGGG	O95936	EOMES	1062.43	16	212	227	0.000332863	0.000234064	0.000165239	0.000156276	0.000183517	0.000212915	-1.32469	0.308546
AGGSSGGGGGPGTYQY	O95936	EOMES	1371.57	16	218	233	8.17558e-05	5.73687e-05	0.000106644	2.05626e-05	7.78266e-05	7.4707e-05	-1.41984	0.359191
AGSGAGGSSGGGGG	O95936	EOMES	934.374	14	214	227	6.89085e-05	5.8516e-05	5.03922e-05	9.25319e-05	5.38061e-05	8.84032e-05	1.32013	0.229615
GPGAGAGSGAGGSSGGGGGP	O95936	EOMES	1370.58	20	209	228	0.000190374	0.000197348	0.000141801	0.000228245	0.000146045	0.0001021	-1.11153	0.687235
GPYPGAAAAGSC	O95936	EOMES	1020.43	12	241	252	0.000153	0.000138832	4.68764e-05	7.19692e-05	0.000144123	0.00016311	1.11955	0.770961
GSGAGGSSGGGGGPGT	O95936	EOMES	1118.46	16	215	230	0.000297825	0.000379781	0.000304697	0.000348537	0.000444861	0.00032124	1.13472	0.389733
GSGGSAGHLPSAAPSPQ	O95936	EOMES	1476.7	17	28	44	0.000147161	0.000152601	8.78933e-05	0.00021488	0.000175831	0.000145679	1.38368	0.160514
YPGAAAAGSCGGLGGLGV	O95936	EOMES	1476.7	18	243	260	8.75955e-05	8.6053e-05	0.00013477	0.000113094	0.000225793	0.000125757	1.50654	0.253378
KKPGMP	Q09472	EP300	656.368	6	1569	1574	8.17558e-05	2.29475e-05	0.000105472	0.000272455	0.000124907	0.000113306	2.42972	0.15258
MNTGMNAGMNPG	Q09472	EP300	1193.46	12	165	176	5.8397e-05	0.000138832	0.000141801	3.0844e-05	7.78266e-05	0.000212915	-1.05425	0.928672
QQQMGSPVQ	Q09472	EP300	1001.46	9	2266	2274	0.00198433	0.00151339	0.000608222	0.000995232	0.00105594	0.00128371	-1.23121	0.567654
QSTGMMNS	Q09472	EP300	854.326	8	149	156	8.17558e-05	0.000115885	0.000166411	0.000114123	6.72576e-05	4.98046e-05	-1.57472	0.228761
TGAPVGLGNPS	Q09472	EP300	968.493	11	431	441	0.000141321	0.000221443	0.000188678	0.000188148	0.000125868	0.000125757	-1.25392	0.298605
VPGGGM	Q09472	EP300	516.237	6	294	299	0.000140153	8.03161e-05	9.37529e-05	0.000144967	0.00023348	0.000138208	1.64423	0.131294
EHGSP	Q96L91-3	EP400	525.218	5	114	118	0.000128473	0.000138832	0.000112503	0.000218992	0.000131633	6.84814e-05	1.10347	0.782194
GTASKPASP	Q96L91-3	EP400	814.418	9	1652	1660	0.000512726	0.000525497	0.000297665	0.00060557	0.000557277	0.00043081	1.19296	0.395824
GVVASAPTK	Q96L91-3	EP400	828.471	9	671	679	8.17558e-05	0.000104411	0.000118363	0.000114123	0.000134515	0.000138208	1.2703	0.103038
HFVFQDGSGLTQ	Q96L91-3	EP400	1334.63	12	189	200	2.91985e-05	1.72106e-05	1.75787e-05	3.59846e-05	1.44123e-05	2.49023e-05	1.17678	0.635775
TAGQPLQLQGSVLQ	Q96L91-3	EP400	1438.78	14	1573	1586	0.00172972	0.00167631	0.00191725	0.00203673	0.00199659	0.00193242	1.12069	0.0537196
GGSGGGGGLTVGD	P29322	EPHA8	989.441	13	925	937	0.00059565	0.000562213	0.000274227	0.000291989	0.000243088	0.000596411	-1.26567	0.541772
TGADL	P29322	EPHA8	475.228	5	155	159	0.000248771	0.000538118	0.000522672	0.000375268	0.000342053	0.000174316	-1.46872	0.284029
LCCGC	Q5JZY3-3	EPHAA	497.144	5	659	663	1.05115e-05	2.40948e-05	5.97675e-05	7.40255e-05	8.35916e-05	5.10498e-05	2.21107	0.0960908
VSGPAAAAGTTYAQV	Q5JZY3-3	EPHAA	1362.68	15	431	445	3.50382e-06	0	7.03147e-06	3.0844e-06	0	1.24512e-05	1.47462	0.715467
EPAGP	A6NHQ4	EPOP	469.217	5	192	196	0.000129641	0.000104411	0.00012891	8.22505e-05	0.000154692	0.000139453	1.03701	0.858506
EYSTK	Q15303-3	ERBB4	626.291	5	1245	1249	4.67176e-05	6.88424e-05	2.34382e-05	7.19692e-05	5.76493e-05	3.73535e-05	1.20125	0.602452
AGGPCSCLACHSGPANGLAPRAAAAS	P49640	EVX1	2309.05	26	343	368	0.000129641	0.000174401	0.000166411	0.000208711	0.000135476	0.000164355	1.08096	0.643026
AGPGAEPQVAG	P49640	EVX1	952.461	11	78	88	6.42367e-05	9.17899e-05	7.61742e-05	9.87006e-05	7.20617e-05	5.60302e-05	-1.02385	0.908813
SAAAAGAPPSGG	Q03828	EVX2	912.43	12	372	383	5.8397e-05	0.000127358	0.000117191	0.000176839	0.000165261	0.000175561	1.70876	0.0304296
SAALGGSGSGADQ	Q03828	EVX2	1076.47	13	175	187	0.000182199	0.000144569	0.000150005	0.000226189	0.00016334	0.000201709	1.24008	0.154031
GDWQCPNPGCGNQ	Q01844-6	EWS	1374.51	13	464	476	0	1.14737e-05	1.17191e-05	1.02813e-05	4.80411e-06	6.22558e-06	-1.0883	0.888502
KPGGP	Q01844-6	EWS	454.254	5	279	283	8.17558e-05	6.88424e-05	9.49248e-05	4.11253e-05	8.6474e-05	7.4707e-05	-1.21362	0.406215
PLRGGPGGP	Q01844-6	EWS	806.44	9	413	421	3.50382e-06	2.29475e-06	3.51573e-06	2.05626e-06	0	2.49023e-06	-2.04868	0.14117
EGVGGAG	Q8IYI6	EXOC8	545.245	7	122	128	0.000129641	0.000115885	8.32057e-05	0.000198429	0.000255579	0.000100854	1.68789	0.18568
MAMSD	Q8IYI6	EXOC8	553.188	5	3	7	0.000415787	0.000207675	0.000169927	0.000307411	0.00029209	0.000290112	1.12128	0.697057
DNDEGSGGAT	Q9NZB2-6	F120A	921.331	10	463	472	0.000135481	0.00015719	0.000243758	0.000184036	0.000129711	0.000130737	-1.20686	0.461036
SSSDNDEGSGGATK	Q9NZB2-6	F120A	1310.52	14	460	473	0.000128473	0.000164074	2.34382e-05	0.000134685	0.000213303	0.000150659	1.57807	0.278143
KTLVPALYKVI	Q8IXS8	F126B	1243.79	11	35	45	5.8397e-05	9.29372e-05	4.68764e-05	0.000102813	0.000106651	3.73535e-05	1.24523	0.572638
AGTVC	Q49AJ0-2	F135B	449.194	5	883	887	0.000247603	0.000290285	0.000226179	0.000190204	0.000201773	0.000150659	-1.40807	0.0388853
EGGHT	Q49AJ0-2	F135B	499.203	5	630	634	0.000212565	0.000279959	0.000117191	0.000218992	0.000252696	0.000225366	1.14325	0.579451
DGWSSQ	P05160	F13B	678.261	6	138	143	1.16794e-05	0	0	3.0844e-05	9.60822e-06	4.98046e-05	7.72786	0.0992004
IVPAALSASA	A5PLN7-4	F149A	898.512	10	361	370	0.000140153	9.17899e-05	8.32057e-05	8.32787e-05	0.000194086	7.4707e-05	1.11716	0.785708
AGTGGAGGDVAGPA	A6NEQ2	F181B	1056.48	14	196	209	0.000344542	0.000221443	0.000175787	0.000188148	0.000272874	0.000189258	-1.1407	0.624972
VPGGAEPAGGEVAAPAAG	A6NEQ2	F181B	1476.72	18	175	192	0.000182199	0.000238654	0.000179302	0.000298158	0.000246931	0.000227856	1.28791	0.113625
AASAY	tr	F1T0I1	481.217	5	1205	1209	0.000151832	0.000198496	0.000140629	0.000156276	0.000135476	0.000201709	1.0051	0.976287
ANLIDFTNEAVEQ	tr	F1T0I1	1462.69	13	1577	1589	4.32138e-05	1.72106e-05	3.16416e-05	4.11253e-05	2.11381e-05	1.1206e-05	-1.25312	0.620665
EHSSP	tr	F1T0I1	555.229	5	1941	1945	9.34352e-05	0.000103264	9.37529e-05	0.000115151	0.000125868	0.000100854	1.17704	0.0967439
GGDSGENTSLSG	tr	F1T0I1	1079.44	12	876	887	0.000165848	0.000230622	0.000118363	0.000207683	0.000244049	0.000239062	1.34178	0.164029
LSFLTGGPAAAASSL	tr	F1T0I1	1361.72	15	1600	1614	7.12444e-05	2.29475e-05	0.000106644	0.000103841	9.70431e-05	6.22558e-05	1.31023	0.491619
QTVPSGMAG	tr	F1T0I1	846.391	9	6	14	0.000153	0.000104411	8.20338e-05	0.000175811	7.68658e-05	9.96093e-05	1.03783	0.912358
SGCAP	tr	F1T0I1	433.163	5	357	361	0.000320016	0.000327001	0.000213288	0.000240583	0.000321876	0.000381006	1.09666	0.639994
GSCCPSNPD	tr	F5GWJ5	878.29	9	958	966	2.33588e-05	5.8516e-05	0.000106644	4.11253e-05	0.000165261	6.22558e-05	1.42502	0.58725
VAGPE	tr	F5GWJ5	471.233	5	686	690	7.00764e-05	5.73687e-05	0.000117191	8.22505e-05	0.000135476	4.98046e-05	1.09359	0.817076
EPGADGAETFAD	tr	F5GWX5	1178.47	12	1462	1473	0.000177527	0.000279959	0.000212116	0.000229273	0.000254618	0.000164355	-1.03294	0.868514
TDGGGD	tr	F5GWX5	520.177	6	1225	1230	0.000284977	0.000237506	0.000260164	0.000150107	0.000154692	0.000138208	-1.76667	0.00147572
YGMPPQDAFTTQ	tr	F5GWX5	1354.59	12	1424	1435	0.000219573	0.000138832	0.000124223	0.000128516	0.000149888	0.000125757	-1.19415	0.441067
KGIQGSNTASVVAM	tr	F5GX59	1361.7	14	511	524	7.59161e-05	9.75267e-05	5.85956e-05	0.000130573	9.60822e-05	7.59521e-05	1.30412	0.294666
QTSGDGG	tr	F5GX59	620.24	7	387	393	0.000831574	0.000769887	0.000549626	0.000923262	0.000716774	0.00122146	1.33025	0.235265
EMHTCTVE	tr	F5GY04	948.368	8	739	746	0.000128473	9.86741e-05	7.03147e-05	0.000138798	0.000124907	6.84814e-05	1.11673	0.693183
KVPGC	tr	F5GY04	502.257	5	952	956	7.12444e-05	0.000255864	0.000260164	0.000164501	0.000205616	0.000202954	-1.02478	0.944301
SEGGGTG	tr	F5H0R1	563.219	7	682	688	0.000177527	0.000150306	0.000200397	0.000302271	0.000361269	0.000455712	2.11887	0.0137623
SEGGGTGE	tr	F5H0R1	692.261	8	682	689	2.33588e-05	0	1.17191e-05	6.16879e-05	9.60822e-06	0	2.03251	0.584305
SEGGGTGESS	tr	F5H0R1	866.325	10	682	691	0.000561779	0.00036257	0.000206256	0.000387606	0.000340131	0.000635009	1.20532	0.603957
TGSSPAETK	tr	F5H127	876.419	9	329	337	0.000188038	0.000395844	0.000356261	0.000322833	0.000263265	0.000343652	-1.01118	0.961873
QTALAAAGLTTQ	tr	F5H3I8	1144.61	12	45	56	0.000176359	0.000127358	0.000131254	0.000165529	0.000144123	0.00011206	-1.03144	0.851291
DCSGSCQCFPE	tr	F5H3Q5	1174.37	11	34	44	9.46032e-05	0.000114737	0.00017813	0.000113094	8.6474e-05	0.000204199	1.04206	0.906927
GSSGLQGDPGQTPTAE	tr	F5H3Q5	1500.67	16	1300	1315	8.75955e-05	0.000127358	7.61742e-05	0.000166557	0.000135476	0.000169336	1.61911	0.0337455
KGATGDIFGAENGA	tr	F5H3Q5	1306.62	14	746	759	1.16794e-05	4.58949e-05	5.97675e-05	2.05626e-05	3.84329e-05	6.35009e-05	1.04393	0.93213
KGVKGDVGLPGPAGP	tr	F5H3Q5	1347.75	15	226	240	0.000105115	0.000137685	0.000236726	0.000218992	0.000137398	0.00016311	1.08336	0.787925
NPGLVGLKGSPGSPGVAGLPAL	tr	F5H3Q5	1957.1	22	870	891	0.000129641	0.000115885	0.000201569	0.000176839	0.000165261	0.000201709	1.21632	0.323591
PPGLPGAPGLPGII	tr	F5H3Q5	1254.73	14	996	1009	0.000547764	0.000667771	0.000848464	0.000701186	0.000509236	0.000480615	-1.22055	0.327331
QGAPGFPGAVG	tr	F5H3Q5	956.472	11	185	195	8.29238e-05	0.000185874	0.000105472	0.000135713	0.000155653	7.4707e-05	-1.02239	0.94832
ASRPSPSGGD	tr	F5H4R1	929.42	10	1202	1211	0.000346878	0.00041076	0.000384387	0.000758761	0.000487137	0.000359839	1.40604	0.264114
DSGAH	tr	F5H6X6	485.187	5	662	666	0.00011913	8.03161e-05	3.51573e-05	8.32787e-05	7.68658e-05	1.24512e-05	-1.35927	0.566964
GDGAQPEE	tr	F5H6X6	801.314	8	99	106	9.34352e-05	0.000111295	9.49248e-05	0.000102813	9.31998e-05	0.000108325	1.01563	0.839618
AGTATLAMSEK	tr	F5H7K1	1078.53	11	236	246	9.34352e-05	1.14737e-05	4.10169e-05	4.62659e-05	4.3237e-05	5.60302e-05	-1.0027	0.995956
IPSLA	tr	F5H7K1	499.301	5	708	712	7.00764e-05	0.000128506	0.000179302	0.000177867	8.6474e-05	8.84032e-05	-1.07127	0.857083
TKAQGGCPK	tr	F6WQW2	888.449	9	38	46	0.000330527	0.000328149	0.000273055	0.000302271	0.000390094	0.000444506	1.22017	0.207221
EATAGNPGGQ	tr	F8VPD4	900.394	10	359	368	0.000117962	2.29475e-05	7.03147e-05	0.000155248	0.000106651	9.96093e-05	1.71149	0.198421
EPGGT	tr	F8VPD4	459.197	5	1413	1417	0.000213733	0.000268485	0.00023907	0.000241611	0.000165261	0.000227856	-1.13637	0.36597
NAGTLGTVAGSAA	tr	F8VPD4	1088.55	13	1478	1490	2.21909e-05	2.40948e-05	1.64068e-05	1.43938e-05	1.82556e-05	1.24512e-05	-1.39006	0.110805
KTGWDTSES	tr	F8VU11	1009.44	9	862	870	0.000405275	0.000595487	0.000632832	0.00044004	0.000293051	0.000328711	-1.53851	0.0838043
APSGGAGASGGAG	tr	F8VUB0	915.405	13	11	23	0.000261619	0.000127358	0.000154692	0.000218992	0.000254618	0.000164355	1.17344	0.553446
ASVPHSIINGY	tr	F8VWS0	1156.59	11	199	209	0.00105815	0.00109804	0.000953936	0.000795774	0.000870505	0.00086162	-1.23032	0.0166665
PLPPSAPPSADD	tr	F8VY45	1162.55	12	290	301	0.000288481	0.000289138	0.00025782	0.000322833	0.000306502	0.000332446	1.15123	0.0302802
EGTATCNGSGSDT	tr	F8VYK4	1198.44	13	44	56	0.000165848	0.000126211	0.000105472	0.000102813	9.70431e-05	0.000100854	-1.32197	0.14389
EMRAFQGPG	tr	F8VYK4	991.455	9	598	606	0.0047033	0.00361652	0.00423412	0.00584287	0.00594365	0.00604628	1.4205	0.00534008
LSASLGSTQS	tr	F8VYK4	949.472	10	538	547	0.000178695	0.000174401	0.000188678	0.000209739	0.000291129	0.00016311	1.22556	0.340097
EEEDGGSPAE	tr	F8VYK9	1018.37	10	46	55	0.000214901	0.000209969	0.000140629	0.000166557	0.000173909	0.000239062	1.02481	0.894964
QRNPGTSTTPS	tr	F8VYK9	1144.55	11	136	146	7.59161e-05	8.03161e-05	7.03147e-05	7.71099e-05	7.20617e-05	6.22558e-05	-1.07151	0.390098
LDAEAS	tr	F8VZH8	604.27	6	1276	1281	7.12444e-05	8.14635e-05	4.68764e-05	8.32787e-05	5.86102e-05	2.49023e-05	-1.19661	0.610055
DSDFS	tr	F8W6X9	569.197	5	1561	1565	0.00011913	0.000173253	0.000212116	0.000156276	0.000166222	0.000189258	1.01438	0.936832
GDTAGAGRCG	tr	F8W6X9	863.356	10	60	69	0.000392428	0.000305201	0.000355089	0.000260117	0.000312267	0.000251513	-1.27773	0.0732706
RPSAAGGGGGGA	tr	F8W6X9	913.437	12	6	17	1.05115e-05	4.58949e-06	4.68764e-06	4.11253e-06	6.72576e-06	4.98046e-06	-1.25096	0.563384
KSGGP	tr	F8W726	444.233	5	172	176	0.000100443	0.000146864	0.000114847	0.00013777	0.000112416	0.000115796	1.01057	0.939724
MSPGSSDNQ	tr	F8W726	921.35	9	477	485	0.000106283	0.000126211	9.37529e-05	0.000156276	0.000135476	0.000113306	1.24157	0.167386
YGNSS	tr	F8W726	526.202	5	225	229	0.00011913	0.000127358	0.000117191	6.16879e-05	7.68658e-05	0.00011206	-1.45115	0.0687392
GAGAGATGGSTA	tr	F8W8C1	876.394	12	286	297	0.000224245	0.000231769	0.00015352	0.000157304	0.000125868	0.000138208	-1.44652	0.0774585
GGAGGSAAGGLGGGAG	tr	F8W8C1	1072.49	16	78	93	0.000106283	0.000114737	0.000176959	0.000114123	0.000106651	0.000100854	-1.23739	0.323336
GGAGGSAAGGLGGGAGGGG	tr	F8W8C1	1243.55	19	78	96	7.00764e-06	9.17899e-06	8.20338e-06	6.16879e-06	6.72576e-06	1.24512e-05	1.03918	0.886962
GPACGGAGGSAAGGL	tr	F8W8C1	1101.49	15	74	88	1.63512e-05	1.60632e-05	4.68764e-06	1.43938e-05	3.84329e-06	1.74316e-05	-1.04018	0.93646
SAAGGLGGGAGGGGD	tr	F8W8C1	1059.46	15	83	97	6.42367e-05	0.000109	8.78933e-05	0.000114123	0.000156614	8.09325e-05	1.34672	0.301046
AETGA	tr	F8W8Y7	447.197	5	75	79	0.000153	0.000184727	0.000200397	0.000134685	0.000185439	0.00016311	-1.11359	0.417332
AQGMAQ	tr	F8W8Y7	604.264	6	510	515	9.34352e-05	0.000103264	0.000118363	8.32787e-05	0.000126829	6.22558e-05	-1.15677	0.522833
EAGAGAGAGPGTESGAGIW	tr	F8W8Y7	1614.73	19	1834	1852	8.75955e-05	8.03161e-05	8.78933e-05	0.000144967	0.000101847	5.60302e-05	1.18389	0.576131
EARPGAT	tr	F8W8Y7	700.35	7	251	257	0.000190374	0.000243243	0.000105472	0.000145995	0.000156614	0.000100854	-1.33616	0.358518
EGSWAGAGGQ	tr	F8W8Y7	918.383	10	1326	1335	0.000533749	0.000455507	0.000479312	0.00028068	0.000361269	0.000188013	-1.76944	0.0181524
GADTVGSAQPQAVANSQ	tr	F8W8Y7	1599.75	17	981	997	6.42367e-05	0.000110148	9.37529e-05	0.000134685	8.16699e-05	0.000131982	1.2991	0.288372
GGAWAGTLDQSGGGS	tr	F8W8Y7	1319.57	15	1374	1388	8.52597e-05	8.6053e-05	7.38304e-05	0.000100757	7.11009e-05	9.33837e-05	1.08199	0.529757
GQAGGGSKVGPE	tr	F8W8Y7	1042.5	12	1407	1418	0.000176359	0.00016178	0.000305869	0.000268342	0.000164301	0.000189258	-1.03555	0.900788
GVDMKAQGMAQ	tr	F8W8Y7	1134.52	11	505	515	0.000160008	0.000151453	0.000176959	0.000198429	0.000135476	0.0001656	1.0227	0.860076
KGNSNAISKAEAGAG	tr	F8W8Y7	1373.69	15	929	943	9.46032e-05	2.29475e-05	4.10169e-05	0.000114123	9.70431e-05	0.000118286	2.07767	0.0643661
SGDQISGGFLVGIVDQANGGSWTGA	tr	F8W8Y7	2392.13	25	1429	1453	0.000142489	0.00016178	0.000284774	0.00062716	0.000194086	0.000164355	1.67323	0.444679
TSESEGGSGTQ	tr	F8W8Y7	1038.41	11	1073	1083	0.000200886	0.000211117	0.000185162	0.000174782	0.000211381	0.000186767	-1.0423	0.572355
VGIVDQANGGSWTGA	tr	F8W8Y7	1430.68	15	1439	1453	0.000130809	9.29372e-05	0.000212116	0.000207683	0.00011626	0.000113306	1.00318	0.99261
AGGACAGT	tr	F8W9H0	606.243	8	85	92	0.00015884	0.000144569	0.000220319	0.000267314	0.000141241	0.000138208	1.04398	0.881815
GGACAGT	tr	F8W9H0	535.206	7	86	92	5.9565e-05	0.000115885	0.000106644	0.000167585	4.80411e-05	8.71581e-05	1.07335	0.869127
EIEVTATQ	tr	F8W9U4	889.439	8	469	476	0.000249939	0.000301759	0.000476968	0.000827646	0.00127117	0.000964965	2.9784	0.0101551
KTTTAAAVAST	tr	F8W9U4	1020.55	11	560	570	0.000415787	0.000981004	0.00100198	0.000849237	0.000821503	0.000419604	-1.14755	0.686716
LSGTAPAAGV	tr	F8W9U4	842.45	10	606	615	3.50382e-05	3.90107e-05	3.04697e-05	9.25319e-06	2.01773e-05	6.22558e-05	-1.13996	0.806477
LGNVIAALAGNR	tr	F8WAR6	1167.67	12	300	311	0.000141321	0.000162927	9.37529e-05	9.45881e-05	8.6474e-05	0.000113306	-1.35205	0.190208
AASQEAGSGYD	tr	F8WBW8	1054.42	11	1614	1624	0.000106283	6.88424e-05	0.000141801	0.000148051	0.000204655	0.000138208	1.54899	0.121056
EAGSGY	tr	F8WBW8	582.229	6	1618	1623	0.000141321	0.000231769	0.000105472	0.000156276	9.70431e-05	4.98046e-05	-1.57877	0.295105
EATGQAHSTQ	tr	F8WBW8	1028.45	10	1169	1178	0.000247603	0.000221443	0.000118363	0.000217964	0.000271913	0.000277661	1.30665	0.242244
ILGKGRK	tr	F8WBW8	770.513	7	1799	1805	7.942e-05	5.8516e-05	5.50798e-05	4.11253e-05	5.09236e-05	4.60693e-05	-1.39747	0.0871516
KGGGGP	tr	F8WBW8	471.244	6	738	743	0.000142489	0.000127358	4.68764e-05	0.000134685	7.68658e-05	0.0001021	-1.0098	0.977453
LCSSD	tr	F8WBW8	523.195	5	2337	2341	0.000213733	0.000150306	0.000201569	0.000229273	0.000203694	0.000316259	1.32464	0.193657
RAEPGAT	tr	F8WBW8	700.35	7	1733	1739	0.000772009	0.000444033	0.000248445	0.000271427	0.000379525	0.000621313	-1.15109	0.745837
SSCQGGL	tr	F8WBW8	650.269	7	1531	1537	0.000165848	8.14635e-05	9.37529e-05	0.000166557	0.000136437	8.84032e-05	1.14758	0.654864
SSSSKS	tr	F8WBW8	581.266	6	2407	2412	3.50382e-05	0.000150306	0.000118363	0.000102813	0.000136437	6.22558e-05	-1.0073	0.986413
VAATI	tr	F8WBW8	473.285	5	1264	1268	1.16794e-05	0	0	0	0	1.24512e-05	1.06608	0.966109
VRLLPP	tr	F8WBW8	693.454	6	1998	2003	1.16794e-05	0	1.17191e-05	0	1.92164e-05	2.49023e-05	1.88554	0.461257
EDTAAASAGDGPG	tr	F8WCX2	1117.45	13	52	64	9.92749e-05	0.000105558	9.14091e-05	9.45881e-05	9.51214e-05	6.84814e-05	-1.14738	0.261035
EGPGGPGKPEPGVGS	tr	F8WCX2	1320.63	15	35	49	0.000282642	0.00029258	0.00034337	0.000380409	0.000357426	0.000283886	1.11227	0.377382
GDGAQ	tr	F8WCX2	446.176	5	104	108	0.000699596	0.000419939	0.000454702	0.000450322	0.000487137	0.000382251	-1.19287	0.414184
LAQENGPGMQ	tr	F8WCX2	1043.47	10	201	210	0.000558276	0.000618434	0.000629316	0.000964388	0.000893565	0.000837963	1.49273	0.00226279
ENGGGGEYHCAGNGSWVNEV	tr	F8WCZ6	2034.81	20	227	246	9.46032e-05	0.000174401	4.68764e-05	9.25319e-05	6.72576e-05	7.4707e-05	-1.34706	0.514186
KDVSSPGG	tr	F8WDA1	745.361	8	12	19	2.33588e-05	0	2.34382e-05	0.000188148	3.84329e-05	1.24512e-05	5.10785	0.311059
SSSGTPTVPP	tr	F8WDG3	928.45	10	67	76	7.00764e-05	3.44212e-05	7.03147e-05	0.000134685	0.000107612	2.49023e-05	1.52849	0.429914
VCAQPGPAHGGPAD	tr	F8WEM1	1275.57	14	264	277	2.80306e-05	4.47476e-05	5.97675e-05	3.9069e-05	4.41978e-05	4.48242e-05	-1.03478	0.881459
DFCCGT	tr	F8WFD9	644.193	6	46	51	0.000116794	0.000143422	0.000105472	8.73912e-05	0.000121064	9.96093e-05	-1.18705	0.268101
ESVPV	Q9Y4E1-2	FA21C	529.275	5	969	973	9.46032e-05	0.000115885	8.32057e-05	5.14066e-05	4.80411e-05	4.98046e-05	-1.96777	0.00747983
GTAAKKQTLSLQ	Q9Y4E1-2	FA21C	1244.71	12	577	588	0.000509222	0.000445181	0.000525016	0.00051201	0.000293051	0.000508007	-1.12669	0.507822
LFAGTKKT	Q9Y4E1-2	FA21C	864.507	8	851	858	0.000248771	0.000127358	0.00012891	0.000198429	0.000224832	0.000202954	1.23993	0.380659
ICKKGTLT	P12259	FA5	862.495	8	192	199	0.000176359	0.000327001	0.000243758	0.000276567	0.000224832	0.000195483	-1.07208	0.752624
EEYDTQDGIAIN	Q9BXW9	FACD2	1366.59	12	687	698	3.50382e-05	3.44212e-05	2.34382e-05	2.05626e-05	2.88247e-05	1.24512e-05	-1.50226	0.161925
ESLTEDASKT	Q9BXW9	FACD2	1079.5	10	14	23	0.00237092	0.00176122	0.0028454	0.00133863	0.00184094	0.00190378	-1.37263	0.155342
EVSAG	Q9BXW9	FACD2	461.212	5	1433	1437	9.34352e-05	4.58949e-05	4.68764e-05	6.16879e-05	8.74348e-05	7.4707e-05	1.20205	0.509966
QVEKKRIRP	Q9BX63	FANCJ	1152.71	9	155	163	0.000235924	0.000184727	0.000225007	0.000240583	0.000155653	7.4707e-05	-1.37099	0.311831
QYFTGKIP	Q9BX63	FANCJ	952.502	8	1010	1017	0.000106283	0.000211117	0.000188678	0.000124404	0.000145084	0.000164355	-1.1665	0.516682
AASGTTVSHV	P22087	FBRL	928.461	10	168	177	3.50382e-05	0.000127358	4.68764e-05	0.000124404	9.70431e-05	6.22558e-05	1.35566	0.507478
AASGGAGCSGGGAGA	P0C2W1	FBSP1	1049.42	15	10	24	0.000343375	0.000293728	0.000256649	0.000303299	0.000237323	0.000283886	-1.08398	0.508766
AGAASGGAGCSGG	P0C2W1	FBSP1	921.361	13	8	20	0.000141321	0.000137685	0.000165239	0.000165529	0.00011626	0.000176806	1.0323	0.826963
AGAASGGAGCSGGGA	P0C2W1	FBSP1	1049.42	15	8	22	0.000344542	0.00024439	0.00015352	0.000344424	0.000175831	0.000240307	1.02439	0.938792
AGAGAGSGSGAAGAG	P0C2W1	FBSP1	1017.45	15	22	36	0.000475352	0.000242096	0.000141801	0.000283764	0.000165261	0.000302563	-1.14324	0.755813
CSGGGAGA	P0C2W1	FBSP1	578.212	8	17	24	0.000235924	0.00043256	0.000416028	0.000459575	0.000311306	0.000189258	-1.12954	0.700747
GAGAASGGAGCSGGGAGAG	P0C2W1	FBSP1	1291.52	19	7	25	0.000153	0.00017899	0.00021446	0.000143938	0.000150849	0.000170581	-1.17423	0.238381
GAGCSGGGAGAGAGSG	P0C2W1	FBSP1	1092.43	16	14	29	5.8397e-05	0.000103264	0.000117191	0.000165529	0.00011626	6.35009e-05	1.23826	0.554632
GAGCSGGGAGAGAGSGS	P0C2W1	FBSP1	1179.46	17	14	30	0.000199718	0.000196201	0.00015352	0.000293018	0.000272874	0.000225366	1.44012	0.0319657
GCSGGGAGAGAGSGSG	P0C2W1	FBSP1	1108.42	16	16	31	0.00016468	0.000154895	0.000147661	0.000128516	0.000204655	0.000170581	1.07815	0.618216
GCSGGGAGAGAGSGSGA	P0C2W1	FBSP1	1179.46	17	16	32	0.000606161	0.000899541	0.00126684	0.000753621	0.00078307	0.000503027	-1.35928	0.310929
LYPAVSAVYG	P0C2W1	FBSP1	1038.54	10	262	271	0.000237092	0.000278812	0.000404309	0.000406112	0.000467921	0.000328711	1.30703	0.217434
GGDLIAVSSN	Q5XX13-3	FBW10	931.461	10	422	431	0.000165848	0.000150306	0.00015352	0.000176839	0.000165261	0.000113306	-1.03133	0.824594
LAPQVGTATLSLKK	Q5XX13-3	FBW10	1425.86	14	901	914	7.35803e-05	0.000119327	9.84405e-05	0.000138798	9.31998e-05	9.96093e-05	1.13818	0.527978
VLLKP	Q5XX13-3	FBW10	568.395	5	697	701	1.16794e-05	1.14737e-05	0	2.05626e-05	9.60822e-06	0	1.3031	0.757801
ECGACLRVLEG	Q9Y297-2	FBW1A	1148.53	11	458	468	0.000177527	0.000151453	0.000166411	0.000156276	0.00017487	9.96093e-05	-1.15005	0.417604
LSAGT	Q6PIJ6	FBX38	447.233	5	476	480	0.000307168	0.00033618	0.000201569	0.000333115	0.000302659	0.000150659	-1.07437	0.793565
CGVISATDGP	Q9Y6R7	FCGBP	918.412	10	2266	2275	0.000112122	0.000110148	7.03147e-05	0.000102813	8.74348e-05	8.71581e-05	-1.05472	0.745867
EGCVCD	Q9Y6R7	FCGBP	624.188	6	1168	1173	8.87635e-05	0.000120474	0.000117191	0.000155248	0.000115299	7.4707e-05	1.05767	0.816589
GPLSSGTGGP	Q9Y6R7	FCGBP	828.398	10	4281	4290	8.17558e-06	2.29475e-05	2.6954e-05	2.3647e-05	2.49814e-05	2.36572e-05	1.24465	0.454736
GSCPTCPED	Q9Y6R7	FCGBP	907.305	9	1859	1867	5.8397e-05	0.000110148	0.000117191	9.356e-05	6.82184e-05	9.33837e-05	-1.11982	0.64294
LCGACGNFDGDQT	Q9Y6R7	FCGBP	1299.49	13	5368	5380	0.000508054	0.000580571	0.000733616	0.000596316	0.000494824	0.000515478	-1.13421	0.382576
LCGPACPTSCNGA	Q9Y6R7	FCGBP	1192.47	13	753	765	7.00764e-05	8.03161e-05	5.85956e-05	0.000143938	0.000115299	6.22558e-05	1.53833	0.204098
SCGPHE	Q9Y6R7	FCGBP	628.227	6	1228	1233	3.50382e-05	5.73687e-05	7.03147e-05	7.29974e-05	2.88247e-05	7.4707e-05	1.08485	0.81294
SGRPCVEGCVC	Q9Y6R7	FCGBP	1108.45	11	772	782	2.33588e-05	8.03161e-05	7.03147e-05	7.29974e-05	7.78266e-05	0.000124512	1.58248	0.23271
SSCGC	Q9Y6R7	FCGBP	455.115	5	797	801	1.75191e-05	1.72106e-05	2.34382e-05	8.22505e-06	8.6474e-06	1.36963e-05	-1.90286	0.0265449
VGLVTVRAYSHSVS	Q9Y6R7	FCGBP	1473.79	14	528	541	7.59161e-05	2.29475e-05	0.000117191	0.000108982	0.000115299	5.60302e-05	1.29741	0.55309
EMGDS	Q9C0D6	FHDC1	537.174	5	814	818	1.05115e-05	1.37685e-05	7.03147e-06	1.23376e-05	1.15299e-05	7.4707e-06	1.00085	0.997283
KVPPE	P02671	FIBA	568.322	5	243	247	0.000117962	0.000231769	0.000176959	0.000144967	0.000214263	0.000150659	-1.03295	0.89454
ACGGPSA	A6NMB9	FIGL2	561.222	7	148	154	1.28473e-05	2.40948e-05	2.34382e-05	1.43938e-05	5.76493e-06	3.48632e-05	-1.09739	0.858058
QAAAGAGLPGLQRPL	A6NMB9	FIGL2	1418.8	15	604	618	0	0	5.85956e-06	5.14066e-06	4.80411e-06	0	1.69719	0.623406
RDDGAAAGGAL	A6NMB9	FIGL2	972.462	11	500	510	0.000224245	0.000279959	0.000191022	0.000323861	0.00023348	0.000316259	1.25657	0.200842
VLVVGTTSRPAAL	A6NMB9	FIGL2	1282.76	13	529	541	0.000426298	0.000468128	0.000404309	0.000669314	0.000615887	0.000519213	1.38936	0.0242253
EATGH	Q5D862	FILA2	513.218	5	1397	1401	4.08779e-05	6.88424e-05	0.000125394	5.65472e-05	7.20617e-05	6.84814e-05	-1.19293	0.642663
GQYGSGSGQSSGFGQ	Q5D862	FILA2	1402.58	15	581	595	6.42367e-05	0.000109	3.51573e-05	0.000144967	8.6474e-05	9.33837e-05	1.5587	0.242376
QHGSGSSQSTG	Q5D862	FILA2	1031.43	11	644	654	0.000284977	0.000444033	0.00017813	0.000417421	0.000331484	0.000263965	1.11655	0.712645
QHGSSSGQTSG	Q5D862	FILA2	1031.43	11	708	718	4.67176e-05	0.000220296	0.000202741	0.000272455	0.000107612	0.000188013	1.20931	0.676118
QKLGSSCSGSG	Q5D862	FILA2	1009.45	11	261	271	0.000224245	0.000207675	0.000202741	8.22505e-05	0.000126829	0.000151904	-1.75814	0.0129853
QTADTTRH	Q5D862	FILA2	928.436	8	2000	2007	9.46032e-05	2.29475e-05	5.85956e-05	0.000176839	0.00017487	0.000161865	2.91561	0.00607707
QTGDTTEHGH	Q5D862	FILA2	1081.44	10	1925	1934	0.000142489	0.000127358	0.000130082	0.000156276	7.78266e-05	0.000113306	-1.15118	0.491665
SSGYGQHGSNSGQ	Q5D862	FILA2	1264.51	13	1086	1098	0.000116794	0.000115885	0.000111332	9.76725e-05	0.000115299	0.00016311	1.09323	0.614825
AGTSY	P02751-14	FINC	497.212	5	191	195	0.000117962	2.29475e-05	8.20338e-05	0.000147023	8.74348e-05	0.000178052	1.85029	0.175157
DFTTTSTSTP	P02751-14	FINC	1056.46	10	696	705	0.00011913	0.000138832	0.000165239	0.000241611	0.000195047	0.000150659	1.38779	0.136889
DTVPSPRDL	P02751-14	FINC	998.503	9	905	913	0.000290817	0.000380928	0.000285946	0.000213851	0.000269991	0.000246533	-1.31123	0.0957489
EATITG	P02751-14	FINC	590.291	6	1867	1872	9.34352e-05	0.000103264	9.37529e-05	0.000114123	8.74348e-05	3.73535e-05	-1.21573	0.491842
ESKPLTAQQT	P02751-14	FINC	1101.57	10	985	994	7.00764e-05	9.29372e-05	0.000141801	0.000156276	0.000146045	9.96093e-05	1.3186	0.303071
ITYGE	P02751-14	FINC	581.27	5	1480	1484	2.33588e-05	6.88424e-05	7.03147e-05	3.0844e-05	4.80411e-05	3.73535e-05	-1.39812	0.395103
KTAGP	P02751-14	FINC	472.264	5	1588	1592	0.000154168	0.000138832	5.85956e-05	0.000144967	0.000145084	0.000127002	1.18617	0.510469
TTSSGS	P02751-14	FINC	538.223	6	278	283	0.000176359	0.000281106	0.000262508	0.000250864	0.000173909	0.000251513	-1.0646	0.742112
WTPAPRIGFKL	P02751-14	FINC	1284.73	11	1107	1117	0.000224245	0.000184727	0.000308213	0.000176839	0.000243088	0.000202954	-1.1514	0.487919
YGETGGNSPV	P02751-14	FINC	979.425	10	1482	1491	0.00019855	0.000254717	0.00017813	0.000114123	9.60822e-05	0.000100854	-2.02983	0.0105049
AGAGGL	P21333	FLNA	444.233	6	2266	2271	0.000154168	0.000127358	0.000166411	0.000240583	0.000234441	0.000150659	1.39681	0.130516
EPGHGGDPGLV	P21333	FLNA	1033.48	11	2422	2432	0.000153	0.000245538	0.000213288	0.000217964	0.000312267	0.000212915	1.21464	0.358005
HVGIS	P21333	FLNA	511.276	5	2006	2010	0.000141321	9.29372e-05	0.000118363	0.000165529	0.000155653	0.000138208	1.30279	0.0914994
SAAGAAPGGGVD	P21333	FLNA	928.425	12	11	22	0.000230084	0.000176695	0.000168755	0.000266286	0.000232519	0.000387231	1.5395	0.111068
VKAHGPGLE	O75369-7	FLNB	906.492	9	874	882	0.000202054	0.000115885	0.000201569	0.000156276	0.000195047	0.00011206	-1.12112	0.642773
VYGVANKT	O75369-7	FLNB	850.455	8	1652	1659	5.8397e-05	8.14635e-05	9.37529e-05	0.000115151	9.60822e-05	8.84032e-05	1.28262	0.167301
AHSLLTKTP	Q9NZ56	FMN2	966.55	9	111	119	2.33588e-06	3.44212e-06	4.68764e-06	3.0844e-06	9.60822e-07	3.73535e-06	-1.3451	0.453265
EAQGPDAPAAASLP	Q9NZ56	FMN2	1293.62	14	385	398	0.000153	0.000196201	0.000213288	0.000209739	0.000214263	0.000125757	-1.02316	0.906459
HEGGGGA	Q9NZ56	FMN2	583.235	7	17	23	9.34352e-05	6.88424e-05	3.51573e-05	7.29974e-05	0.00010569	7.4707e-05	1.28343	0.402825
AGMGHQ	Q8N3X1	FNBP4	599.249	6	847	852	7.12444e-05	4.58949e-05	0.000130082	9.25319e-05	9.70431e-05	8.84032e-05	1.12441	0.703417
EGIQALSNSEEE	Q8N3X1	FNBP4	1304.57	12	306	317	3.50382e-05	4.58949e-05	1.17191e-05	6.16879e-05	7.68658e-05	5.60302e-05	2.10015	0.0455553
KTGTDSNS	Q8N3X1	FNBP4	808.356	8	654	661	0.000117962	0.000138832	8.20338e-05	0.000175811	0.000224832	0.000190503	1.74468	0.0188641
EACSAGCLGPASDA	Q9P278	FNIP2	1250.49	14	627	640	9.34352e-05	6.88424e-05	7.03147e-05	7.19692e-05	0.00011722	0.000150659	1.46113	0.212895
AGGGGGSGSGGSGAKGGPE	P55317	FOXA1	1402.61	19	274	292	4.67176e-05	5.27792e-05	3.39854e-05	4.31815e-05	4.03545e-05	1.99219e-05	-1.29021	0.337129
AGTESPHSSASPCQ	Q9Y261	FOXA2	1357.56	14	299	312	1.16794e-05	2.29475e-05	3.51573e-05	3.0844e-05	2.88247e-05	0	-1.16953	0.793484
YMSMSAAAM	Q9Y261	FOXA2	961.371	9	43	51	9.34352e-05	9.17899e-05	0.000212116	0.000134685	0.000110495	0.000124512	-1.07479	0.830935
AAVAAAAAAAAAAAVG	Q5VYV0	FOXB2	1196.65	16	221	236	0.000157672	0.00020079	0.000107816	0.000298158	0.000247892	0.0002677	1.7452	0.0193155
ERGGHLQGAPGGAGGSA	Q12948	FOXC1	1477.7	17	407	423	8.99314e-05	0.000119327	0.000101956	6.37442e-05	7.5905e-05	0.00010708	-1.26136	0.237051
AGTAGA	Q9UJU5	FOXD3	446.212	6	355	360	0.000106283	0.000175548	0.000296494	0.000123376	0.000173909	0.00011206	-1.4128	0.391926
AGVAGGTGGSGGGSTAQ	Q9UJU5	FOXD3	1290.58	17	398	414	0.000117962	6.88424e-05	4.68764e-05	2.05626e-05	0.000115299	9.96093e-05	1.00766	0.987596
EDVDIDVVGEGDD	Q9UJU5	FOXD3	1375.56	13	21	33	6.54047e-05	6.42529e-05	2.92978e-05	5.86035e-05	5.38061e-05	3.2373e-05	-1.09789	0.758219
GAGSGS	Q9UJU5	FOXD3	434.176	6	121	126	0.00016468	0.000114737	0.000141801	0.000103841	0.000144123	0.000188013	1.03504	0.870291
GASGGGP	Q9UJU5	FOXD3	501.218	7	114	120	8.29238e-05	6.88424e-05	0.000118363	9.356e-05	9.80039e-05	7.4707e-05	-1.01449	0.941157
IGGGPAAPGGSA	Q9UJU5	FOXD3	910.451	12	384	395	0.000224245	0.000151453	0.000201569	0.000230302	0.000154692	0.000188013	-1.00743	0.965298
IGGGPAAPGGSAVGAGVA	Q9UJU5	FOXD3	1364.7	18	384	401	9.92749e-05	0.000115885	9.37529e-05	9.87006e-05	0.00011626	8.09325e-05	-1.044	0.739504
LSGGGSASDMSGQ	Q9UJU5	FOXD3	1152.47	13	3	15	0.000129641	0.000104411	0.000176959	0.000113094	0.000136437	8.84032e-05	-1.21624	0.391632
SGGGSASDMS	Q9UJU5	FOXD3	854.308	10	4	13	0.000105115	0.00016178	0.00015352	0.000134685	0.000165261	0.000226611	1.25247	0.334784
EPGGGP	P55316	FOXG1	512.223	6	129	134	0.000129641	4.58949e-05	0.000105472	0.000178895	9.70431e-05	0.000175561	1.60671	0.194779
AAGGSHD	P85037	FOXK1	613.246	7	545	551	9.34352e-05	6.88424e-05	5.85956e-05	0.000197401	9.70431e-05	0.000151904	2.02084	0.0711901
AAGGSHDAAGAAVLD	P85037	FOXK1	1281.59	15	545	559	0.000105115	0.000112443	8.43776e-05	8.32787e-05	0.00011626	0.000128247	1.08562	0.615678
GAGSSGGSSGVSGD	P85037	FOXK1	1080.43	14	67	80	4.67176e-05	0.000151453	0.000130082	7.19692e-05	9.60822e-05	8.71581e-05	-1.28621	0.498105
SGGSSGVSGDSAVAG	P85037	FOXK1	1193.52	15	71	85	0.000151832	0.000430265	0.000513297	0.000334143	0.000252696	0.000364819	-1.15104	0.696655
AGGGAGGGGAGGGGSP	Q01167	FOXK2	1042.44	16	16	31	9.34352e-05	0.000221443	0.000154692	0.000207683	0.000135476	0.000138208	1.02512	0.932891
AGGGGSP	Q01167	FOXK2	501.218	7	25	31	0.000359726	0.000507139	0.000486343	0.000556219	0.000655281	0.000598901	1.33786	0.0484014
ASASASLPTK	Q01167	FOXK2	931.497	10	608	617	0.000237092	0.000103264	0.000140629	0.000197401	0.000154692	0.000202954	1.15398	0.594014
GAGGGGAGGGGSPPGG	Q01167	FOXK2	1068.46	16	19	34	9.34352e-05	0.000103264	5.85956e-05	0.000208711	9.70431e-05	0.000151904	1.79267	0.12597
GAGSS	Q01167	FOXK2	377.155	5	216	220	2.33588e-05	4.70423e-05	1.17191e-05	4.11253e-05	3.84329e-05	2.49023e-05	1.27204	0.553925
AGGAAGGCGVAGAG	P58012	FOXL2	974.424	14	169	182	0.000167015	0.000245538	0.00021446	0.000144967	0.000213303	0.000189258	-1.14517	0.432093
GCGVAG	P58012	FOXL2	462.19	6	175	180	0.000112122	0.000103264	9.37529e-05	0.000177867	9.80039e-05	0.000114551	1.26293	0.337848
DGDCAANSPAAGGG	Q9C009	FOXQ1	1161.44	14	43	56	0.000262787	0.000209969	0.000225007	0.000240583	0.00017487	8.84032e-05	-1.38485	0.23925
DTQGDGEQSAGGGPGA	Q9C009	FOXQ1	1402.56	16	59	74	6.54047e-05	7.11371e-05	0.000108988	6.16879e-05	9.51214e-05	7.84423e-05	-1.04369	0.847796
GAGGAGSG	Q9C009	FOXQ1	532.224	8	99	106	0.000267458	0.00024439	0.000254305	0.00029713	0.000273834	0.00021416	1.02476	0.817016
GAGGAGSGEG	Q9C009	FOXQ1	718.288	10	99	108	8.17558e-05	0.000115885	3.51573e-05	9.356e-05	2.88247e-05	6.35009e-05	-1.25237	0.629206
GSDGDCAANSPAAGGGA	Q9C009	FOXQ1	1376.53	17	41	57	4.67176e-05	6.88424e-05	5.85956e-05	0.000145995	3.84329e-05	4.98046e-05	1.34496	0.594902
PAAGGGA	Q9C009	FOXQ1	499.239	7	51	57	1.63512e-05	6.88424e-06	1.17191e-05	1.02813e-05	5.76493e-06	1.49414e-05	-1.12801	0.7458
SDAPSPLSAA	Q9C009	FOXQ1	914.434	10	26	35	0.000218405	0.000203085	0.000200397	0.000245723	0.000267109	0.000240307	1.21106	0.0115957
AGTDY	P0C091	FREM3	525.207	5	2060	2064	0.000205558	0.000187022	0.000167583	0.000196373	0.000212342	0.000189258	1.0675	0.384361
ITRAP	P0C091	FREM3	556.333	5	1464	1468	0	1.14737e-05	7.03147e-06	6.16879e-06	7.68658e-06	4.98046e-06	1.01787	0.975912
CAADAGGDGGLAVAGAA	O95954-3	FTCD	1345.59	17	435	451	0.00022658	0.000197348	0.000201569	0.000197401	0.000254618	0.000263965	1.14466	0.254981
CAADAGGDGGLAVAGAAG	O95954-3	FTCD	1402.61	18	435	452	2.21909e-05	3.32738e-05	2.22663e-05	3.39283e-05	4.51587e-05	5.47851e-05	1.72225	0.0569958
GAPPQ	Q92945	FUBP2	468.233	5	637	641	8.17558e-05	0.000114737	0.000105472	9.25319e-05	0.00011626	0.000124512	1.10378	0.488949
HAGGP	Q92945	FUBP2	437.202	5	533	537	1.05115e-05	6.88424e-06	1.40629e-05	6.16879e-06	1.53732e-05	1.49414e-05	1.15972	0.669748
NWGPPGG	Q92945	FUBP2	683.303	7	419	425	0.000308336	0.00052435	0.000489859	0.000575754	0.000593788	0.000480615	1.24771	0.222306
PGPPPPAGGGGGAGG	Q92945	FUBP2	1101.52	15	11	25	9.34352e-05	0.000115885	0.000106644	0.000165529	0.00011626	7.4707e-05	1.12828	0.643624
SAPGLGGAAV	P07954	FUMH	798.423	10	24	33	0.000141321	0.000103264	0.000223835	0.000176839	0.000164301	0.000175561	1.10307	0.676389
PTPSPAE	Q9UF56	FXL17	697.328	7	182	188	3.50382e-05	3.44212e-05	2.34382e-05	4.11253e-05	3.84329e-05	4.98046e-05	1.39253	0.0755632
DSSGSG	Q9BQS8	FYCO1	508.176	6	1238	1243	8.29238e-05	6.88424e-05	8.20338e-05	0.000113094	0.000185439	0.000124512	1.80943	0.0512049
GPQATGGQGAN	Q9BQS8	FYCO1	956.431	11	1259	1269	2.33588e-05	8.03161e-05	4.68764e-05	5.24347e-05	1.92164e-05	0.000125757	1.31123	0.683084
SSGSGT	Q9BQS8	FYCO1	494.197	6	1239	1244	7.12444e-05	0.000196201	0.000106644	6.16879e-05	0.000125868	0.000125757	-1.19398	0.661295
AGAGAAGAGAGGP	Q9H461	FZD8	883.415	13	358	370	0.000214901	0.000174401	0.00018985	0.000145995	0.000115299	0.000136963	-1.45422	0.0155383
AGAGGP	Q9H461	FZD8	428.202	6	365	370	4.67176e-05	9.17899e-05	4.68764e-05	5.14066e-05	3.84329e-05	2.49023e-05	-1.61566	0.234498
CSGGAP	Q9H461	FZD8	490.185	6	340	345	4.67176e-05	9.17899e-05	7.61742e-05	0.000107954	0.000120103	9.33837e-05	1.49729	0.0806924
CSGGAPGAGGAGGA	Q9H461	FZD8	988.403	14	340	353	9.92749e-05	0.000123916	0.000182818	0.000119263	0.000132594	0.000134473	-1.05094	0.807779
FLAAGMK	Q9H461	FZD8	736.394	7	422	428	1.16794e-06	6.88424e-06	4.68764e-06	6.16879e-06	2.88247e-06	8.71581e-06	1.39461	0.518737
GGAAAGA	Q9H461	FZD8	473.223	7	354	360	0.000179863	0.00024439	0.000152348	0.000135713	0.000175831	0.00016311	-1.21478	0.316849
GGAGATAAGGGGGPGG	Q9H461	FZD8	1070.47	16	631	646	4.08779e-05	8.03161e-05	6.44551e-05	6.16879e-05	5.28452e-05	6.97265e-05	-1.00754	0.972109
KVACSGGAP	Q9H461	FZD8	788.385	9	337	345	0.000247603	0.000289138	0.000297665	0.000199458	0.000176791	0.000189258	-1.4755	0.00593751
VGGGAGAT	Q9H461	FZD8	588.287	8	629	636	7.00764e-06	3.44212e-06	1.05472e-05	6.16879e-06	1.15299e-05	1.1206e-05	1.37661	0.382115
SAAGGGGSEA	tr	G3V0I0	762.314	10	16	25	5.8397e-05	5.73687e-05	3.51573e-05	7.19692e-05	8.6474e-05	0.000124512	1.87483	0.0647537
AGGAGAYGTGGPG	tr	G3V1B7	991.436	13	6	18	0.000122634	9.29372e-05	8.78933e-05	7.29974e-05	5.28452e-05	7.4707e-05	-1.51316	0.0565834
GAGAYGTGGPGGP	tr	G3V1B7	1017.45	13	8	20	0.000141321	0.000173253	0.000106644	0.000239555	0.000264226	0.000241553	1.76947	0.0065397
GAGGAGAYGTGGP	tr	G3V1B7	991.436	13	5	17	0.00113173	0.00128506	0.00124574	0.00159052	0.00162571	0.00184775	1.38264	0.00729207
LAGGPGPGGGGGSSGG	tr	G3V1B7	1140.52	16	45	60	7.00764e-05	7.45793e-05	7.61742e-05	0.000114123	9.70431e-05	6.22558e-05	1.23815	0.317692
EQGAGPGL	tr	G3V1D8	727.35	8	491	498	1.16794e-05	6.99898e-05	0.000140629	0.000166557	0.000204655	7.4707e-05	2.00595	0.236993
LGIPPGTQ	tr	G3V1D8	781.433	8	46	53	0.000559443	0.000748087	0.00058244	0.000943825	0.000960822	0.00101228	1.54337	0.00552937
GAAGIG	tr	G3V1P5	444.233	6	69	74	0.000123802	0.000120474	6.44551e-05	0.000140854	0.000173909	9.96093e-05	1.34218	0.289326
LPQQLQQMHHTQ	tr	G3V1P5	1487.73	12	260	271	5.25573e-05	4.58949e-05	2.34382e-05	4.11253e-05	3.36288e-05	6.22558e-05	1.12404	0.702766
VMSPAGSSQAEEQ	tr	G3V1P5	1319.57	13	452	464	5.72291e-05	0.000126211	0.000117191	0.000102813	0.000103769	0.000118286	1.08062	0.734557
VPLPGMP	tr	G3V220	709.383	7	368	374	0.000141321	8.26109e-05	3.51573e-05	0.000102813	9.70431e-05	9.96093e-05	1.15584	0.684205
SDANRASSGGGGG	tr	G3V314	1091.46	13	149	161	0.000320016	0.000360275	0.000523844	0.00028068	0.0003507	0.000343652	-1.23497	0.312788
KPVVLS	tr	G3V5X4	641.411	6	5221	5226	1.16794e-05	0	1.17191e-05	2.05626e-05	0	0	-1.13791	0.910365
EVLSAAAAAGVSVAF	tr	G3XAG5	1361.72	15	254	268	0.000128473	0.000143422	0.000124223	0.000183007	0.000190243	0.000144433	1.30689	0.0577329
DASQHQGGGGG	tr	G3XAM7	969.39	11	266	276	0.000177527	0.000213411	0.000172271	0.000181979	0.000170066	0.000169336	-1.08023	0.361979
HQGGGGGE	tr	G3XAM7	697.278	8	270	277	1.40153e-05	1.37685e-05	4.80484e-05	6.16879e-06	2.30597e-05	4.23339e-05	-1.05966	0.931046
SASSAGAGSNSGAG	tr	G5E963	1079.45	14	243	256	0.00019271	0.000257012	0.00017813	0.000158332	0.000165261	0.000236572	-1.12083	0.552326
PCAPRVSEPGTSS	tr	G5E9C0	1286.59	13	151	163	1.40153e-05	6.88424e-06	0.000188678	1.43938e-05	1.82556e-05	4.98046e-06	-5.56943	0.390496
EGNGTENSCSR	tr	G8JLP4	1152.45	11	3	13	4.67176e-05	6.88424e-05	0.000118363	4.11253e-05	4.80411e-05	8.84032e-05	-1.31736	0.506989
LAVPL	tr	G8JLP4	511.337	5	303	307	9.92749e-05	0.000126211	0.000111332	0.000688848	8.6474e-05	7.4707e-05	2.52371	0.446687
EVGAGPAVPPQ	O14976-2	GAK	1020.52	11	810	820	0.000454329	0.00090413	0.00097503	0.00151341	0.000911821	0.000632519	1.31038	0.475357
AAGGTGGGGARPVKGK	Q75VX8	GARE2	1339.73	16	197	212	8.29238e-05	0.000207675	0.000297665	0.000155248	0.000147967	0.000200464	-1.16794	0.684078
AALQGPEAGGAL	Q75VX8	GARE2	1053.55	12	760	771	8.29238e-05	2.29475e-05	3.51573e-05	0.000134685	7.68658e-05	9.96093e-05	2.20636	0.084619
AGVGGGGPASAGA	Q75VX8	GARE2	927.441	13	185	197	0.000527909	0.000605813	0.000989093	0.000492475	0.0004439	0.00042832	-1.55552	0.153763
ASAGAAGGTGGG	Q75VX8	GARE2	832.367	12	193	204	1.16794e-05	0.000198496	0.000200397	0.000208711	0.000254618	8.71581e-05	1.34078	0.591569
ASAGAAGGTGGGGAR	Q75VX8	GARE2	1116.53	15	193	207	0.000103947	0.000156043	0.000137114	0.00015936	0.000148927	0.000134473	1.11498	0.417445
ESSSR	Q75VX8	GARE2	564.25	5	564	568	0.000499879	0.000679245	0.000784009	0.000947937	0.000811895	0.000814306	1.31124	0.0970457
GPASAGAAGGTGGGG	Q75VX8	GARE2	1043.46	15	191	205	0.000262787	0.000266191	0.000247273	0.000261145	0.000215224	0.000201709	-1.14478	0.15853
LAGVGGGGPASAGA	Q75VX8	GARE2	1040.53	14	184	197	0.000143657	5.73687e-05	0.000154692	9.25319e-05	0.00010569	0.000151904	-1.01597	0.960811
LNAPPVPPRGGNGSG	Q75VX8	GARE2	1388.72	15	484	498	0.000110954	0.00015719	0.000113675	0.000138798	0.000152771	0.000123266	1.08647	0.557815
SCAPSSSSSSEWQ	Q75VX8	GARE2	1341.51	13	682	694	1.05115e-05	1.03264e-05	7.03147e-06	1.33657e-05	8.6474e-06	1.61865e-05	1.37067	0.236165
VGGGGP	Q75VX8	GARE2	442.218	6	187	192	0.000247603	0.000278812	0.000260164	0.000355734	0.000242127	0.000252759	1.08142	0.598168
ETSWAEASND	Q5VVW2-2	GARL3	1108.43	10	810	819	5.8397e-05	4.58949e-05	3.51573e-05	3.0844e-05	6.72576e-05	6.35009e-05	1.15886	0.610176
QTLGQGPAGLVGTPT	O95995	GAS8	1395.74	15	464	478	0.000129641	0.000143422	0.000131254	0.000103841	0.000155653	0.000119531	-1.06673	0.624962
AGSASGGASGGSSGGAASGA	P43694	GATA4	1422.6	20	59	78	8.52597e-05	7.91688e-05	6.91428e-05	7.09411e-05	7.014e-05	6.35009e-05	-1.1417	0.139902
GAGAAS	P43694	GATA4	432.197	6	29	34	0.000141321	0.000173253	0.00018985	0.00022002	0.000165261	0.000100854	-1.03762	0.877995
GAGSASGGASGGSSGG	P43694	GATA4	1122.45	16	58	73	0.0795951	0.0658248	0.0907997	0.0400457	0.0539886	0.0598901	-1.53465	0.0421865
QGGGAGSASGGASGG	P43694	GATA4	1076.45	15	55	69	0.000163512	0.000279959	0.000130082	0.000207683	0.000254618	0.000176806	1.11429	0.68894
SGGASGGSSGGAASGA	P43694	GATA4	1136.47	16	63	78	0.000141321	0.000126211	0.000105472	0.000144967	9.70431e-05	0.000113306	-1.04978	0.752993
KALGLVI	Q92616	GCN1	712.485	7	2285	2291	5.8397e-05	6.88424e-05	9.37529e-05	6.16879e-05	0.000115299	0.000150659	1.48261	0.271703
KVKPI	Q92616	GCN1	583.406	5	1336	1340	5.8397e-06	5.73687e-06	3.51573e-05	3.0844e-05	1.44123e-05	3.11279e-05	1.63445	0.428935
LAIAP	Q92616	GCN1	483.306	5	1575	1579	0.000106283	0.000104411	8.20338e-05	0.000114123	9.12781e-05	6.22558e-05	-1.09367	0.647059
LRASPNTP	Q92616	GCN1	854.461	8	1016	1023	0.000176359	0.000348801	0.000141801	0.000208711	0.000213303	0.000278906	1.05091	0.875724
SEDDN	Q92616	GCN1	578.182	5	1859	1863	4.67176e-06	3.44212e-06	1.87506e-05	1.43938e-05	1.24907e-05	6.22558e-06	1.23249	0.724075
SDEASGCH	P04150-6	GCR	804.271	8	425	432	0.000665726	0.000279959	0.000166411	0.000197401	0.000273834	0.000516723	-1.12565	0.828685
YRTAAESSLY	Q9NXN4	GDAP2	1159.55	10	137	146	0.000212565	0.000327001	0.000280087	0.000282736	0.000284403	0.000255249	1.00334	0.980201
AGAPGSCSAGAGAT	Q99684	GFI1	1076.46	14	179	192	0.000225413	0.000220296	0.000261336	0.000249836	0.000154692	0.000252759	-1.0757	0.657653
GAGATAGPGLGLYG	Q99684	GFI1	1160.58	14	188	201	0.000234756	0.000268485	0.0004172	0.000323861	0.000252696	0.000176806	-1.22178	0.472643
ASSGVSAGGP	P19440-2	GGT1	788.366	10	341	350	0.000130809	0.000162927	0.00018985	0.000145995	8.6474e-05	9.96093e-05	-1.45624	0.111845
ETLAI	P19440-2	GGT1	545.306	5	218	222	2.91985e-05	9.17899e-05	5.2736e-05	8.73912e-05	9.60822e-05	8.09325e-05	1.52199	0.182654
GSNSSDFKGLL	Q6UWU2-2	GLB1L	1123.55	11	394	404	9.69391e-05	8.83477e-05	3.63292e-05	5.96316e-05	4.03545e-05	3.61084e-05	-1.6284	0.232358
MGGLP	Q6UWU2-2	GLB1L	473.231	5	130	134	5.8397e-05	0.000211117	0.000166411	0.000156276	9.60822e-05	9.96093e-05	-1.23854	0.600957
DSPTH	P08151-3	GLI1	555.229	5	756	760	0.000142489	0.000313233	0.000225007	0.000217964	0.000253657	0.000176806	-1.04981	0.851868
GPCIA	P08151-3	GLI1	459.215	5	356	360	0.000189206	4.58949e-05	3.51573e-05	0.000176839	0.000135476	0.000139453	1.67161	0.30421
IGGLP	P08151-3	GLI1	455.274	5	484	488	7.00764e-05	0.000114737	5.85956e-05	3.0844e-05	7.68658e-05	9.96093e-05	-1.17408	0.673415
LGGGPAL	P08151-3	GLI1	583.333	7	891	897	4.67176e-06	2.29475e-06	9.37529e-06	2.05626e-06	1.34515e-05	2.98828e-05	2.77757	0.310209
SARGGGTSP	P08151-3	GLI1	788.378	9	467	475	0.000369069	0.000327001	0.000345714	0.000334143	0.000282482	0.000301318	-1.13491	0.100307
DSEAGTEPGG	P10070	GLI2	918.357	10	615	624	9.46032e-05	0.000104411	0.000164068	0.000282736	0.000271913	0.000150659	1.94256	0.0745423
EASQCSGGSGLLNL	P10070	GLI2	1334.61	14	868	881	5.8397e-05	2.29475e-05	3.51573e-05	1.02813e-05	9.60822e-06	1.24512e-05	-3.60233	0.0547114
LAGVP	P10070	GLI2	455.274	5	1309	1313	0.000475352	0.000127358	0.000118363	0.00028068	0.000244049	0.000621313	1.58936	0.446711
LRSVH	P10070	GLI2	610.355	5	130	134	0	2.29475e-05	1.17191e-05	0	9.60822e-06	0	-3.60801	0.319725
ASSSPCASSDVT	Q8NBF1	GLIS1	1110.45	12	76	87	9.46032e-05	5.73687e-05	5.85956e-05	0.000103841	5.76493e-05	4.98046e-05	1.00346	0.991258
LATPAPSCYLLGSE	Q8NBF1	GLIS1	1420.69	14	31	44	3.73741e-05	5.16318e-05	6.91428e-05	4.52378e-05	3.93937e-05	4.85595e-05	-1.18738	0.433714
EDSAPQASPGPS	Q9P107-2	GMIP	1141.49	12	236	247	0.000259283	0.000338475	0.000321104	0.000304327	0.000235402	0.000317505	-1.07189	0.588858
TDSSPETTTSGG	A6NDN3	GOG6B	1138.46	12	51	62	0.000212565	0.000266191	0.000247273	0.000113094	0.000214263	0.000113306	-1.64758	0.0626871
GDSAKDASPGGG	A7E2F4	GOG8A	1017.44	12	489	500	0.000141321	0.000174401	0.000130082	0.000166557	0.000145084	0.000150659	1.037	0.728645
GLGAPLPAETAHTQ	A7E2F4	GOG8A	1361.69	14	58	71	4.55497e-05	3.67159e-05	3.75012e-05	5.14066e-05	4.51587e-05	4.73144e-05	1.20133	0.0753026
SAKDASPGG	A7E2F4	GOG8A	788.366	9	491	499	0.000428634	0.000534676	0.000523844	0.000314608	0.000566885	0.000381006	-1.17794	0.416277
ESSTQ	Q3T8J9-3	GON4L	550.223	5	1660	1664	0.000296657	0.00052435	0.000346886	0.000586035	0.000529413	0.000621313	1.48709	0.0626363
KGKLHATGSK	Q3T8J9-3	GON4L	1025.6	10	120	129	0.000130809	5.73687e-05	0.000130082	0.000114123	0.000146045	0.000149414	1.28694	0.319934
PPKIPTASK	Q3T8J9-3	GON4L	937.56	9	1817	1825	0.000154168	0.000174401	0.00018985	0.00032489	0.000430448	0.000303808	2.04303	0.011257
SLNNPTPGDLEE	Q3T8J9-3	GON4L	1284.58	12	1312	1323	0.000134313	4.01581e-05	0.00354972	0.000282736	0.00018736	3.11279e-05	-7.43018	0.405615
KVDGGGTSAAS	Q9NPR9	GP108	948.451	11	163	173	0.000203222	0.000162927	0.000130082	0.000208711	0.000204655	0.000188013	1.21189	0.187584
GATGGAVLGR	Q8WXG9	GPR98	857.472	10	4490	4499	0.000116794	9.17899e-05	5.85956e-05	0.000177867	0.000183517	0.000215405	2.15881	0.00732421
GATIDQDRSKSVI	Q8WXG9	GPR98	1388.73	13	3753	3765	0.000133145	0.000230622	0.00013477	0.000206654	0.000171987	0.000196728	1.15412	0.491205
ITAGT	Q8WXG9	GPR98	461.249	5	4900	4904	0.000116794	0.00022259	0.000166411	0.000176839	0.000135476	0.000150659	-1.09249	0.686423
LPSIA	Q8WXG9	GPR98	499.301	5	152	156	7.00764e-05	0.000128506	0.000179302	0.000177867	8.6474e-05	8.84032e-05	-1.07127	0.857083
LSGVQSSAPGG	Q8WXG9	GPR98	958.472	11	4977	4987	0.000177527	0.000174401	0.00015352	0.000177867	0.000115299	0.000113306	-1.2435	0.216372
RSGGH	Q8WXG9	GPR98	512.245	5	2377	2381	5.25573e-05	8.03161e-05	7.61742e-05	7.19692e-05	6.72576e-05	6.84814e-05	-1.00645	0.961794
DSSFE	Q4ZG55	GREB1	583.212	5	876	880	0.000106283	3.44212e-05	0.000141801	0.000115151	0.000125868	7.4707e-05	1.11759	0.768907
DAGTQAG	Q7Z2K8	GRIN1	618.261	7	811	817	3.50382e-05	2.29475e-05	5.85956e-05	7.19692e-05	7.78266e-05	3.73535e-05	1.60531	0.224844
AGAGAGGSAGGVGAT	P41594-2	GRM5	1059.49	15	931	945	5.8397e-05	5.16318e-05	6.44551e-05	4.11253e-05	7.68658e-05	5.60302e-05	-1.00266	0.989492
AGAGGSAGGVGATG	P41594-2	GRM5	988.457	14	933	946	0.000212565	0.000138832	0.000141801	0.000165529	0.000176791	0.00016311	1.0248	0.875716
AGGSAGGVGATG	P41594-2	GRM5	860.399	12	935	946	0.000177527	3.44212e-05	8.20338e-05	0.000124404	0.000125868	0.0001656	1.41462	0.409855
DSGST	P41594-2	GRM5	465.171	5	1142	1146	5.8397e-05	8.03161e-05	0.000118363	0.000103841	0.000156614	0.000125757	1.50233	0.137935
GAGGSAGG	P41594-2	GRM5	532.224	8	934	941	7.00764e-05	8.03161e-05	0.00017813	0.000115151	0.00023348	0.000266455	1.87227	0.171489
GATGGAGCAGAGP	P41594-2	GRM5	945.397	13	943	955	0.000105115	9.17899e-05	7.03147e-05	9.25319e-05	9.70431e-05	8.71581e-05	1.0356	0.778339
ICIAH	P41594-2	GRM5	555.284	5	240	244	4.67176e-05	8.14635e-05	0.000248445	0.000123376	0.000135476	9.96093e-05	-1.05068	0.928224
LSTAA	P41594-2	GRM5	461.248	5	1048	1052	8.29238e-05	0.000115885	0.000130082	0.000177867	3.84329e-05	6.22558e-05	-1.1807	0.729701
ATSAAAAAAAS	Q12849	GRSF1	861.419	11	83	93	0.000463672	0.000442886	0.000786352	0.000629217	0.000557277	0.000580224	1.0436	0.838573
DGEGEPGQGEGPEAG	Q9NZM5	GSCR2	1384.54	15	306	320	1.75191e-05	2.29475e-05	0	1.02813e-05	1.92164e-05	3.11279e-05	1.49817	0.505063
EVAPAGASYN	Q9NZM5	GSCR2	977.445	10	239	248	0.000117962	0.000103264	0.000165239	0.000124404	0.00011722	0.000114551	-1.08504	0.621979
LSAAH	Q9NZM5	GSCR2	497.26	5	258	262	3.50382e-05	0.000114737	0.000166411	9.25319e-05	0.000263265	0.000124512	1.51907	0.446408
GGGGPGG	P49840	GSK3A	457.192	7	32	38	0.000129641	6.99898e-05	7.03147e-05	0.000114123	0.000125868	0.000136963	1.3964	0.163041
GGGPGGSGGGGSGGPGAGTS	P49840	GSK3A	1386.58	20	66	85	5.8397e-05	5.73687e-05	4.10169e-05	6.68286e-05	6.24535e-05	8.09325e-05	1.3408	0.0878538
GGGVGASSSGGGPG	P49840	GSK3A	1002.44	14	57	70	0.000810551	0.0013562	0.00146255	0.00127591	0.00151426	0.00131982	1.13245	0.497183
KASVGAMGGGVGASSSGGGPGGSGGGG	P49840	GSK3A	2018.91	27	50	76	0.000269794	0.00022718	0.000235554	0.000176839	0.000228676	0.000242798	-1.1299	0.305602
MGGGVGASSSGGGP	P49840	GSK3A	1076.46	14	56	69	0.000202054	0.000185874	0.000273055	0.00028068	0.000107612	0.000176806	-1.16968	0.604758
MSGGGPSGGGPG	P49840	GSK3A	916.371	12	1	12	0.000128473	0.00013998	0.000200397	0.000302271	0.000204655	0.00011206	1.32022	0.446025
PSGGGP	P49840	GSK3A	470.212	6	6	11	0.000129641	0.000121622	9.37529e-05	0.000166557	0.000141241	9.33837e-05	1.16279	0.479842
PSGGGPGG	P49840	GSK3A	584.255	8	6	13	4.67176e-05	9.29372e-05	0.000117191	9.356e-05	0.000135476	0.000201709	1.67705	0.198604
SGGGPSGGGP	P49840	GSK3A	728.309	10	2	11	0.000117962	0.000103264	0.000152348	0.000102813	0.000145084	0.000100854	-1.07117	0.706965
SSSGG	P49840	GSK3A	393.15	5	63	67	0.000274466	0.000257012	0.000237898	0.000302271	0.000282482	0.000113306	-1.10217	0.716109
SSSGGG	P49840	GSK3A	450.171	6	63	68	7.00764e-05	0.00013998	0.000213288	0.000103841	8.6474e-05	0.000151904	-1.23705	0.586199
NAASASASNST	P49841-2	GSK3B	979.421	11	423	433	0.000235924	0.000278812	0.000225007	0.000198429	0.000185439	0.000113306	-1.4879	0.060347
WTLDWNVLPAAVSPKEGKMSSD	Q8NEC7	GSTCD	2430.19	22	398	419	0.00011913	6.88424e-05	0.000105472	3.0844e-05	0.00011626	0.000100854	-1.18344	0.64274
QTGGPPEAD	Q7Z2Y8	GVIN1	870.372	9	435	443	9.34352e-05	0.000103264	9.49248e-05	8.22505e-05	0.000115299	0.000124512	1.10437	0.484668
QTKVQLSVAQT	Q7Z2Y8	GVIN1	1201.67	11	426	436	0.00073697	0.000963793	0.000566033	0.00107029	0.00125195	0.00119407	1.55122	0.0305519
EIDSVTSSGTAPS	tr	H0Y2V6	1249.57	13	1286	1298	7.00764e-05	6.88424e-05	0.000105472	0.000134685	6.82184e-05	3.73535e-05	-1.01721	0.966813
GAGHA	tr	H0Y2V6	411.187	5	176	180	0.000200886	0.000173253	0.000123051	0.000162445	0.000136437	0.000150659	-1.106	0.544131
HDDGTQ	tr	H0Y2V6	671.251	6	275	280	2.33588e-05	8.03161e-05	7.73461e-05	0.000184036	0.000112416	0.000138208	2.40116	0.0389776
IDKTAG	tr	H0Y2V6	603.323	6	1406	1411	8.17558e-05	5.73687e-05	9.37529e-05	0.000209739	0.000106651	7.4707e-05	1.67941	0.278802
MDKMLKN	tr	H0Y2V6	878.435	7	439	445	7.00764e-06	6.65476e-05	4.92203e-05	6.16879e-06	2.11381e-05	0.000235327	2.13914	0.573251
MMAPE	tr	H0Y2V6	577.224	5	228	232	9.34352e-05	4.58949e-05	0.000105472	0.000113094	0.000106651	3.73535e-05	1.05023	0.898952
QTSSVPHSA	tr	H0Y2V6	912.43	9	991	999	0.000330527	0.000305201	0.0003129	0.000285821	0.000262305	0.000271435	-1.15748	0.0132809
SAHGSASVNS	tr	H0Y2V6	915.405	10	1183	1192	0.000129641	0.000187022	0.000237898	0.000175811	0.000334366	0.000150659	1.19164	0.617103
HATSSASGGP	tr	H0Y6F6	870.383	10	385	394	0.000284977	0.000277664	0.000105472	0.000470884	0.00036223	0.000176806	1.5116	0.334716
KALYK	tr	H0Y7V4	621.385	5	3077	3081	2.33588e-05	1.14737e-05	2.34382e-05	1.02813e-05	9.60822e-06	1.24512e-05	-1.80178	0.100716
LSATK	tr	H0Y7V4	518.306	5	3850	3854	0.000122634	0.000150306	0.00013477	0.000166557	0.000122024	0.000100854	-1.04692	0.78573
SEGAEAPPS	tr	H0Y7V4	843.361	9	11	19	9.34352e-05	8.03161e-05	3.51573e-05	7.29974e-05	0.000146045	7.4707e-05	1.40611	0.397041
LSASASQSPMEDQ	tr	H0Y952	1349.58	13	194	206	2.33588e-05	4.58949e-05	3.51573e-05	4.11253e-05	3.84329e-05	4.98046e-05	1.23898	0.321454
ESCAGC	tr	H0Y9C9	568.162	6	358	363	7.00764e-05	8.03161e-05	0.000106644	3.0844e-05	9.70431e-05	8.84032e-05	-1.18839	0.593637
SCGKGFYNRQ	tr	H0Y9C9	1158.52	10	389	398	7.00764e-05	3.44212e-05	0.000105472	0.000103841	0.000125868	9.96093e-05	1.56841	0.145755
VKGQCCPDCTSVH	tr	H0Y9C9	1375.57	13	251	263	3.971e-05	6.42529e-05	6.5627e-05	6.88848e-05	6.72576e-05	9.33837e-05	1.35342	0.16928
EETDGPPGAV	tr	H0YB09	970.424	10	339	348	0.000128473	0.000127358	5.85956e-05	0.00018712	0.00010569	9.96093e-05	1.24805	0.515298
GYGGGYGGQ	tr	H0YBK1	814.325	9	87	95	9.46032e-05	0.000276517	0.00127504	0.00702214	0.0112993	0.000830492	11.6343	0.129288
NDEDPEGSVDPEG	tr	H0YCT5	1358.51	13	165	177	2.33588e-05	5.73687e-05	0	7.19692e-05	4.80411e-05	2.49023e-05	1.79508	0.375904
AHAGFIGKGM	tr	H0YCY6	987.496	10	61	70	0.000261619	0.000386665	0.000164068	0.000186092	0.000293051	0.000305053	-1.0359	0.906081
AASANGAAGGLAG	tr	H0YEH2	986.478	13	620	632	0.000320016	0.000255864	0.000295322	0.000386578	0.000400663	0.000404663	1.36811	0.00536153
VGGMSVACVL	tr	H0YEH2	934.462	10	15	24	0.000225413	0.00024439	0.000191022	0.000145995	0.000244049	0.000190503	-1.13828	0.454808
TTPSGMRQSQPA	tr	H0YFX0	1259.59	12	393	404	0.00027213	0.000150306	0.000117191	0.000188148	0.000136437	0.000125757	-1.19826	0.590095
CSGSW	tr	H0YG38	538.185	5	32	36	6.89085e-05	5.62213e-05	0.000144145	8.94475e-05	0.000138358	9.33837e-05	1.19279	0.613154
PLINPAGLGPGGPGH	tr	H0YJ97	1352.72	15	1647	1661	0.000141321	0.000120474	0.000112503	0.000115151	8.16699e-05	7.09716e-05	-1.39772	0.0884821
AGAGP	tr	H0YLD8	371.18	5	35	39	9.34352e-05	0.000313233	0.000141801	0.000165529	0.000126829	4.98046e-05	-1.60295	0.410246
AGPGGGGSGGV	tr	H0YLD8	771.351	11	37	47	8.17558e-05	0.000315528	0.00017813	7.19692e-05	0.000155653	0.000139453	-1.56756	0.392418
GAGGAGAGPGGGGSGGV	tr	H0YLD8	1141.51	17	31	47	6.42367e-05	6.31055e-05	9.37529e-05	7.19692e-05	7.20617e-05	4.35791e-05	-1.17848	0.464046
QGSAGGGP	tr	H0YLD8	629.277	8	18	25	4.90535e-05	4.47476e-05	5.97675e-05	2.46752e-05	3.65113e-05	3.36181e-05	-1.61984	0.0265593
DGAGLCPILA	tr	H0YMB0	928.469	10	310	319	0.000224245	0.000160632	0.000201569	0.000207683	0.000164301	0.000150659	-1.12208	0.448503
GASGGAVH	tr	H0YMB0	654.308	8	67	74	3.50382e-05	4.58949e-05	2.34382e-05	2.05626e-05	2.88247e-05	3.73535e-05	-1.20326	0.508073
AGGSY	tr	H0YMQ9	453.186	5	249	253	1.51832e-05	6.88424e-06	1.05472e-05	6.16879e-06	1.44123e-05	3.2373e-05	1.62363	0.449678
EFGGA	tr	H0YMQ9	479.202	5	263	267	0.000280306	0.000271927	0.000203913	0.000233386	0.000193125	0.000166846	-1.27435	0.154696
ICCCC	tr	H0YMQ9	543.131	5	226	230	0.000153	0.000150306	0.000106644	0.000156276	0.000155653	0.000138208	1.09803	0.453429
KTFIAM	tr	H0YMQ9	709.383	6	874	879	0.00160825	0.00157764	0.00168638	0.00102505	0.00095794	0.000851659	-1.71883	0.000346372
DQPYSGAGDGSGMGA	tr	H0YNK6	1368.53	15	780	794	2.33588e-05	2.29475e-05	0	2.05626e-05	1.92164e-05	1.24512e-05	1.12793	0.819747
GAGDGSGMGAVGGT	tr	H0YNK6	1092.45	14	785	798	8.17558e-05	3.44212e-05	7.03147e-05	0.00018712	0.00011626	8.71581e-05	2.09413	0.107793
GDGSGM	tr	H0YNK6	522.174	6	787	792	4.67176e-05	2.29475e-05	4.68764e-05	0.000103841	8.6474e-05	0.000100854	2.49842	0.0037194
YSGAG	tr	H0YNK6	453.186	5	783	787	1.8687e-05	6.88424e-06	7.03147e-06	2.57033e-05	1.53732e-05	1.1206e-05	1.60362	0.322627
AGAGGEDAGAGGED	tr	H3BMJ4	1132.43	14	804	817	9.34352e-05	0.000115885	0.000140629	0.000218992	0.000136437	0.000175561	1.51733	0.0929224
AGAGGEDAGAGGEDAGP	tr	H3BMJ4	1357.54	17	804	820	8.17558e-05	0.000185874	0.000167583	0.000165529	0.000154692	0.000201709	1.19925	0.4565
EDAGAGGD	tr	H3BMJ4	690.246	8	774	781	2.33588e-05	1.14737e-05	3.51573e-05	4.11253e-05	9.60822e-06	3.73535e-05	1.25857	0.643249
EDAGAGGEDAGA	tr	H3BMJ4	1018.38	12	802	813	5.25573e-05	5.39265e-05	5.2736e-05	2.57033e-05	2.6903e-05	1.1206e-05	-2.49513	0.00327913
EDAGAGGEDAGPGGED	tr	H3BMJ4	1402.51	16	809	824	3.50382e-06	0	0	0	2.88247e-06	7.4707e-06	2.95482	0.407448
EDAGGGGDDA	tr	H3BMJ4	862.294	10	638	647	4.67176e-05	9.17899e-05	9.37529e-05	0.000104869	0.00011626	0.000124512	1.48816	0.0823168
EDAGGGGDDAGAG	tr	H3BMJ4	1047.37	13	638	650	1.16794e-05	6.31055e-05	7.61742e-05	3.59846e-05	7.20617e-05	3.73535e-05	-1.03824	0.93953
EDAGPGGEDVGPGGE	tr	H3BMJ4	1341.53	15	844	858	1.16794e-05	1.72106e-05	2.34382e-05	2.57033e-05	2.40206e-05	4.35791e-05	1.78303	0.127531
EDVGAGGD	tr	H3BMJ4	718.277	8	865	872	3.50382e-05	4.58949e-05	5.85956e-05	0.000114123	1.92164e-05	4.98046e-05	1.31259	0.640063
GEDAGAGGEDAGPGGE	tr	H3BMJ4	1344.51	16	808	823	2.33588e-05	2.29475e-05	2.34382e-05	0	2.88247e-05	0.00021665	3.51963	0.437112
GGDDAGAGG	tr	H3BMJ4	675.246	9	643	651	3.50382e-05	5.73687e-05	0.000117191	8.32787e-05	6.72576e-05	2.49023e-05	-1.19471	0.724251
GGEDAGGEEDAGAGEE	tr	H3BMJ4	1448.52	16	603	618	1.16794e-05	1.14737e-05	1.17191e-05	1.5422e-05	9.60822e-06	4.35791e-05	1.96745	0.344078
GPGGEDVGAGGED	tr	H3BMJ4	1115.44	13	854	866	0.000117962	0.000137685	0.000200397	0.000156276	7.68658e-05	7.4707e-05	-1.48139	0.248193
KKKKINNGTNP	tr	H3BMJ4	1240.73	11	48	58	0.000619008	0.000722845	0.000619941	0.000734086	0.000576493	0.000596411	-1.02874	0.777205
VGAGRRRCGSSRG	tr	H3BMJ4	1317.68	13	689	701	0.000189206	0.000267338	0.000273055	0.000218992	0.000213303	0.000188013	-1.17619	0.272769
SEVGSTASDEHNAG	tr	H3BMS5	1359.55	14	1126	1139	0.000106283	0.00013998	0.000166411	0.000114123	6.82184e-05	7.59521e-05	-1.59769	0.0836712
CTPASD	tr	H3BN63	592.216	6	225	230	0.000163512	0.000150306	0.000140629	8.32787e-05	0.000106651	0.000139453	-1.37969	0.0768237
SPAGPTEDN	tr	H3BN63	886.367	9	194	202	0.000170519	9.17899e-05	0.000176959	0.000129545	0.000135476	0.00015564	-1.04423	0.838342
MAGGSD	tr	H3BNU1	536.19	6	493	498	9.34352e-05	0.000103264	8.90652e-05	0.000114123	9.60822e-05	9.96093e-05	1.08416	0.312064
QGRVSAVDQVSQT	tr	H3BQP5	1373.69	13	22	34	5.25573e-05	4.01581e-05	4.10169e-05	5.65472e-05	5.28452e-05	2.49023e-05	1.00421	0.98693
QTELGPSGAG	tr	H3BQP5	915.43	10	81	90	0.000296657	0.000291433	0.000249617	0.000469856	0.000371838	0.000381006	1.45958	0.0207122
CGSSGLTVSYA	tr	H3BS18	1043.46	11	681	691	0.000231252	0.000407317	0.00013477	0.000254977	0.00032764	0.000207934	1.02226	0.950616
SASAAPSQA	tr	H3BTY7	788.366	9	214	222	0.000259283	0.000267338	0.00018985	0.000177867	0.000294972	0.000254004	1.01448	0.93866
ASATPVAVTAPP	tr	H7BXF5	1080.58	12	88	99	0.000225413	0.000172106	0.000213288	0.000218992	0.000223872	0.000136963	-1.05343	0.766446
KKAATDDD	tr	H7BXF5	862.403	8	988	995	4.08779e-05	1.95053e-05	4.10169e-05	5.24347e-05	3.55504e-05	3.61084e-05	1.2238	0.449869
TAGSVSHTQ	tr	H7BXF5	886.414	9	368	376	0.00141321	0.0015088	0.00104534	0.0013047	0.00131441	0.00144558	1.02453	0.837636
GGAGGRAAPENP	tr	H7BXI1	1052.5	12	32	43	0.000141321	0.000208822	0.000176959	0.000197401	0.000263265	0.000200464	1.25428	0.198214
CSGGHAS	tr	H7BY35	617.223	7	2975	2981	5.9565e-05	5.73687e-05	7.03147e-05	0.000135713	2.88247e-05	1.24512e-05	-1.05796	0.934098
CSGTG	tr	H7BY35	423.142	5	1062	1066	7.12444e-05	3.44212e-05	9.37529e-05	0.000134685	0.000201773	0.000176806	2.57381	0.0160618
DENETLDYEEF	tr	H7BY35	1402.54	11	4057	4067	5.8397e-06	5.73687e-06	1.17191e-05	2.05626e-05	2.40206e-05	6.22558e-06	2.18104	0.188701
LLAALI	tr	H7BY35	612.421	6	520	525	7.00764e-06	6.88424e-06	0	0	5.76493e-06	1.1206e-05	1.22165	0.809159
DSNASPQG	tr	H7BZN3	774.314	8	364	371	0.000202054	0.000243243	0.00023907	0.000356762	0.000272874	0.000266455	1.30937	0.091391
CPGPAISAAS	tr	H7C1H7	872.406	10	271	280	1.16794e-05	2.29475e-05	5.85956e-05	0.000125432	0.000106651	0.000139453	3.98548	0.00552267
CPSSPPFCASA	tr	H7C405	1065.43	11	41	51	8.75955e-05	9.75267e-05	7.61742e-05	5.65472e-05	8.6474e-05	0.000100854	-1.07143	0.708042
PSGGP	tr	H7C450	413.191	5	32	36	0.000427466	0.00045436	0.000380871	0.000323861	0.000340131	0.000315014	-1.28977	0.0140626
SASCGLGLGGAG	tr	H7C450	948.433	12	190	201	0.000106283	5.73687e-05	3.51573e-05	0.000176839	0.000175831	0.000114551	2.3501	0.0383633
TAGTASPP	tr	H7C4E0	700.339	8	202	209	0.000286145	0.000150306	0.000141801	7.19692e-05	0.000124907	0.000251513	-1.28962	0.574377
YGQGPGGYG	tr	H7C4W3	854.356	9	145	153	0.000177527	0.000127358	0.000130082	4.11253e-05	0.000126829	7.4707e-05	-1.79249	0.0977153
QSGSGPSSPDSVL	tr	H7C5D9	1216.56	13	39	51	1.16794e-05	9.29372e-05	4.68764e-05	3.0844e-05	4.80411e-05	3.73535e-05	-1.30329	0.65075
AGAGAGAAASSAA	tr	H7C5K3	931.436	13	12	24	0.000153	0.000127358	0.000118363	0.000291989	0.000175831	0.000138208	1.51993	0.218874
DSPGGGGQ	tr	H7C5T8	673.267	8	445	452	3.50382e-05	5.73687e-05	8.32057e-05	5.14066e-05	6.91792e-05	4.98046e-05	-1.03065	0.914562
NSSFTADSGEQ	tr	H7C5T8	1141.45	11	34	44	1.16794e-05	5.73687e-05	4.68764e-05	3.0844e-05	5.76493e-05	0.000138208	1.95559	0.352104
CGSSPY	tr	H9KVB3	612.221	6	187	192	7.00764e-05	0.000104411	0.00013477	0.000123376	9.12781e-05	8.21777e-05	-1.04186	0.862782
EACGVDGG	tr	H9KVB3	706.259	8	792	799	0.0002441	0.000268485	0.000258992	0.000412281	0.000308424	0.000394702	1.44562	0.0251924
IVLST	tr	H9KVB3	531.327	5	1719	1723	3.50382e-06	1.03264e-05	7.03147e-06	1.23376e-05	1.92164e-05	3.73535e-06	1.69159	0.381255
KSTSD	tr	H9KVB3	536.244	5	1002	1006	0.000200886	0.000221443	8.32057e-05	0.000125432	0.000232519	0.000189258	1.08244	0.806617
PEACGVDGGD	tr	H9KVB3	918.339	10	791	800	3.50382e-05	6.88424e-05	5.85956e-05	0.000103841	6.72576e-05	6.22558e-05	1.43624	0.22524
QNPGTMQG	tr	H9KVB3	831.355	8	326	333	0.000106283	0.000196201	0.00015352	9.356e-05	0.000125868	0.000124512	-1.32583	0.253482
THIAPPAAGTA	tr	H9KVB3	1005.52	11	1863	1873	0.000200886	0.00029258	0.000285946	0.000208711	0.00030362	0.000176806	-1.131	0.56616
KTACGFSL	Q14520	HABP2	825.405	8	19	26	4.08779e-05	3.44212e-05	2.46101e-05	5.4491e-05	5.38061e-05	5.22949e-05	1.60738	0.0132909
VQNTCKDNP	Q14520	HABP2	1017.46	9	111	119	0.000165848	0.00024439	0.000256649	0.000228245	0.000237323	0.000252759	1.07714	0.590205
EGGGHAC	O43593	HAIR	629.223	7	506	512	6.42367e-05	8.03161e-05	8.78933e-05	0.000133657	0.000100886	6.22558e-05	1.27685	0.380469
LAFCGPAC	O43593	HAIR	780.33	8	108	115	4.67176e-05	5.8516e-05	0.000176959	0.000103841	7.68658e-05	2.49023e-05	-1.37247	0.620216
AASDQGEVESTQ	P51610-4	HCFC1	1220.52	12	1449	1460	0.000165848	0.000184727	0.000165239	0.000166557	0.000154692	0.000202954	1.01626	0.868656
KTIPMSAIITQ	P51610-4	HCFC1	1201.67	11	770	780	0.000378413	0.000396991	0.000382043	0.000437984	0.000458312	0.00053291	1.23479	0.0369328
SAFKTCLPGFP	P51610-4	HCFC1	1166.58	11	1925	1935	0.000154168	0.000150306	0.000140629	0.000481166	0.000175831	0.000189258	1.90125	0.250938
VFGGGNEGIVD	P51610-4	HCFC1	1062.5	11	47	57	0.00011913	0.000144569	0.000141801	0.000155248	0.000180635	0.000201709	1.32575	0.0482639
VPMGGVRLVTP	P51610-4	HCFC1	1124.64	11	849	859	0.000141321	0.000126211	0.000106644	9.356e-05	0.000126829	0.000127002	-1.0771	0.583232
FMAPYT	P42858	HD	728.32	6	1359	1364	0.000154168	0.000103264	0.000117191	0.000102813	0.00010569	0.000100854	-1.21097	0.226954
LVGILL	P42858	HD	626.437	6	1747	1752	3.50382e-06	3.44212e-06	2.34382e-06	5.14066e-06	1.92164e-06	3.73535e-06	1.16232	0.643262
ATGPSAGTAG	P56524-2	HDAC4	788.366	10	243	252	0.000237092	0.000278812	0.000403137	0.000334143	0.000323797	0.000305053	1.04782	0.786525
DGGAAH	P56524-2	HDAC4	526.214	6	288	293	8.17558e-05	0.000138832	8.78933e-05	0.000107954	0.00011626	0.000105835	1.06991	0.715454
LPCGGVGVDSD	P56524-2	HDAC4	1017.44	11	637	647	0.000176359	0.000103264	0.000142973	0.000176839	0.000155653	0.000113306	1.0549	0.797463
SSAPGSGPSSPN	P56524-2	HDAC4	1043.45	12	176	187	0.000247603	0.000325854	0.00039259	0.000248808	0.000253657	0.000127002	-1.53471	0.129641
EAVGGATP	Q9UBN7-2	HDAC6	700.339	8	789	796	0.000178695	0.000197348	0.000249617	0.000344424	0.000222911	0.000151904	1.14957	0.631053
QPSEAATGGATL	Q9UBN7-2	HDAC6	1101.53	12	757	768	0.000248771	0.000408465	0.000465249	0.000303299	0.000400663	0.000241553	-1.18717	0.500049
TPPTSPVQ	Q9UBN7-2	HDAC6	825.423	8	879	886	4.67176e-06	6.88424e-06	1.40629e-05	6.16879e-06	7.68658e-06	1.99219e-05	1.31845	0.628305
EDGEAPASTK	Q76N89-2	HECW1	1003.45	10	474	483	0.000547764	0.000841025	0.000843776	0.00060557	0.000505393	0.000692285	-1.23808	0.270752
LVILL	Q76N89-2	HECW1	569.415	5	1135	1139	2.33588e-05	0	0	1.02813e-05	0	2.49023e-05	1.50623	0.729395
KTVHPVV	P42694-2	HELZ	778.47	7	736	742	0.000569955	9.17899e-05	5.85956e-05	0.000114123	1.92164e-05	3.73535e-05	-4.2201	0.336094
KVKPL	P42694-2	HELZ	583.406	5	1130	1134	5.8397e-06	5.73687e-06	3.51573e-05	3.0844e-05	1.44123e-05	3.11279e-05	1.63445	0.428935
SGSTNKQ	P42694-2	HELZ	720.34	7	1118	1124	3.50382e-06	3.09791e-05	3.16416e-05	2.3647e-05	2.88247e-06	1.1206e-05	-1.75231	0.440486
CLPAAG	P05981	HEPS	530.252	6	277	282	9.46032e-05	0.000115885	0.000130082	0.000134685	7.78266e-05	3.73535e-05	-1.36301	0.371316
LTAGT	P05981	HEPS	461.249	5	21	25	0.000116794	0.00022259	0.000166411	0.000176839	0.000135476	0.000150659	-1.09249	0.686423
TAGTLLLLT	P05981	HEPS	901.548	9	22	30	0.000726459	0.000523202	0.000678537	0.000543882	0.00047945	0.000519213	-1.25001	0.11561
RAGIATH	Q6NVY1-2	HIBCH	724.398	7	209	215	0.000140153	0.000162927	0.000297665	0.000166557	0.000184478	7.4707e-05	-1.41105	0.384292
DSAEDVHSLDSCE	Q8IV36-2	HID1	1405.53	13	168	180	3.50382e-06	0	0	6.16879e-06	9.60822e-06	3.73535e-06	5.56888	0.0611051
SGTAM	Q8IV36-2	HID1	465.189	5	750	754	2.33588e-05	3.21264e-05	2.6954e-05	3.70127e-05	3.84329e-05	1.36963e-05	1.0813	0.803705
STVPGAGRGGGEEDD	Q8IV36-2	HID1	1402.6	15	120	134	3.27023e-05	2.06527e-05	3.04697e-05	3.70127e-05	2.6903e-05	3.2373e-05	1.14869	0.428017
GGAPAADG	Q14774	HLX	614.266	8	353	360	2.33588e-05	5.73687e-05	2.34382e-05	5.14066e-05	9.60822e-05	6.22558e-05	2.01357	0.115934
GSSGGGGNSFSF	Q14774	HLX	1059.43	12	425	436	7.35803e-05	0.000121622	8.90652e-05	0.000119263	0.000129711	0.000141943	1.37518	0.0849021
SAAYCSSAGPG	Q14774	HLX	969.386	11	18	28	0.000165848	0.00020079	0.000206256	0.000248808	0.000222911	0.000173071	1.1255	0.4018
SSAGPGG	Q14774	HLX	531.229	7	23	29	7.00764e-05	8.14635e-05	4.68764e-05	0.000125432	0.000126829	4.98046e-05	1.52238	0.275935
GTALGKIK	Q96RW7	HMCN1	786.496	8	4065	4072	0.000928513	0.000842172	0.000813306	0.000975697	0.000881074	0.00109072	1.14067	0.157588
LPSGGLQIS	Q96RW7	HMCN1	870.481	9	4038	4046	7.00764e-05	0.000115885	0.000203913	0.000229273	0.000145084	0.000113306	1.25082	0.567155
PIHGK	Q96RW7	HMCN1	550.323	5	4698	4702	5.8397e-05	2.29475e-05	0.000105472	9.25319e-05	9.70431e-05	0.000139453	1.76124	0.167936
QDCDN	Q96RW7	HMCN1	593.175	5	5162	5166	1.16794e-05	0.000174401	0.00012891	0.000135713	8.6474e-05	8.71581e-05	-1.01825	0.972412
SACSVSCGGGARQR	Q96RW7	HMCN1	1337.59	14	4710	4723	7.59161e-05	3.44212e-05	2.34382e-05	2.57033e-05	1.92164e-05	5.60302e-05	-1.32517	0.606402
ECSGGP	Q8NDA2	HMCN2	548.19	6	4631	4636	3.50382e-05	0.000208822	0.000191022	0.000217964	0.000272874	0.000212915	1.61826	0.199936
EVANP	Q8NDA2	HMCN2	528.254	5	127	131	0.000262787	0.000196201	0.00012891	0.000230302	0.000244049	0.00016311	1.08431	0.737805
GNYSCQAT	Q8NDA2	HMCN2	842.323	8	672	679	0.000153	4.58949e-05	5.85956e-05	0.000175811	0.000164301	8.71581e-05	1.65936	0.265667
MPGAP	Q8NDA2	HMCN2	471.215	5	1	5	8.29238e-05	4.58949e-05	4.68764e-05	0.000102813	9.70431e-05	4.98046e-05	1.42099	0.300373
QGADGSG	Q8NDA2	HMCN2	590.23	7	3323	3329	0.000135481	0.000142274	0.000174615	0.000120291	0.000142202	0.00011206	-1.20776	0.160001
LTTALQESAAS	Q9NSB8-2	HOME2	1090.55	11	186	196	0.000249939	0.000315528	0.000271883	0.000364987	0.000252696	0.000176806	-1.05395	0.817431
HGSTSGQSSSCGQH	Q86YZ3	HORN	1358.53	14	613	626	1.75191e-05	1.14737e-05	1.17191e-05	1.5422e-05	9.60822e-06	2.49023e-05	1.22648	0.562637
KSGSGQ	Q86YZ3	HORN	562.271	6	704	709	0.00011913	0.000257012	0.000201569	0.000322833	0.000224832	0.000190503	1.27775	0.396353
QGSGSGQ	Q86YZ3	HORN	619.256	7	652	658	2.33588e-05	8.03161e-05	3.51573e-05	4.11253e-05	0.000136437	7.59521e-05	1.82605	0.308732
SCGQHGATSGQ	Q86YZ3	HORN	1031.41	11	622	632	0.000200886	0.000115885	0.000176959	7.29974e-05	0.000124907	0.000100854	-1.6526	0.0917032
SSGCTQ	Q86YZ3	HORN	581.212	6	1411	1416	8.17558e-05	8.03161e-05	0.000141801	0.000177867	0.000155653	0.000125757	1.51141	0.109661
GCSSVGGGGGSSAG	Q9NZL4-3	HPBP1	1038.4	14	67	80	0.000248771	0.00027537	0.000220319	0.000204598	0.000240206	0.000215405	-1.12761	0.214865
QGCSSVGGGGGSSAG	Q9NZL4-3	HPBP1	1166.46	15	66	80	0.000105115	6.88424e-05	0.000141801	0.00018712	0.000135476	6.22558e-05	1.21882	0.611809
GSGGGGSGASGGPT	P54652	HSP72	1004.42	14	621	634	0.00043681	0.000375191	0.000346886	0.000326946	0.000380486	0.00043081	-1.01814	0.871916
QGGPGGGSGGGGS	P54652	HSP72	930.379	13	615	627	2.68626e-05	1.49159e-05	2.34382e-05	3.70127e-05	2.20989e-05	3.61084e-05	1.46006	0.170507
YQGGPGGGSGGGGSG	P54652	HSP72	1150.46	15	614	628	0.0002441	0.00022259	0.000267196	0.000139826	0.000223872	0.000168091	-1.38003	0.0728417
TDVAAS	Q86XA9	HTR5A	562.26	6	406	411	0.000426298	0.000477307	0.000396106	0.000476025	0.000519805	0.000342407	1.02964	0.836665
KKKKKC	O43719	HTSF1	761.495	6	228	233	0.000237092	0.000255864	0.000309385	0.000186092	0.000251735	0.000215405	-1.22826	0.159481
ASLAAAGSGTD	Q7Z6Z7-2	HUWE1	919.425	11	2137	2147	0.000130809	0.000127358	0.000166411	0.000144967	0.000126829	0.000139453	-1.03242	0.760041
CSGGHN	Q7Z6Z7-2	HUWE1	573.197	6	1159	1164	3.50382e-05	0.000128506	3.51573e-05	0.000134685	7.68658e-05	9.96093e-05	1.56597	0.349185
DTSSLASCTL	Q7Z6Z7-2	HUWE1	996.443	10	2858	2867	0.000153	0.000185874	0.000201569	9.25319e-05	0.00011626	8.71581e-05	-1.82613	0.00846116
EASPLGQ	Q7Z6Z7-2	HUWE1	700.339	7	3411	3417	0.000739306	0.000635645	0.000295322	0.0004349	0.000475607	0.000544116	-1.14825	0.629547
LCSGG	Q7Z6Z7-2	HUWE1	435.179	5	1158	1162	0.000273298	4.58949e-05	0.00012891	0.000218992	0.00017487	8.71581e-05	1.07346	0.893454
LCSGGHNALFET	Q7Z6Z7-2	HUWE1	1247.56	12	1158	1169	0.000344542	0.000221443	0.000308213	0.000322833	0.000175831	8.84032e-05	-1.48909	0.284616
QSPAGEGGSSTQ	Q7Z6Z7-2	HUWE1	1104.47	12	2788	2799	0.000165848	5.73687e-05	0.000106644	0.000144967	0.000156614	0.000226611	1.60126	0.17723
RARLL	Q7Z6Z7-2	HUWE1	627.418	5	2603	2607	2.91985e-05	5.73687e-06	1.17191e-05	1.5422e-05	1.92164e-05	1.86767e-05	1.14277	0.771295
RELACAGNVADAT	Q7Z6Z7-2	HUWE1	1289.6	13	872	884	2.33588e-05	1.14737e-05	1.75787e-05	5.65472e-05	4.3237e-05	4.98046e-05	2.85414	0.00326759
RSAATSGAGSTTSGVVSGS	Q7Z6Z7-2	HUWE1	1638.78	19	1843	1861	4.67176e-06	4.58949e-06	7.03147e-06	6.16879e-06	1.92164e-06	1.24512e-05	1.26078	0.677363
SDGTPMPDSYPTT	Q7Z6Z7-2	HUWE1	1367.56	13	2735	2747	4.67176e-05	4.58949e-05	3.51573e-05	7.19692e-05	4.80411e-05	3.73535e-05	1.23162	0.416247
VIKPK	Q7Z6Z7-2	HUWE1	583.406	5	474	478	9.34352e-06	6.88424e-06	1.75787e-05	1.33657e-05	1.82556e-05	1.24512e-05	1.30367	0.4076
GADGGPGGGPG	Q00056	HXA4	797.33	11	31	41	7.00764e-05	9.17899e-05	0.000130082	0.000114123	0.000155653	0.000150659	1.4401	0.122005
GGADGGPGGGP	Q00056	HXA4	797.33	11	30	40	0.00059565	0.000512876	0.000629316	0.000509953	0.00047945	0.000506762	-1.16153	0.0883806
AFGKA	P14651-3	HXB3	492.27	5	161	165	0	1.14737e-05	2.34382e-05	2.05626e-05	0	0	-1.69783	0.645517
SSSGGPSPAGSPP	P14651-3	HXB3	1083.48	13	122	134	0.000213733	0.000268485	0.000319932	0.000385549	0.000243088	0.000266455	1.11587	0.595045
EPPCS	O43248	HXC11	531.2	5	168	172	0.000153	0.000133095	7.61742e-05	0.000166557	0.000199851	0.000119531	1.34138	0.276622
AGGGCSGASP	P31276	HXC13	762.297	10	42	51	0.000106283	0.000150306	0.000152348	0.000175811	0.000172948	0.000100854	1.09947	0.661888
GCSGASP	P31276	HXC13	577.217	7	45	51	2.33588e-05	6.88424e-05	4.68764e-05	0.000124404	7.78266e-05	7.59521e-05	2.0002	0.0873646
GGGCSGASP	P31276	HXC13	691.26	9	43	51	3.50382e-06	0	7.03147e-06	6.16879e-06	5.76493e-06	3.73535e-06	1.48729	0.473496
GGGGTGGAGGGCSG	P31276	HXC13	950.351	14	35	48	0.000177527	0.000173253	0.000202741	0.000176839	0.000154692	0.00011206	-1.24782	0.157731
GGTGGAGGGCSGASPGK	P31276	HXC13	1276.55	17	37	53	3.73741e-05	4.01581e-05	3.39854e-05	2.98158e-05	2.78639e-05	2.73926e-05	-1.31086	0.0103317
GTGGAGGGC	P31276	HXC13	635.233	9	38	46	4.67176e-05	6.88424e-05	5.85956e-05	8.22505e-05	6.82184e-05	0.00011206	1.50744	0.110598
TGGAGGGCSGASPGKAPSM	P31276	HXC13	1548.67	19	39	57	8.29238e-05	0.000150306	0.000105472	0.000103841	0.00011626	0.000113306	-1.01588	0.93442
DPRTGAGGGGGSPCTKATPGSEPKGAAEGSGGD	P31277	HXD11	2885.28	33	212	244	0	0	5.85956e-06	5.14066e-06	0	6.22558e-06	1.93978	0.539449
GGSAGG	P31277	HXD11	404.166	6	81	86	0.00027213	0.000325854	0.000201569	0.000144967	0.000223872	0.000201709	-1.40138	0.150362
KGAAEGSGGDG	P31277	HXD11	904.389	11	235	245	0.000153	6.88424e-05	0.00017813	0.000165529	0.000165261	0.000138208	1.17258	0.538722
TGAGGGGGSPCT	P31277	HXD11	920.366	12	215	226	3.50382e-05	5.73687e-05	5.97675e-05	0.000114123	6.82184e-05	7.4707e-05	1.68917	0.0994741
DTVGTMMSCG	P52790	HXK3	1000.37	10	663	672	7.00764e-05	7.45793e-05	6.44551e-05	4.62659e-05	5.76493e-05	7.4707e-05	-1.17069	0.310903
VCQAVSQRAAQLCGAG	P52790	HXK3	1560.75	16	828	843	0.000915665	0.000783656	0.00102777	0.00159874	0.0014691	0.00110566	1.53039	0.0420712
KTYELTLKDVQ	Q4G0P3	HYDIN	1336.72	11	2458	2468	0.000547764	0.000594339	0.000584784	0.000480138	0.000439096	0.000469409	-1.24358	0.00387506
LPIKVVGGP	Q4G0P3	HYDIN	878.559	9	1676	1684	0.00016468	9.17899e-05	0.000118363	0.000114123	0.000145084	8.84032e-05	-1.07831	0.752574
RRVKKGKQGP	Q4G0P3	HYDIN	1152.72	10	2361	2370	0.000177527	0.000231769	0.00012891	0.000175811	0.000145084	0.000164355	-1.10913	0.599871
SNSTK	Q4G0P3	HYDIN	535.26	5	1942	1946	0.000106283	0.000137685	0.000191022	9.356e-05	0.000145084	0.000175561	-1.05018	0.850286
TQGGSALGH	Q13651	I10R1	826.393	9	416	424	0.000105115	5.73687e-05	4.68764e-05	0.000143938	0.000203694	0.000200464	2.61796	0.0129003
DSGFERLVGALASA	Q8NAC3	I17RC	1391.7	14	594	607	0.000121466	0.000153748	8.67214e-05	0.000185064	0.000131633	0.00010957	1.17774	0.509044
FDSSGAFL	tr	I1E4Y6	842.381	8	322	329	6.65726e-05	5.16318e-05	4.80484e-05	4.62659e-05	4.03545e-05	4.10888e-05	-1.30181	0.0977489
ILPPP	tr	I1E4Y6	535.337	5	472	476	5.8397e-06	1.14737e-05	1.17191e-05	1.02813e-05	9.60822e-06	6.22558e-06	-1.11171	0.693413
SVCMNVSGNTQ	Q6UWB1	I27RA	1138.47	11	463	473	0.000331695	0.000418791	0.000595331	0.000354705	0.000410271	0.000393457	-1.16176	0.47483
EAVSGGGSGTGA	Q8IU81	I2BP1	948.415	12	484	495	0.000235924	0.000137685	0.000202741	0.000134685	0.000136437	0.000151904	-1.36244	0.156776
SPTAGAEAVSGGGSGT	Q8IU81	I2BP1	1304.58	16	478	493	3.27023e-05	2.98317e-05	2.10944e-05	3.0844e-05	3.36288e-05	1.86767e-05	-1.00576	0.979241
AAPGH	Q9H1B7	I2BPL	451.218	5	587	591	0.000153	0.000315528	0.000260164	0.000271427	0.000597632	0.000313769	1.62322	0.251327
EPVCRGC	Q9H1B7	I2BPL	762.315	7	32	38	0.000100443	9.98215e-05	9.96124e-05	0.000136742	9.31998e-05	0.000114551	1.14878	0.302367
MSAGGFAAPGHAAGGP	Q9H1B7	I2BPL	1354.61	16	581	596	0.000195046	0.000184727	0.000165239	0.000134685	0.000149888	0.000136963	-1.29292	0.0143627
ETCGSKGNAE	tr	I3L072	994.403	10	305	314	5.8397e-05	0.000115885	0.000117191	0.000144967	0.000125868	9.96093e-05	1.27094	0.323953
GAAAGLAHLR	tr	I3L1S0	935.53	10	94	103	0.000190374	0.000151453	0.00015352	0.000555191	0.000252696	0.00016311	1.96023	0.254547
QGPPGPAAS	tr	I3L2C4	780.377	9	17	25	0.000344542	0.000491076	0.000571893	0.000439012	0.00047945	0.00048186	-1.00513	0.973569
AAGSGGSGGSGGGP	tr	I3L2W2	974.405	14	2	15	0.000273298	0.000279959	0.000248445	0.000364987	0.000254618	0.000329956	1.18443	0.220146
AGSGGS	tr	I3L2W2	434.176	6	3	8	8.17558e-05	0.00016178	8.20338e-05	0.000249836	0.000204655	0.000263965	2.20677	0.0150658
EMGPGAGGGGPG	tr	I3L2W2	942.386	12	958	969	0.00294087	0.00224426	0.00287001	0.00189793	0.00194951	0.00249521	-1.27	0.122651
GGSGGSGGGPGPGPG	tr	I3L2W2	1053.45	15	6	20	0.00023826	0.000245538	0.00021446	0.00022002	0.000135476	0.000189258	-1.28179	0.124931
GPGPGGGGGPSGSG	tr	I3L2W2	996.426	14	16	29	5.8397e-05	8.03161e-05	3.51573e-05	0.000134685	0.000106651	0.000124512	2.10414	0.0141949
GSGGSGGGPGPGPG	tr	I3L2W2	996.426	14	7	20	4.67176e-05	4.58949e-05	4.68764e-05	0.000102813	0.00011626	9.96093e-05	2.28464	0.000306226
SGCGI	tr	I3L2W2	435.179	5	385	389	9.34352e-06	1.03264e-05	2.46101e-05	1.64501e-05	1.34515e-05	3.73535e-06	-1.31641	0.600629
SGGGPGPGPGGGGG	tr	I3L2W2	966.415	14	11	24	0.000154168	0.000138832	0.000203913	0.000155248	0.000145084	0.000125757	-1.16622	0.333103
AEASAEPGGA	tr	I3L4D6	858.372	10	274	283	0.000174023	9.29372e-05	8.32057e-05	9.15037e-05	8.26307e-05	6.4746e-05	-1.46586	0.281761
QGDSLVQGAVA	tr	I3L4D6	1043.52	11	190	200	0.000177527	0.000162927	0.000236726	0.000207683	0.000234441	0.000201709	1.11548	0.419353
TEGTASGEAGGQ	tr	I3L4D6	1063.44	12	165	176	7.00764e-05	2.29475e-05	5.85956e-05	9.356e-05	9.70431e-05	7.4707e-05	1.74984	0.0744031
EDHGAN	Q9UMF0	ICAM5	641.24	6	190	195	3.50382e-05	5.73687e-05	5.85956e-05	6.16879e-05	4.80411e-05	2.49023e-05	-1.1216	0.700223
QEAESSGEAVC	Q9UMF0	ICAM5	1108.43	11	873	883	7.00764e-05	2.29475e-05	3.51573e-05	4.11253e-05	6.72576e-05	7.4707e-05	1.42837	0.352434
AGPAGT	Q5VY09	IER5	472.228	6	58	63	8.17558e-05	0.000162927	0.000117191	0.000176839	8.6474e-05	2.49023e-05	-1.25557	0.649028
CPAPG	Q5VY09	IER5	443.184	5	231	235	0.000106283	0.000138832	0.000173443	0.000245723	0.000190243	0.000175561	1.46104	0.0896709
EAAEPGQ	Q5VY09	IER5	700.303	7	300	306	0.000105115	0.000137685	0.00018985	0.000156276	0.000193125	0.00011206	1.0666	0.791777
GEPAAGP	Q5VY09	IER5	597.276	7	73	79	9.34352e-05	0.000114737	0.00017813	0.000156276	0.000263265	7.4707e-05	1.27943	0.582418
RCAAGVGGGP	Q5VY09	IER5	843.402	10	219	228	0.000140153	0.000197348	0.00018985	0.000196373	0.000235402	0.000202954	1.20362	0.173219
FDGPAAEGQP	P78344-2	IF4G2	987.43	10	146	155	5.8397e-05	0.000152601	0.000130082	0.000104869	0.000145084	0.000125757	1.10153	0.725868
SASSGGGGSRG	P78344-2	IF4G2	878.384	11	14	24	0.000321184	0.000184727	8.20338e-05	0.000177867	0.000154692	0.000201709	-1.10047	0.812384
SASSGGGGSRGAP	P78344-2	IF4G2	1046.47	13	14	26	7.00764e-05	0.000185874	5.85956e-05	0.000115151	9.60822e-05	8.71581e-05	-1.05414	0.902968
KGSSGGAKASETDALRSSASSL	O43432-4	IF4G3	2066.02	22	797	818	0.000116794	0.000174401	0.000154692	0.000124404	8.74348e-05	0.000164355	-1.18526	0.452038
LAASTP	O43432-4	IF4G3	558.301	6	204	209	7.00764e-06	6.88424e-06	7.03147e-06	6.16879e-06	2.88247e-06	7.4707e-06	-1.2664	0.343261
ASLHGLLSAA	Q12894-2	IFRD2	938.519	10	395	404	0.000225413	0.000174401	9.37529e-05	0.000270399	0.000125868	6.22558e-05	-1.07643	0.879863
ETIAL	Q12894-2	IFRD2	545.306	5	448	452	2.91985e-05	9.17899e-05	5.2736e-05	8.73912e-05	9.60822e-05	8.09325e-05	1.52199	0.182654
LKACK	Q12894-2	IFRD2	561.331	5	572	576	1.16794e-05	5.73687e-06	1.17191e-05	1.5422e-05	1.92164e-05	4.35791e-05	2.68462	0.144669
PASLHGLL	Q12894-2	IFRD2	806.465	8	394	401	5.8397e-06	5.73687e-06	0	0	0	6.22558e-06	-1.85952	0.563222
TSTFPSDPH	Q6WRI0	IGS10	987.43	9	979	987	0.000350382	0.000229475	0.000223835	0.000248808	0.000222911	0.000252759	-1.10934	0.566513
WVIPGNNVLYQS	Q6WRI0	IGS10	1388.71	12	607	618	3.8542e-05	3.55686e-05	3.51573e-05	6.37442e-05	2.30597e-05	3.2373e-05	1.09069	0.802388
AGGAAAADG	Q14005-2	IL16	659.287	9	251	259	4.67176e-05	5.73687e-05	9.37529e-05	0.000114123	1.92164e-05	2.49023e-05	-1.25024	0.716617
LPPGPD	Q14005-2	IL16	594.301	6	934	939	4.67176e-05	5.73687e-05	0.000117191	9.356e-05	1.92164e-05	8.84032e-05	-1.0999	0.846702
MSGSPGG	Q14005-2	IL16	591.232	7	517	523	0.000891139	0.00145028	0.000823854	0.00063847	0.000517883	0.000659911	-1.74274	0.0915575
NSSTDSAASASAA	Q14005-2	IL16	1138.47	13	1207	1219	0.000654047	0.00074694	0.000716038	0.00051201	0.000509236	0.000635009	-1.2782	0.0364646
MASTSAGGTNGTS	Q8NI17-9	IL31R	1140.47	13	508	520	0.000105115	0.000160632	0.000141801	0.000145995	0.000232519	0.000280151	1.61616	0.12033
APAALPVALP	Q8NI35	INADL	918.554	10	338	347	9.34352e-06	6.88424e-06	7.03147e-06	9.25319e-06	8.6474e-06	9.96093e-06	1.19787	0.157027
SDIVKGGAADLD	Q8NI35	INADL	1159.57	12	1560	1571	9.46032e-05	0.000175548	0.000175787	0.00022002	0.00017487	7.59521e-05	1.05585	0.87716
DFHFSSDR	P55103	INHBC	1009.43	8	115	122	0.00211981	0.00188169	0.00219147	0.00110421	0.00149696	0.00158628	-1.47894	0.0188426
TTGGGSC	P55103	INHBC	581.212	7	310	316	0.000117962	0.000150306	0.000117191	0.000134685	6.82184e-05	6.35009e-05	-1.44689	0.193806
DSYCNDRSAE	Q9ULG1	INO80	1158.42	10	1023	1032	0.000195046	0.000232917	0.000289462	0.000228245	0.000135476	0.000201709	-1.26881	0.262733
LQSSMGSTQ	Q9ULG1	INO80	937.418	9	788	796	7.12444e-05	0.000126211	0.00015352	9.356e-05	0.00011722	0.000188013	1.13624	0.691064
AAAAASGAAGGGGGGA	Q68E01-2	INT3	1072.49	16	11	26	0.000105115	0.000122769	9.37529e-05	0.000144967	0.00014028	0.000130737	1.29334	0.0289013
AASGAAGGGGGGA	Q68E01-2	INT3	859.378	13	14	26	0.000177527	0.000149159	0.00015352	0.000165529	0.000146045	9.96093e-05	-1.16786	0.343838
AGGGGGGAG	Q68E01-2	INT3	559.235	9	19	27	4.78856e-05	0.000150306	0.000165239	0.000125432	9.60822e-05	0.000125757	-1.04653	0.894599
DSSTK	Q68E01-2	INT3	536.244	5	978	982	0.000106283	0.000207675	0.000201569	0.000175811	0.000194086	0.000150659	1.00976	0.964251
EAAFSDDE	Q68E01-2	INT3	882.324	8	532	539	5.8397e-05	0.000114737	0.000118363	8.43068e-05	8.74348e-05	0.000124512	1.01632	0.949052
GAGAGAPGG	Q68E01-2	INT3	613.282	9	25	33	3.50382e-05	9.17899e-05	8.20338e-05	8.32787e-05	5.86102e-05	3.73535e-05	-1.16525	0.676521
GKGAAAAAAASGAA	Q68E01-2	INT3	1043.54	14	6	19	0.000379581	0.000304054	0.000356261	0.000344424	0.000320915	0.000316259	-1.05939	0.463001
KGSSAVGSDSD	Q68E01-2	INT3	1008.44	11	1032	1042	0.000199718	0.000174401	0.000201569	0.000134685	0.000234441	0.000226611	1.03483	0.850302
SMTAG	Q68E01-2	INT3	465.189	5	61	65	7.00764e-05	4.9337e-05	8.20338e-05	4.31815e-05	5.76493e-05	5.354e-05	-1.30496	0.208536
FTASMESKICPF	Q96P70	IPO9	1359.62	12	597	608	9.34352e-05	0.000114737	0.000166411	0.000102813	0.000146045	1.24512e-05	-1.43349	0.447963
MAAAAAAGAAS	Q96P70	IPO9	861.401	11	1	11	0.000177527	9.29372e-05	0.00015352	0.000155248	0.000135476	0.000125757	-1.01802	0.929662
KCEAAGENSDGG	Q5JU85	IQEC2	1136.44	12	673	684	0.000135481	9.40846e-05	0.000120707	0.000114123	0.000122024	0.000108325	-1.01684	0.886776
MMPAAGAAGGP	Q5JU85	IQEC2	929.41	11	1386	1396	0.000234756	0.000257012	0.00021446	0.00037424	0.000246931	0.000254004	1.23923	0.261369
MMPAAGAAGGPG	Q5JU85	IQEC2	986.431	12	1386	1397	8.87635e-05	9.75267e-05	8.20338e-05	9.76725e-05	0.000115299	9.96093e-05	1.16494	0.108398
YGGSCGGGID	Q5JU85	IQEC2	884.333	10	422	431	0.000105115	0.000137685	0.000105472	3.0844e-05	5.76493e-05	4.98046e-05	-2.51827	0.00643496
AGGGM	Q9UPP2	IQEC3	391.153	5	215	219	3.50382e-06	6.88424e-06	3.51573e-06	3.0844e-06	0	3.73535e-06	-2.03876	0.216381
ESGAY	Q9UPP2	IQEC3	525.207	5	430	434	0.000175191	5.73687e-05	4.68764e-05	0.000145995	0.000124907	0.00016311	1.55317	0.292987
GSCTQAGGGMEDS	Q9UPP2	IQEC3	1198.42	13	210	222	7.00764e-05	4.58949e-05	7.03147e-05	0.000155248	9.60822e-05	0.000100854	1.89056	0.0552216
PAAGK	Q9UPP2	IQEC3	442.254	5	522	526	9.46032e-05	8.03161e-05	0.000247273	0.000102813	0.00017487	0.000150659	1.01457	0.973258
RAPESAGPG	Q9UPP2	IQEC3	840.409	9	454	462	0.000188038	0.000231769	0.000201569	0.000114123	9.60822e-05	0.000149414	-1.72788	0.012679
RPPSCCAAA	Q9UPP2	IQEC3	874.379	9	155	163	0.000189206	0.000184727	0.000213288	0.000260117	0.000185439	8.71581e-05	-1.10232	0.738979
AASSSSAASASPTGP	P35568	IRS1	1247.56	15	1033	1047	0.000825734	0.000684982	0.000547283	0.000676511	0.000660085	0.000769482	1.02336	0.863277
ALGAGGGGGSCSGSSGLGE	P35568	IRS1	1479.63	19	126	144	7.00764e-05	8.03161e-05	7.03147e-05	0.000107954	8.16699e-05	8.09325e-05	1.22586	0.155374
CSGSSGLGEAG	P35568	IRS1	923.365	11	136	146	0.000165848	4.58949e-05	2.34382e-05	0.000230302	0.000136437	8.71581e-05	1.92999	0.2978
DSLGGGY	P35568	IRS1	667.281	7	814	820	4.67176e-05	3.44212e-05	7.03147e-05	0.000103841	6.72576e-05	1.24512e-05	1.21192	0.72704
FGAGAAVGGGGGSSSSS	P35568	IRS1	1311.57	17	1119	1135	0.00016468	0.000197348	0.000124223	0.000108982	0.000120103	0.000161865	-1.24377	0.298026
GAGAAVGGGGGSS	P35568	IRS1	903.405	13	1120	1132	4.67176e-05	5.73687e-05	3.51573e-05	5.14066e-05	4.80411e-05	2.49023e-05	-1.11977	0.661391
GCSPDIGGGPSS	P35568	IRS1	1032.42	12	670	681	0.000258115	0.000337328	0.000344542	0.000386578	0.00030362	0.00021416	-1.03939	0.845043
GGGGGSCSGSSGLG	P35568	IRS1	1038.4	14	130	143	0.000154168	0.000255864	0.000248445	0.000114123	0.000264226	0.000139453	-1.27168	0.455279
MAAAS	P35568	IRS1	449.194	5	1031	1035	0.00019271	0.000136537	0.000141801	0.000157304	0.000147967	0.000128247	-1.08657	0.562819
MAAASSSSAAS	P35568	IRS1	939.397	11	1031	1041	8.17558e-05	8.14635e-05	0.000118363	0.000134685	6.72576e-05	0.000124512	1.15936	0.571518
MNMSPVGDSNTSSP	P35568	IRS1	1422.58	14	733	746	8.64276e-05	7.34319e-05	8.90652e-05	9.76725e-05	9.31998e-05	8.84032e-05	1.12193	0.140967
MVGGK	P35568	IRS1	490.257	5	316	320	0.000176359	0.00016178	0.000131254	0.000104869	0.00017487	8.71581e-05	-1.27936	0.31685
SASVSGSPSDGGF	P35568	IRS1	1153.49	13	413	425	0.000105115	0.000162927	0.000142973	0.00018712	0.000185439	0.000100854	1.15182	0.564337
VGGGGG	P35568	IRS1	402.186	6	1125	1130	0.000129641	0.000150306	0.000154692	0.000113094	0.000125868	0.000127002	-1.18766	0.0621873
VILKP	P35568	IRS1	568.395	5	166	170	1.16794e-05	1.14737e-05	0	2.05626e-05	9.60822e-06	0	1.3031	0.757801
CGGPGPGA	Q9Y4H2	IRS2	614.248	8	1306	1313	0.000177527	0.000138832	8.20338e-05	0.00018712	0.000124907	0.000151904	1.16451	0.54494
GVGSTGGGCGGP	Q9Y4H2	IRS2	904.371	12	1298	1309	0.000142489	0.000114737	9.37529e-05	0.000124404	0.000193125	3.73535e-05	1.01112	0.979339
AGGHGSGGG	O14654	IRS4	655.267	9	553	561	0.00027213	0.000185874	0.000142973	0.000260117	0.000165261	0.000343652	1.27963	0.43093
GSSCPGA	O14654	IRS4	577.217	7	47	53	7.00764e-05	4.58949e-05	4.68764e-05	0.000166557	9.60822e-05	3.73535e-05	1.84217	0.297229
NSGGGKGSGSGK	O14654	IRS4	991.468	12	587	598	0.000129641	9.17899e-05	8.20338e-05	7.29974e-05	0.000106651	0.000100854	-1.08186	0.690191
DGSGSAHGGLAPAA	P78413	IRX4	1166.53	14	106	119	7.12444e-05	2.29475e-05	3.51573e-05	2.05626e-05	4.80411e-05	7.4707e-05	1.10794	0.83789
ELLALP	P78413	IRX4	654.395	6	505	510	1.16794e-05	1.14737e-05	0	0	1.92164e-05	1.24512e-05	1.36775	0.698816
PAAGAARELLALPKAGGK	P78413	IRX4	1689.99	18	498	515	8.29238e-05	9.17899e-05	0.000118363	0.000102813	0.000164301	0.00011206	1.29377	0.260288
GHGSSGGGGGNT	Q9NQ38	ISK5	943.374	12	692	703	0.000130809	6.99898e-05	8.20338e-05	0.000113094	0.00011626	3.73535e-05	-1.06046	0.873955
AGDISCNADI	P17301	ITA2	977.412	10	1014	1023	0.000309504	0.000283401	0.000397278	0.000238527	0.000252696	0.000283886	-1.27748	0.124397
FVAGA	P17301	ITA2	463.243	5	452	456	0.000427466	0.000642529	0.000619941	0.000890362	0.000527492	0.000531665	1.1536	0.565406
IGPTK	P17301	ITA2	514.312	5	204	208	8.75955e-05	0.000114737	0.000130082	0.000223105	0.000191204	0.000226611	1.92807	0.00358256
QTSQYGGD	P17301	ITA2	854.341	8	241	248	3.50382e-05	5.73687e-05	0.000105472	9.25319e-05	0.000154692	8.84032e-05	1.69613	0.198933
TGAAPLP	P17301	ITA2	625.343	7	6	12	8.17558e-05	2.29475e-05	2.34382e-05	9.356e-05	8.74348e-05	7.4707e-05	1.99546	0.104238
FLVVK	P26006	ITA3	604.395	5	39	43	4.67176e-06	1.14737e-05	4.68764e-06	1.13094e-05	3.84329e-06	3.85986e-05	2.58009	0.367209
FLASRQATLT	P08648	ITA5	1106.61	10	562	571	0.00182199	0.00123687	0.00157505	0.00071558	0.000828229	0.00090769	-1.89023	0.0151592
ASASSENNKAS	Q13349	ITAD	1064.47	11	895	905	8.17558e-05	6.88424e-05	9.14091e-05	0.000131601	8.35916e-05	5.354e-05	1.11043	0.725582
ESQDGG	P16144-4	ITB4	591.214	6	1658	1663	0.000248771	0.000464686	0.000344542	0.000354705	0.00030362	0.000201709	-1.23018	0.439575
EYDNFQ	P16144-4	ITB4	814.313	6	537	542	0.000143657	6.65476e-05	0.00047228	0.00210459	0.00321491	0.000766991	8.91813	0.0662685
ITIESQDGGP	P16144-4	ITB4	1015.48	10	1655	1664	0.000130809	0.000121622	9.96124e-05	0.000134685	0.000107612	8.71581e-05	-1.06856	0.673417
QGEGPYSSL	P16144-4	ITB4	936.419	9	1202	1210	0.000129641	0.000197348	0.000203913	0.000168614	0.000166222	0.000150659	-1.09353	0.568597
SSTASLSGNSP	Q9NZM3-3	ITSN2	1006.46	11	221	231	0.000142489	6.88424e-05	0.000202741	0.000166557	0.000194086	0.000139453	1.20775	0.530467
KLMSALLSG	tr	J3KN16	918.521	9	1572	1580	0.00027213	0.000338475	0.000249617	0.000408168	0.000194086	0.000316259	1.06776	0.787748
MAPSSSNKSGETNPVQ	tr	J3KN16	1632.74	16	811	826	1.16794e-05	9.29372e-05	7.03147e-05	6.2716e-05	7.68658e-05	7.4707e-05	1.22499	0.622212
AGGGGSTAST	tr	J3KNM6	764.33	10	107	116	7.00764e-05	6.99898e-05	9.37529e-05	7.19692e-05	9.70431e-05	8.71581e-05	1.09559	0.526619
GAGAGARGKLSPR	tr	J3KNM6	1196.67	13	121	133	0.000153	0.000327001	0.000188678	0.000229273	0.000195047	0.000201709	-1.06813	0.805652
GGGGSTASTSGGVGAGAG	tr	J3KNM6	1306.58	18	108	125	0.000276802	0.000387812	0.000300009	0.000369099	0.000282482	0.000407153	1.09756	0.564696
KGSKSSAGTGA	tr	J3KNM6	949.483	11	86	96	0.00035739	0.000302907	0.000369152	0.000439012	0.000439096	0.000329956	1.17351	0.226537
LAHVVIT	tr	J3KNM6	751.459	7	945	951	0	1.14737e-05	1.17191e-05	1.02813e-05	0	1.24512e-05	-1.02025	0.978883
SAAATAAAAGGGGST	tr	J3KNM6	1119.52	15	99	113	0.000237092	0.000325854	0.000250789	0.000301243	0.00024501	0.000175561	-1.12735	0.538713
[truncated: 2,016 more rows]
