# Supplementary material for: The secreted peptide BATSP1 promotes thermogenesis in adipocytes
Source: Cell Mol Life Sci. 2023 Nov 27;80(12):377. doi: 10.1007/s00018-023-05027-9 (PMC10682272; doi:10.1007/s00018-023-05027-9)
Supplement: Supplementary file 2 — Supplementary file2 (XLSX 1084 KB) [file 18_2023_5027_MOESM2_ESM.xlsx]

## Sheet: Sheet1
Peptide	Protein Accession	Gene Name	Mass	Length	Start	End	Vehicle	FSK	Flod changes	P-value
EAGAQGPPG	P02452	CO1A1	782.356	9	615	623	6.97445e-06	9.60822e-07	-7.25883	0.00333783
TAAGSSPPGGTK	Q8WXI7	MUC16	1086.53	12	658	669	0.000164064	4.83544e-05	-3.39296	0.00666175
NGCTSGPG	P98161-2	PKD1	691.26	8	667	674	1.70687e-05	5.22302e-06	-3.26797	0.00283999
GGPGGPGPQGP	P02461	CO3A1	876.409	11	597	607	0.000516638	0.000163177	-3.16612	0.0167517
EDEEESKAGGEDQ	Q9P1Z0	ZBTB4	1421.54	13	650	662	6.97445e-06	2.27325e-06	-3.06806	0.0151292
EVPEAGGEGLTTQD	Q0VD83-3	APOBR	1401.63	14	663	676	0.000124989	4.58248e-05	-2.72754	0.0124709
TGDGGP	Q9H7N4	SFR19	502.202	6	179	184	0.0005422	0.000201874	-2.68584	0.00340407
GDGLNAIIVFAAC	tr	E9PDC2	1262.63	13	2555	2567	0.000128645	4.95264e-05	-2.5975	8.79109e-05
MVALFSNC	Q93008-1	USP9X	883.393	8	2391	2398	0.00022681	8.87921e-05	-2.5544	0.0490057
YGGSCGGGID	Q5JU85	IQEC2	884.333	10	422	431	0.00011609	4.60993e-05	-2.51827	0.00643496
EMTACHSGPCLNGG	tr	A0A140T920	1375.53	14	728	741	2.71203e-05	1.07802e-05	-2.51574	0.0352238
NSASTTGTTPSP	Q9C0A1	ZFHX2	1119.5	12	5	16	0.000351251	0.000139681	-2.51467	0.0206254
TTSSALKGAIQ	A2A3N6	PIPSL	1075.59	11	27	37	0.000191855	7.66838e-05	-2.50189	0.0188749
EDAGAGGEDAGA	tr	H3BMJ4	1018.38	12	802	813	5.30733e-05	2.12708e-05	-2.49513	0.00327913
CSGSAGYPER	tr	A0A0J9YW69	1025.42	10	168	177	0.000136642	5.64765e-05	-2.41944	0.00858544
GTSAGSLVH	tr	A0A087WWE2	827.414	9	646	654	0.000117622	4.9398e-05	-2.38111	0.0315759
GAGGPGGGLGGARPL	O15399	NMDE4	1192.63	15	37	51	0.000120742	5.50524e-05	-2.19322	0.0326326
DSGGEA	Q8TE49-2	OTU7A	534.192	6	336	341	9.29373e-06	4.2622e-06	-2.1805	0.0290457
HVVII	Q9BZC7-2	ABCA2	579.374	5	781	785	2.32482e-05	1.07802e-05	-2.15655	0.000138459
HVVLL	tr	E7ETD6	579.374	5	148	152	2.32482e-05	1.07802e-05	-2.15655	0.000138459
MMSTQ	O95155-4	UBE4B	596.23	5	211	215	4.2255e-05	1.98864e-05	-2.12482	0.00285525
LPPGG	Q7Z7M0	MEGF8	439.243	5	1286	1290	9.37708e-05	4.46528e-05	-2.1	0.0155773
IPPGG	Q14686	NCOA6	439.243	5	184	188	9.37708e-05	4.46528e-05	-2.1	0.0155773
VQAQATSVGTQ	Q92585	MAML1	1088.55	11	586	596	2.1721e-05	1.05458e-05	-2.05967	0.0136865
TGAKGAAGLPGVAGAPGL	tr	A0A087WTA8	1463.81	18	304	321	4.83646e-05	2.37664e-05	-2.035	0.031717
YGETGGNSPV	P02751-14	FINC	979.425	10	1482	1491	0.000210466	0.000103686	-2.02983	0.0105049
EFNQCQTQ	tr	A0A087WTE7	996.397	8	602	609	0.000464937	0.000232314	-2.00133	0.0284704
HAEPPGG	P20265	PO3F2	663.298	7	20	26	0.000227788	0.000113835	-2.00104	0.00663937
WAGGGGG	Q9UM73	ALK	560.234	7	814	820	0.000180161	9.14252e-05	-1.97058	0.0204566
ESVPV	Q9Y4E1-2	FA21C	529.275	5	969	973	9.78979e-05	4.97508e-05	-1.96777	0.00747983
MPGSP	P02461	CO3A1	487.21	5	538	542	0.000155696	8.05327e-05	-1.93333	0.0116484
TGAPGSPGVSG	P02461	CO3A1	885.419	11	911	921	0.000278497	0.000145206	-1.91795	0.0342274
ETGATGPSAE	Q7Z5P9-2	MUC19	918.393	10	4200	4209	0.000314593	0.000165095	-1.90553	0.00785569
SSCGC	Q9Y6R7	FCGBP	455.115	5	797	801	1.93893e-05	1.01896e-05	-1.90286	0.0265449
FLASRQATLT	P08648	ITA5	1106.61	10	562	571	0.00154463	0.000817166	-1.89023	0.0151592
AGGGGGSGASSGGGAG	Q9ULU8-5	CAPS1	1062.43	16	61	76	0.000124657	6.74811e-05	-1.84728	0.00417669
SATIEDSMTQ	Q8WXI7	MUC16	1161.43	10	9029	9038	0.000766742	0.000415319	-1.84615	0.00620442
GGHSND	Q6ZSR9	YJ005	585.214	6	255	260	0.000239416	0.000129697	-1.84597	0.00753052
DGPGSGGGEE	tr	A0A1B0GTN7	860.315	10	2420	2429	0.000659227	0.000359662	-1.83291	0.00236219
EDGNYGH	Q9P217	ZSWM5	790.288	7	454	460	0.000301959	0.000165256	-1.82722	0.0118891
DTSSLASCTL	Q7Z6Z7-2	HUWE1	996.443	10	2858	2867	0.000180148	9.86498e-05	-1.82613	0.00846116
ATSPMFITSTQ	Q8WXI7	MUC16	1239.58	11	7208	7218	0.000275486	0.000152172	-1.81036	0.0428236
GGGGGSPSSSTGA	Q9BXQ6	CECR6	977.405	13	62	74	0.00036207	0.000200217	-1.80839	0.0339534
CQSCVCDEGSV	Q9HC84	MUC5B	1128.39	11	5432	5442	0.000132783	7.41334e-05	-1.79114	0.00656061
DSPGAATEYS	Q3L8U1-3	CHD9	996.404	10	2303	2312	0.000393682	0.00022007	-1.78889	0.0145232
TAGSGPAATQ	P00519	ABL1	859.404	10	1103	1112	0.000268355	0.000150502	-1.78307	0.0198536
EGSWAGAGGQ	tr	F8W8Y7	918.383	10	1326	1335	0.000489523	0.000276654	-1.76944	0.0181524
TDGGGD	tr	F5GWX5	520.177	6	1225	1230	0.000260883	0.000147669	-1.76667	0.00147572
QKLGSSCSGSG	Q5D862	FILA2	1009.45	11	261	271	0.000211553	0.000120328	-1.75814	0.0129853
AHNEVGSTASE	O75445	USH2A	1100.47	11	4911	4921	3.41073e-05	1.95491e-05	-1.7447	0.0070702
RAPESAGPG	Q9UPP2	IQEC3	840.409	9	454	462	0.000207126	0.000119873	-1.72788	0.012679
SAAGESAAGGGGGG	Q8IW70	T151B	1004.42	14	6	19	0.000371428	0.000215425	-1.72417	0.0255274
KGCPN	tr	A0A087WWW7	517.232	5	1169	1173	0.000141423	8.20915e-05	-1.72275	4.19812e-05
REEVVGKIR	Q9H792	PEAK1	1084.64	9	1283	1291	0.000300088	0.000174214	-1.72253	0.00598636
KTFIAM	tr	H0YMQ9	709.383	6	874	879	0.00162409	0.000944882	-1.71883	0.000346372
KGDKGDPGVP	Q9UMD9	COHA1	968.493	10	962	971	0.000298454	0.000173743	-1.71779	0.0323129
GAAGPAGNPGADGQ	P02452	CO1A1	1138.5	14	380	393	0.000472805	0.000279089	-1.6941	0.0148407
GCSGPG	tr	A0A140T920	476.169	6	1189	1194	0.000161156	9.52909e-05	-1.6912	0.00519325
IACGC	Q9UM73	ALK	465.172	5	1233	1237	0.000156591	9.28339e-05	-1.68679	0.0250698
ENGSSASGSSK	tr	C9JKC7	1009.43	11	21	31	0.000122476	7.29803e-05	-1.67821	0.0176611
QEQGNAPAVSEPE	Q9P225-2	DYH2	1354.6	13	33	45	0.000171583	0.000102843	-1.6684	0.0114149
MGAGGQ	O14497-2	ARI1A	519.211	6	835	840	0.000286687	0.000171843	-1.6683	0.0242085
SDGYSLADN	Q4LDE5	SVEP1	940.377	9	2048	2056	0.00045306	0.000273698	-1.65533	0.0373211
CEDLCGGGVGADGGGS	Q15746-4	MYLK	1352.5	16	759	774	0.000377999	0.00022887	-1.65159	0.0368145
GSGACGPATAVAAAGTAEGP	Q92831	KAT2B	1614.73	20	48	67	0.000532288	0.000322424	-1.6509	0.0113182
ASDDEAGDAGDL	Q9HC10	OTOF	1134.43	12	671	682	0.000144463	8.80337e-05	-1.64099	0.0192106
GPPGPTGAKGLR	P08572	CO4A2	1106.62	12	693	704	0.0034362	0.00209674	-1.63883	0.0414558
GSCCLGAEGGAD	tr	E7EM72	1038.37	12	77	88	0.000437681	0.000268531	-1.62991	0.0409371
QGSAGGGP	tr	H0YLD8	629.277	8	18	25	5.11895e-05	3.16015e-05	-1.61984	0.0265593
SSAEQTQALASQA	Q7Z591-2	AKNA	1290.61	13	477	489	3.33166e-05	2.06267e-05	-1.61521	0.0157001
PGRATKGPGKGPGSA	tr	D6RIA3	1336.72	15	768	782	0.00218413	0.00135307	-1.6142	0.0137532
GPKGA	P02458-1	CO2A1	428.238	5	456	460	0.000328054	0.000203837	-1.60939	0.0135699
AIASTSGASNN	tr	J3QLK5	991.457	11	587	597	0.000322863	0.000203033	-1.5902	0.00058698
ARDGGPEGGGAGSAP	O95996-3	APCL	1254.56	15	389	403	5.04027e-05	3.17133e-05	-1.58932	0.0335132
GSCSCASSCK	Q93083	MT1L	931.32	10	11	20	0.00017624	0.000111337	-1.58294	0.00443964
NEGCATAQGGAE	Q01814-7	AT2B2	1106.43	12	131	142	0.000181466	0.000115433	-1.57205	0.0475135
TIETGSPGAT	Q8WXI7	MUC16	1054.42	10	8496	8505	0.000216424	0.000137866	-1.56981	0.0493496
TTVLVELTPDIH	Q9NPA5-2	ZF64A	1336.72	12	20	31	0.00183595	0.00116985	-1.56939	0.0496158
SSAGQ	P98160	PGBM	448.192	5	1937	1941	0.000315749	0.000202958	-1.55574	0.0234791
TGAAGVDGGCGGR	tr	M0QY29	1076.47	13	293	305	0.00085816	0.000552439	-1.5534	0.00944003
ESSSAIST	Q8WXI7	MUC16	860.317	8	11302	11309	0.000385048	0.000248349	-1.55044	0.0263939
TGPPGEPGDPGP	P05997	CO5A2	1076.48	12	236	247	0.000197828	0.00012774	-1.54868	0.0445418
KTAAGSSP	Q8WXI7	MUC16	797.322	8	657	664	0.000173671	0.000112456	-1.54435	0.0206
EPPAFTQ	Q86UP0-2	CAD24	788.37	7	370	376	0.000238709	0.000154596	-1.54409	0.000943055
ASSAIPTPTVSPG	Q8WXI7	MUC16	1263.57	13	10917	10929	3.17321e-05	2.05683e-05	-1.54277	0.0494449
GAGSASGGASGGSSGG	P43694	GATA4	1122.45	16	58	73	0.0787399	0.0513081	-1.53465	0.0421865
VCGGQFGGAGPGAGGGGGPSQQLAGGP	Q96P47-4	AGAP3	2197	27	31	57	0.000187816	0.00012282	-1.5292	0.0462526
DSSQVPANQGWGD	Q8IWZ3-6	ANKH1	1359.57	13	2218	2230	2.71479e-05	1.78839e-05	-1.51801	0.0289986
TGAGLVMKV	tr	C9JVG2	874.495	9	10	18	0.000197255	0.000130801	-1.50806	0.0100757
CSGGAGAVVGET	tr	K7ERX9	1006.44	12	80	91	0.0021349	0.00141728	-1.50634	8.87009e-05
EVCAVSCAAGT	A6BM72-3	MEG11	1009.42	11	431	441	0.000343923	0.00022844	-1.50553	0.00494807
ESSFV	Q86UQ4	ABCAD	567.254	5	1117	1121	0.000164753	0.000109841	-1.49992	0.0260842
LAGDTSNSS	Q9UPN3-3	MACF1	850.367	9	5269	5277	0.000184082	0.000123312	-1.49281	0.0177673
EEIVEGCTGA	P14923	PLAK	1006.43	10	557	566	0.000683597	0.000458966	-1.48943	0.0119498
TKGQGPELMGGA	Q0VD83-3	APOBR	1144.55	12	550	561	4.33997e-05	2.91387e-05	-1.48942	0.0456781
DFHFSSDR	P55103	INHBC	1009.43	8	115	122	0.00206433	0.00139582	-1.47894	0.0188426
KVACSGGAP	Q9H461	FZD8	788.385	9	337	345	0.000278136	0.000188502	-1.4755	0.00593751
GATHL	Q2M1P5	KIF7	497.26	5	206	210	0.000287671	0.000195305	-1.47293	0.0229722
GCGPCASPGATG	Q96C03-2	MID49	976.374	12	165	176	0.000124668	8.48912e-05	-1.46856	0.0263513
GTAATAAAGAT	P21817-2	RYR1	861.419	11	4279	4289	0.000327652	0.000224074	-1.46225	0.020386
AGAGAAGAGAGGP	Q9H461	FZD8	883.415	13	358	370	0.00019305	0.000132752	-1.45422	0.0155383
EGAHGAPGAAGN	Q8NFW1-3	COMA1	1007.44	12	619	630	0.000192367	0.000133112	-1.44515	0.0278776
RGGPGGPGPQ	P02461	CO3A1	878.436	10	596	605	0.000160683	0.000111456	-1.44168	0.0095009
ETSAVLSEV	Q8WXI7	MUC16	977.455	9	7262	7270	0.000168599	0.000117194	-1.43863	0.0269003
PSQSGAGGRP	tr	A0A1B0GVH0	912.441	10	55	64	0.000183617	0.000128926	-1.42421	0.0136838
QEAVAALLKV	O75970-5	MPDZ	1040.62	10	1752	1761	0.000228251	0.000161571	-1.4127	0.0360968
LGPKG	P02458-1	CO2A1	470.285	5	380	384	0.000127422	9.02999e-05	-1.4111	0.0266627
IGPKG	Q8NFW1-3	COMA1	470.285	5	1228	1232	0.000127422	9.02999e-05	-1.4111	0.0266627
HQDMDADPGGP	tr	J3KNW1	1138.43	11	138	148	0.000216608	0.000153573	-1.41046	0.00489658
AGTVC	Q49AJ0-2	F135B	449.194	5	883	887	0.000254689	0.000180879	-1.40807	0.0388853
LPPSMGAS	P20265	PO3F2	788.374	8	177	184	0.00412936	0.00294151	-1.40382	0.0405966
FNTGGGAAGGPGD	Q9HCJ5	ZSWM6	1076.45	13	127	139	0.000274064	0.000195729	-1.40022	0.0221456
KGLPPIRSK	Q9UPN6-2	SCAF8	994.629	9	528	536	5.96719e-05	4.43193e-05	-1.34641	0.0446656
STAGAAMNS	O95319	CELF2	808.338	9	326	334	0.000579324	0.00043188	-1.3414	0.007088
SGCNCNGHASSC	P98160	PGBM	1138.36	12	762	773	0.00025507	0.000190818	-1.33672	0.00552146
ESDASSLDSKT	Q01484	ANK2	1138.5	11	3391	3401	0.000834915	0.000628208	-1.32904	0.0495751
GGTGGAGGGCSGASPGK	P31276	HXC13	1276.55	17	37	53	3.71725e-05	2.83574e-05	-1.31086	0.0103317
QTSTSSGGGGG	Q2Q1W2	LIN41	894.368	11	37	47	0.000216392	0.000165391	-1.30837	0.0298306
EGGGGDGG	Q8N2C7-7	UNC80	604.209	8	744	751	0.00027901	0.000214357	-1.30161	0.00408785
AASASCAHDPAAAA	Q96F45	ZN503	1212.52	14	446	459	0.000690465	0.00053062	-1.30124	0.0132394
ISSVGGTGT	Q7Z5P9-2	MUC19	777.387	9	3008	3016	0.00032648	0.000250934	-1.30106	0.0298694
SCGSSGYFS	Q8TB45	DPTOR	893.322	9	283	291	0.00107346	0.00139994	1.30414	0.0402761
GTAAGQEQATG	tr	Q5JXR6	989.441	11	875	885	0.000236614	0.000310518	1.31234	0.0442184
EGRDGKPGPPGEPGK	Q8NFW1-3	COMA1	1476.73	15	938	952	0.000484769	0.000636704	1.31342	0.0263419
SEGGDPASPA	tr	A6NKC6	886.367	10	569	578	0.000281767	0.000371448	1.31828	0.0482931
EADTEPVSGGSPSQ	Q2M3C7-2	SPKAP	1359.58	14	1330	1343	3.98497e-05	5.25748e-05	1.31933	0.0451297
VFGGGNEGIVD	P51610-4	HCFC1	1062.5	11	47	57	0.000135167	0.000179197	1.32575	0.0482639
KATKAEQAEGM	Q9BXM0	PRAX	1162.57	11	785	795	0.000373632	0.000495811	1.327	0.0217457
YLLGVVK	Q4AC94	C2CD3	790.495	7	1316	1322	0.00035454	0.000471345	1.32946	0.0208279
AGGGGSP	Q01167	FOXK2	501.218	7	25	31	0.000451069	0.000603467	1.33786	0.0484014
DSEGGAQGLASAS	Q9C0C9	UBE2O	1148.49	13	1200	1212	0.000105397	0.000141009	1.33789	0.00308281
AAGPI	tr	A0A087WXW9	427.243	5	1097	1101	8.63567e-05	0.000116533	1.34943	0.0170058
AAGPL	Q8WXI7	MUC16	427.243	5	12382	12386	8.63567e-05	0.000116533	1.34943	0.0170058
ACGGSGGAAAGDQG	tr	J3KPF0	1077.41	14	3233	3246	7.70837e-05	0.000104044	1.34976	0.000105867
ATPSKGPSASA	tr	A0A0D9SF30	972.488	11	223	233	0.000159704	0.000216152	1.35345	0.0279717
TQANTVQSGQ	Q9UHV7	MED13	1032.48	10	1574	1583	0.000299178	0.000405115	1.35409	0.0253671
GPSGR	P02462	CO4A1	472.239	5	405	409	8.60346e-05	0.000116578	1.35502	0.0159286
ESAVGVAALA	tr	E7EQW0	886.476	10	291	300	0.000124376	0.00016856	1.35525	0.0243964
EKQVEHG	Q8N3K9	CMYA5	825.398	7	1324	1330	0.000377116	0.000513329	1.3612	0.00708019
ASASPMAAAAEG	tr	E9PJP2	1032.45	12	306	317	0.000231412	0.000315848	1.36487	0.046099
ESHRAKGT	A5PKW4-2	PSD1	884.446	8	32	39	0.00137375	0.00187762	1.36679	0.00903548
AASANGAAGGLAG	tr	H0YEH2	986.478	13	620	632	0.000290401	0.000397301	1.36811	0.00536153
EVSAAPGPV	tr	A0A087WTU9	825.423	9	605	613	8.0208e-05	0.000110498	1.37764	0.0475677
RGPIAKSGTAAP	Q9ULJ7-2	ANR50	1124.63	12	1128	1139	8.55825e-05	0.00011799	1.37867	0.00205577
GAGGAGAYGTGGP	tr	G3V1B7	991.436	13	5	17	0.00122084	0.00168799	1.38264	0.00729207
GGGPPS	tr	A0A087WWE2	470.212	6	3	8	6.19318e-05	8.56369e-05	1.38276	0.0359864
MDGAAG	Q32P44	EMAL3	520.195	6	1	6	0.000140852	0.000195306	1.3866	0.0477574
KTQAKANPAAARA	Q13428-5	TCOF	1296.73	13	787	799	0.000176686	0.000245384	1.38882	0.0017078
VLVVGTTSRPAAL	A6NMB9	FIGL2	1282.76	13	529	541	0.000432912	0.000601471	1.38936	0.0242253
GAGGGQRGPG	Q04721	NOTC2	812.389	10	2447	2456	0.032337	0.0452983	1.40082	0.0446187
QFGLVPGVGVAPG	tr	E7ENM0	1196.66	13	470	482	0.000168743	0.000236861	1.40368	0.0274611
MAGAT	Q9H251-4	CAD23	449.194	5	685	689	0.000180368	0.000253326	1.40449	0.042034
AGTEEGAE	Q15413-3	RYR3	762.303	8	1760	1767	0.00121058	0.00171593	1.41745	0.000866316
MGGAM	P55809	SCOT1	465.172	5	423	427	0.000136231	0.0001933	1.41891	0.0306184
EMRAFQGPG	tr	F8VYK4	991.455	9	598	606	0.00418464	0.00594427	1.4205	0.00534008
AGTAGGPGAGAAA	Q12962	TAF10	927.441	13	46	58	8.66855e-05	0.000123814	1.42831	0.0460994
TTMASIPEITP	Q8NFY4	SEM6D	1159.58	11	598	608	0.0003075	0.00044054	1.43265	0.0333573
GAGCSGGGAGAGAGSGS	P0C2W1	FBSP1	1179.46	17	14	30	0.000183146	0.000263752	1.44012	0.0319657
KDICLIGGKGCGKT	A3KMH1-3	VWA8	1391.73	14	408	421	0.000117293	0.000168928	1.44022	0.0174809
KTSSG	Q9NSI6	BRWD1	478.239	5	1293	1297	0.000109754	0.000158583	1.44489	0.0174082
AGTASC	tr	A0A0A0MTS7	508.195	6	6184	6189	8.16629e-05	0.000118012	1.44511	0.0403335
EACGVDGG	tr	H9KVB3	706.259	8	792	799	0.000257192	0.000371802	1.44562	0.0251924
PGAPGA	P02461	CO3A1	468.233	6	1040	1045	0.000101237	0.0001465	1.4471	0.0434307
QAVTCLAASVTFSLLVSGS	Q6ZS81-4	WDFY4	1852.96	19	2983	3001	0.000183816	0.000266452	1.44956	0.0153774
LKEAGGNATAG	Q9ULL5-3	PRR12	987.499	11	1802	1812	0.000975019	0.00141577	1.45204	0.00449783
GAQGAPGLKGGEGPQGP	P12107-4	COBA1	1476.73	17	920	936	0.000257522	0.000374009	1.45234	0.0109224
MDGNEGPSGGP	Q9ULI4	KI26A	1016.39	11	851	861	0.000369421	0.000537793	1.45577	0.00853265
QFEGLGSTPDAKLD	Q8NCN4	RN169	1476.71	14	547	560	0.000204169	0.000297828	1.45874	0.0399226
QTELGPSGAG	tr	H3BQP5	915.43	10	81	90	0.000279236	0.000407567	1.45958	0.0207122
GASLPSSSGPG	tr	A0A087WWW8	915.43	11	1284	1294	0.00139969	0.0020492	1.46405	0.00720718
ASAAAASAAASAAC	Q9UKL0	RCOR1	1092.49	14	25	38	0.000262947	0.000389517	1.48135	0.0456648
GHGGAT	O75533	SF3B1	498.219	6	280	285	0.00014408	0.000213705	1.48324	0.0112466
SSGSS	Q8WXI7	MUC16	423.16	5	1300	1304	0.000124825	0.000185335	1.48476	0.0416813
LAQENGPGMQ	tr	F8WCX2	1043.47	10	201	210	0.000602009	0.000898639	1.49273	0.00226279
HGMLSAAAS	Q13200-2	PSMD2	843.391	9	246	254	0.000155749	0.000232731	1.49427	0.023538
AGNCGDGGI	O75592-2	MYCB2	762.297	9	3245	3253	0.000148217	0.000221796	1.49642	0.00705015
EDGGGGGGP	A8K0R7-5	ZN839	701.262	9	13	21	1.7036e-05	2.55159e-05	1.49777	0.00508961
VDDCGDG	P98164	LRP2	679.212	7	3906	3912	0.000132244	0.000198086	1.49789	0.0168574
NSVSTGQAVAV	Q13520	AQP6	1031.52	11	137	147	0.000113203	0.000170636	1.50735	0.01269
TDTSSASKGDTTPLP	tr	A0A0G2JR97	1476.69	15	4249	4263	0.000213093	0.000322015	1.51115	0.0393772
GAGQPRTSPGG	Q96B18	DACT3	983.478	11	264	274	0.000196122	0.000296772	1.51321	0.027212
AAAGGGGAH	Q01851-2	PO4F1	667.304	9	52	60	5.84343e-05	8.85314e-05	1.51506	0.0310781
AGAAAS	tr	A0A0A0MTS7	446.212	6	392	397	0.000104712	0.000158974	1.5182	0.022542
TPLQASGGLVL	Q8NFT8	DNER	1054.6	11	259	269	0.000193978	0.000294951	1.52054	0.0066823
SSVPPAAFQNLSSL	P35858	ALS	1416.72	14	87	100	4.68761e-05	7.15542e-05	1.52645	0.00251339
QSHPLSATQ	Q13813-3	SPTN1	967.472	9	323	331	4.64963e-06	7.10869e-06	1.52887	0.00662206
VCQAVSQRAAQLCGAG	P52790	HXK3	1560.75	16	828	843	0.000909029	0.00139117	1.53039	0.0420712
DGGSAGSPSAAG	O94964-3	SOGA1	932.384	12	205	216	0.000135828	0.000207988	1.53126	0.0488238
TGSSPAGTSP	Q8WXI7	MUC16	903.393	10	3188	3197	0.000223119	0.000341835	1.53208	0.0337119
EVGPD	Q8NFW1-3	COMA1	515.223	5	69	73	8.32941e-05	0.000128131	1.53829	0.00471379
EGNGGCRRPG	tr	A0A0J9YY01	1001.45	10	72	81	0.000175859	0.000271087	1.5415	0.00838787
LGIPPGTQ	tr	G3V1D8	781.433	8	46	53	0.00062999	0.000972309	1.54337	0.00552937
PVKPTSAESGLL	Q8WXI7	MUC16	1196.68	12	2849	2860	0.000187947	0.000290495	1.54562	0.0392522
EYCYSGGADAC	Q9NRL3	STRN4	1137.37	11	504	514	0.000171746	0.000266266	1.55035	0.0296025
QTKVQLSVAQT	Q7Z2Y8	GVIN1	1201.67	11	426	436	0.000755599	0.0011721	1.55122	0.0305519
GTGGASAEGGP	Q96F45	ZN503	859.367	11	266	276	0.000320435	0.000500213	1.56105	0.0401252
EWAGGGGGGGGAT	Q9UM73	ALK	1032.43	13	813	825	0.000132634	0.00020728	1.56279	0.0316168
EHAAND	P42224-2	STAT1	655.256	6	44	49	0.000117039	0.000183142	1.5648	0.0327403
GACGS	Q15911	ZFHX3	393.132	5	155	159	8.57196e-05	0.000134603	1.57027	0.0301503
DKNGDGGCGTG	O15417	TNC18	979.366	11	2588	2598	8.57328e-05	0.000135138	1.57626	0.0232472
KTACGFSL	Q14520	HABP2	825.405	8	19	26	3.33031e-05	5.35306e-05	1.60738	0.0132909
WGGGA	Q8NHH1	TTL11	446.191	5	70	74	1.78323e-05	2.8755e-05	1.61253	0.010076
SSNCT	Q99700-4	ATX2	510.174	5	849	853	5.80795e-05	9.38457e-05	1.61581	0.00239939
GSSGLQGDPGQTPTAE	tr	F5H3Q5	1500.67	16	1300	1315	9.70427e-05	0.000157123	1.61911	0.0337455
EGSAGSAGLGGGGAG	Q9ULU8-5	CAPS1	1103.48	15	40	54	7.94154e-05	0.000129173	1.62654	0.0392595
SGGSGAGSSGSSPS	Q07687	DLX2	1080.43	14	257	270	6.19516e-05	0.00010145	1.63757	0.044265
SAAGGGAGDPLGGACAGG	Q15464-2	SHB	1344.57	18	190	207	0.000112711	0.000184747	1.63913	0.0339548
GGGSGSGTGGGDA	Q8IWZ3-6	ANKH1	935.358	13	61	73	5.80386e-05	9.53512e-05	1.64289	0.00874139
AGGAGGSAGAGEGPVITAL	P36776	LONM	1511.76	19	94	112	6.40209e-05	0.000105259	1.64414	0.030093
YSGGP	Q9ULL5-3	PRR12	479.202	5	475	479	6.20135e-05	0.000102138	1.64703	0.0328448
LYGNDFSQT	P14859-5	PO2F1	1043.46	9	276	284	0.00200651	0.00330757	1.64842	0.00113898
CGASNGS	Q14669	TRIPC	594.207	7	703	709	7.75705e-05	0.000128394	1.65519	0.0404532
DGVSS	tr	Q7Z3Z5	463.191	5	157	161	0.000132558	0.000220158	1.66085	0.0147207
GAGAGAAQEEVLE	Q9C0C2	TB182	1200.56	13	1486	1498	8.9031e-05	0.000147919	1.66143	0.0429858
ESSSL	Q9UHV7	MED13	521.233	5	1600	1604	0.000113927	0.000189834	1.66628	0.0121599
ESSSI	tr	Q5YLB2	521.233	5	765	769	0.000113927	0.000189834	1.66628	0.0121599
AFAPLTKATG	Q2Q1W2	LIN41	975.539	10	482	491	0.000147431	0.000246318	1.67073	0.0462077
MGGGGGSST	O95081	AGFG2	709.27	9	349	357	5.03077e-05	8.43466e-05	1.67661	0.0257597
ESGGHSND	Q6ZSR9	YJ005	801.289	8	253	260	4.2685e-05	7.17263e-05	1.68036	0.0253463
FIGLAGSGAAS	P53794	SC5A3	949.487	11	65	75	0.000473542	0.000799571	1.68849	0.0132321
QAVIIPPEVT	Q6UXG2-2	K1324	1065.61	10	740	749	8.14239e-05	0.000137583	1.68971	0.0331706
CAVMKLSFDE	O95996-3	APCL	1141.51	10	415	424	8.55889e-05	0.00014516	1.69602	0.00995877
EAGCSHSCSSTQF	Q07954	LRP1	1342.49	13	1008	1020	9.76721e-05	0.000166081	1.7004	0.000641994
EVSPSQTGGSSGDL	Q12888-2	TP53B	1319.58	14	1291	1304	4.84152e-05	8.23928e-05	1.7018	0.00230266
SAAAAGAPPSGG	Q03828	EVX2	912.43	12	372	383	0.000100982	0.000172554	1.70876	0.0304296
DGGAY	O60469	DSCAM	481.181	5	379	383	6.98395e-05	0.000119807	1.71547	0.036105
CAAAAGGSG	Q92831	KAT2B	663.265	9	42	50	0.000437269	0.000751211	1.71796	0.0140728
GGLTHSGLW	Q8WXS5	CCG8	926.461	9	80	88	0.000129156	0.00022239	1.72187	0.0284205
EIAAIISL	Q01814-7	AT2B2	828.496	8	112	119	6.57696e-05	0.000113447	1.72491	0.0103408
DSGGSS	P48634-4	PRC2A	508.176	6	760	765	0.000529499	0.000915067	1.72817	0.0182202
KGGCGSSGGSKGGCGSC	Q6L8H4	KRA51	1387.53	17	66	82	1.55238e-05	2.68384e-05	1.72885	0.0406288
TTSSEASSSSTTPE	tr	E7EPM4	1370.57	14	543	556	4.64488e-05	8.08328e-05	1.74026	0.00898103
SDASGGD	Q2VWA4	SKOR2	607.208	7	905	911	5.82575e-05	0.000101531	1.7428	0.0488917
KTGTDSNS	Q8N3X1	FNBP4	808.356	8	654	661	0.000112943	0.000197049	1.74468	0.0188641
AAVAAAAAAAAAAAVG	Q5VYV0	FOXB2	1196.65	16	221	236	0.000155426	0.00027125	1.7452	0.0193155
SDSGT	tr	A0A0A0MTS7	465.171	5	5515	5519	0.00012053	0.000210383	1.74548	0.0166509
ASPFSVPLGGGAGSPAAA	Q7Z5Q1-8	CPEB2	1512.76	18	62	79	7.17253e-05	0.000125901	1.75532	0.00302546
EDPGAGSASAGG	Q8N8E1	MAAS1	974.394	12	60	71	0.000106795	0.000187956	1.75997	0.00978812
LVACPRLVGAGAA	Q96N21-2	AP4AT	1196.67	13	392	404	0.000757574	0.00134005	1.76887	0.000606619
GAGAYGTGGPGGP	tr	G3V1B7	1017.45	13	8	20	0.000140406	0.000248444	1.76947	0.0065397
ASATGSEGVNLH	Q8IVF2	AHNK2	1141.54	12	5077	5088	8.99877e-05	0.000160259	1.7809	0.0340146
PGASP	Q9UKN7	MYO15	427.207	5	758	762	0.000117101	0.000210309	1.79596	0.04888
ETAYVE	Q9BXT5	TEX15	710.312	6	443	448	0.000336293	0.000606716	1.80413	0.0130572
QQLAAAAGAGAGASLGGSGEEMG	O75444-1	MAF	1959.9	23	136	158	9.14973e-05	0.000166189	1.81633	0.0155134
SEGCEY	tr	A0A0A0MTS7	686.222	6	23500	23505	8.16007e-05	0.000148375	1.8183	0.0331611
ECLAEHGADLNAC	P53355-3	DAPK1	1344.54	13	528	540	0.000124786	0.00022731	1.8216	0.0314021
RGSSPSSCGSSP	O00327-4	BMAL1	1107.46	12	392	403	0.000108879	0.000198426	1.82244	0.0268184
KECVGASNQ	O00400	ACATN	934.418	9	477	485	8.52485e-05	0.000155939	1.82923	0.00858298
DSGAQVDLL	Q8NF91-4	SYNE1	916.45	9	5017	5025	0.000124778	0.00022905	1.83566	0.0320351
ESADLIH	Q8NF91-4	SYNE1	783.376	7	6732	6738	0.00113241	0.00209123	1.84671	0.0139656
TAASGGGAGAGAPAGPAKV	Q96B18	DACT3	1466.75	19	583	601	4.61714e-05	8.57209e-05	1.85658	0.0456446
GAGAGAAAA	Q8N196	SIX5	615.298	9	51	59	6.19582e-05	0.000115976	1.87184	0.0274391
KTSCE	Q9HBD1-4	RC3H2	566.237	5	768	772	0.000223361	0.000421296	1.88617	0.00732059
GGGGGGPGCGAEM	P84550	SKOR1	1005.36	13	304	316	5.47683e-05	0.000103344	1.88693	0.0154024
AGAPGFPGPRGPPGPQ	P02458-1	CO2A1	1458.74	16	359	374	5.03684e-05	9.51801e-05	1.88968	0.0417563
KGICPKSPSAIP	Q13129	RLF	1196.66	12	626	637	0.000824768	0.00156848	1.90173	0.000123053
CVEGCF	A2VEC9	SSPO	656.23	6	1308	1313	5.07655e-05	9.66191e-05	1.90324	0.017158
DNAPELAVT	Q9Y5I3-2	PCDA1	928.45	9	345	353	7.39319e-05	0.000141947	1.91997	0.0309051
PSVPGPTK	Q03164-2	KMT2A	781.433	8	3490	3497	0.000749502	0.00143963	1.92078	0.0211309
IGPTK	P17301	ITA2	514.312	5	204	208	0.000110805	0.00021364	1.92807	0.00358256
LGPTK	Q13671	RIN1	514.312	5	233	237	0.000110805	0.00021364	1.92807	0.00358256
EGAAGDGAAAAGGADGGA	Q86XN8-2	MEX3D	1344.55	18	80	97	8.97077e-05	0.000173065	1.92921	0.00396445
KTSAKLKVEAVKIK	tr	A0A0A0MTS7	1541.99	14	2697	2710	8.3335e-05	0.000160783	1.92935	0.0338568
KGAAKVMVTNVTSLL	tr	A0A1B0GVU7	1530.88	15	1141	1155	0.000199919	0.000387862	1.94009	0.00923595
SAAATEGGGGD	A6NJT0	UNC4	891.357	11	465	475	0.000132857	0.000258266	1.94394	0.0199927
EDQLIPN	Q6P2Q9	PRP8	827.403	7	1361	1367	0.00078355	0.00153086	1.95375	0.0209343
SLCGATPSQSD	Q5SYE7	NHSL1	1064.44	11	762	772	0.000213254	0.000416723	1.95412	0.00635088
KATVGGLSP	Q9P218-3	COKA1	828.471	9	79	87	6.20135e-05	0.000121669	1.96197	0.00509506
ATSSGADGPANSPDGG	P84550	SKOR1	1359.55	16	700	715	6.21507e-05	0.000122836	1.97643	0.0365135
GFSGGPSTGAGFGGGPN	Q12816-3	TROP	1422.62	17	916	932	0.00012876	0.000255259	1.98245	0.0151684
QASDGGS	O95206	PCDH8	620.24	7	580	586	9.7445e-05	0.000193691	1.98769	0.0416829
GTASSS	tr	A0A0A0MTS7	508.213	6	7498	7503	0.000116254	0.000232575	2.00057	0.00320282
NSVQTY	Q9Y5I4-2	PCDC2	710.323	6	180	185	0.000601281	0.00120673	2.00693	0.00961004
NEGEAAASGGGP	Q13319	CD5R2	1015.42	12	327	338	5.87419e-05	0.000118393	2.01547	0.0323531
QTSKLPPR	Q9Y520-2	PRC2C	925.534	8	1478	1485	0.000396793	0.000800944	2.01854	0.04495
ETGPTNIQST	Q8WXI7	MUC16	1122.47	10	1619	1628	9.7774e-05	0.000197498	2.01995	0.0249485
QQACCM	P60409	KR107	682.224	6	111	116	5.80386e-05	0.000117703	2.02801	0.0192068
CSGGGGG	Q9UBN6	TR10D	493.159	7	244	250	0.000275574	0.000558947	2.0283	0.00548354
DGSGACGGS	Q13434	MKRN4	709.234	9	68	76	3.10134e-05	6.33558e-05	2.04285	0.0313485
PPKIPTASK	Q3T8J9-3	GON4L	937.56	9	1817	1825	0.000172806	0.000353049	2.04303	0.011257
DGGGGGGD	Q8N2C7-7	UNC80	590.193	8	749	756	0.000276961	0.000566288	2.04465	0.0025317
RGGCGSGCGGCSS	Q701N4	KRA52	1086.36	13	35	47	7.37062e-05	0.000151963	2.06175	0.00439434
QGTTQ	Q5VST9	OBSCN	533.245	5	5488	5492	6.20953e-05	0.000128143	2.06364	0.00386697
AGTASGGE	Q0VD83-3	APOBR	648.271	8	328	335	0.000132644	0.000275206	2.07476	0.010033
GSGLREDLLSLQ	P01266-2	THYG	1286.68	12	2691	2702	2.71413e-05	5.6605e-05	2.08557	0.027157
EGIQALSNSEEE	Q8N3X1	FNBP4	1304.57	12	306	317	3.08841e-05	6.48613e-05	2.10015	0.0455553
LCGGP	tr	A0A0D9SEK4	445.2	5	340	344	6.58778e-05	0.000138568	2.10341	0.0138094
GPGPGGGGGPSGSG	tr	I3L2W2	996.426	14	16	29	5.79568e-05	0.000121949	2.10414	0.0141949
SEGSKAAGGNSR	Q13207	TBX2	1119.53	12	643	654	7.78108e-05	0.000164326	2.11187	0.0478493
EDGGWQVHGV	P08861	CEL3B	1082.48	10	226	235	3.28848e-05	6.95726e-05	2.11565	0.0260147
SEGGGTG	tr	F5H0R1	563.219	7	682	688	0.000176077	0.000373084	2.11887	0.0137623
SGGGGSGTASTGGSQ	Q9P1Z0	ZBTB4	1166.48	15	489	503	5.12512e-05	0.000108669	2.12032	0.0387954
ASATAAGGNGSVE	Q9Y5Q3	MAFB	1090.49	13	196	208	6.98395e-05	0.000150202	2.15067	0.00567095
FVLTC	P01833	PIGR	581.288	5	4	8	0.000116033	0.000250226	2.15652	0.00387068
GATGGAVLGR	Q8WXG9	GPR98	857.472	10	4490	4499	8.90598e-05	0.000192263	2.15881	0.00732421
DGGPV	Q9C0G0	ZN407	443.202	5	32	36	7.78793e-05	0.000169048	2.17064	0.00544051
ESDGP	Q6ZRS4	CC129	503.186	5	471	475	5.46865e-05	0.000120401	2.20166	0.00813161
AGSGGS	tr	I3L2W2	434.176	6	3	8	0.000108523	0.000239485	2.20677	0.0150658
SPGSPGEPGPSGTP	Q8NFW1-3	COMA1	1222.55	14	1024	1037	3.86836e-05	8.67528e-05	2.24263	0.0131375
YRGGPGAGAAGGA	Q9P217	ZSWM5	1060.51	13	117	129	6.20268e-05	0.000139394	2.24732	0.00551649
SLGTASSAGT	Q8WXI7	MUC16	930.37	10	2168	2177	4.26585e-05	9.68098e-05	2.26941	0.00276381
GSGGSGGGPGPGPG	tr	I3L2W2	996.426	14	7	20	4.64963e-05	0.000106227	2.28464	0.000306226
GASGDRGP	P02458-1	CO2A1	715.325	8	942	949	0.000174575	0.000402224	2.30402	0.00658388
YSGSSP	tr	A0A0J9YVV7	596.244	6	263	268	5.42826e-05	0.000126528	2.33091	0.0407557
FCTGAS	O43184-3	ADA12	584.226	6	491	496	5.4433e-05	0.00012725	2.33774	0.0211431
GTPPGGGA	tr	M0QXP1	612.287	8	20	27	8.55889e-05	0.000200168	2.33871	0.0164593
EASADAPTGE	tr	A0A0J9YY01	946.388	10	564	573	0.000132399	0.00031015	2.34254	0.00343939
SASCGLGLGGAG	tr	H7C450	948.433	12	190	201	6.62695e-05	0.00015574	2.3501	0.0383633
QRLPSAPSGG	Q5VST9	OBSCN	968.504	10	6983	6992	6.22036e-05	0.000147139	2.36544	0.028802
GAGGP	Q7Z7M0	MEGF8	357.165	5	2739	2743	1.9355e-05	4.60993e-05	2.38177	0.0388928
HDDGTQ	tr	H0Y2V6	671.251	6	275	280	6.03404e-05	0.000144887	2.40116	0.0389776
KGMDN	P46100-4	ATRX	563.237	5	820	824	0.000483668	0.00116347	2.40551	0.00261859
YGSAAPASGGPGGR	Q8NFD5	ARI1B	1203.56	14	234	247	8.14925e-06	1.97197e-05	2.41982	0.0154505
ASAPGAAPLTI	tr	A0A0A0MS59	967.534	11	1128	1138	9.81432e-05	0.000238158	2.42664	0.0267567
APLSSPSPAPGCDNAIPLR	Q9HC84	MUC5B	1861.94	19	4996	5014	0.000121118	0.000294333	2.43013	0.0166159
AGTFGEDT	P27815-4	PDE4A	796.324	8	624	631	7.74357e-05	0.000188595	2.4355	0.0165007
GSRPACGGAGTQ	Q8TBB5	KLDC4	1060.47	12	368	379	5.04845e-05	0.000123173	2.43982	0.0299234
GDGSGM	tr	H0YNK6	522.174	6	787	792	3.88472e-05	9.70566e-05	2.49842	0.0037194
VVAVQ	Q9Y5H2	PCDGB	514.312	5	644	648	0.000200688	0.000503137	2.50707	0.000839543
DDGGGGGGSGTAGG	P42684-2	ABL2	1020.37	14	694	707	5.05398e-05	0.000126875	2.51039	0.0172769
CSGTG	tr	H7BY35	423.142	5	1062	1066	6.64728e-05	0.000171088	2.57381	0.0160618
GAALLALGPR	tr	Q8IX33	937.571	10	52	61	0.00014535	0.000374913	2.57937	0.00755849
ICDTGY	tr	A0A140T9C0	670.263	6	389	394	7.79214e-05	0.000201227	2.58244	0.00427622
MAAPAEPCAGQG	tr	A0A0J9YVW5	1101.46	12	1	12	9.29927e-06	2.42395e-05	2.6066	0.028829
TQGGSALGH	Q13651	I10R1	826.393	9	416	424	6.97866e-05	0.000182699	2.61796	0.0129003
ASAAAAAPPGED	P80192	M3K9	1026.46	12	12	23	0.000440934	0.00115809	2.62644	0.0165187
EATASWVTHPAVTST	Q8WXI7	MUC16	1650.73	15	11345	11359	2.52765e-05	6.65335e-05	2.63222	0.0205853
ETSDG	tr	E9PDC2	507.181	5	1086	1090	8.53567e-05	0.000229576	2.6896	0.00321286
NATAEEGAPSA	Q9BZC7-2	ABCA2	1016.44	11	379	389	4.25214e-05	0.000119359	2.80702	0.0173279
SSPGTSGVGPAAGA	tr	A0A0U1RRM4	1114.53	14	154	167	4.65781e-05	0.000131722	2.82797	0.00447329
RELACAGNVADAT	Q7Z6Z7-2	HUWE1	1289.6	13	872	884	1.74704e-05	4.9863e-05	2.85414	0.00326759
ESHATK	Q68DE3	USF3	671.324	6	1927	1932	0.000181997	0.000523472	2.87627	0.00165625
SAGGAGGTGTGSGASC	Q9BXQ6	CECR6	1196.47	16	153	168	6.60282e-05	0.000190717	2.88841	0.0133815
QTADTTRH	Q5D862	FILA2	928.436	8	2000	2007	5.87154e-05	0.000171191	2.91561	0.00607707
ERQWVESSPKPMVSLLGSGRP	Q68CZ2-2	TENS3	2339.21	21	706	726	1.35773e-05	3.96243e-05	2.91843	0.0354813
EIEVTATQ	tr	F8W9U4	889.439	8	469	476	0.000342889	0.00102126	2.9784	0.0101551
LAGCGAGT	tr	A0A0D9SFE1	648.29	8	108	115	5.04027e-05	0.000153005	3.03565	0.0364426
PACSCTSCGSCGGSKG	Q701N4	KRA52	1403.49	16	71	86	1.16241e-05	3.57678e-05	3.07704	0.00267819
AAPPQ	tr	Q7Z3Z5	482.249	5	1974	1978	4.27668e-05	0.00013227	3.09283	0.0307694
GATPH	tr	E9PPP7	481.228	5	416	420	0.000104334	0.000331749	3.17968	0.000116558
ESGGAGAACGGS	O43474	KLF4	922.345	12	75	86	2.72917e-05	8.78816e-05	3.22009	0.0337977
GKGGCGSCGCSKGACG	Q6L8H4	KRA51	1330.49	16	153	168	1.9355e-05	6.2617e-05	3.23518	0.0326682
CCSPT	Q86VV8	RTTN	509.161	5	1819	1823	4.25214e-05	0.000138449	3.25599	0.0385471
AGTAGYCF	O15067	PUR4	788.316	8	345	352	3.10609e-05	0.000101363	3.26337	0.00956423
GNCTK	Q9C0B0	UNK	521.227	5	138	142	3.88736e-05	0.000127227	3.27285	0.0245275
LGVDLDAQT	P22102	PUR2	930.466	9	698	706	6.59464e-05	0.000222319	3.37121	0.0095308
GACGGSGGAAAGDQG	tr	J3KPF0	1134.44	15	3232	3246	2.31796e-05	7.84479e-05	3.38435	0.0204551
LSVVKPLN	Q14574-2	DSC3	868.538	8	417	424	5.81072e-05	0.00019727	3.39494	0.0120018
PACSCSSCGSCGGSKG	O75690	KRA58	1389.48	16	43	58	1.16175e-05	4.04597e-05	3.48266	0.00476685
TGVMGLEPS	tr	Q7Z3Z5	889.422	9	1730	1738	0.000375942	0.00141462	3.76289	0.00635755
CPGPAISAAS	tr	H7C1H7	872.406	10	271	280	3.10741e-05	0.000123845	3.98548	0.00552267
TKGSR	Q9UHB7	AFF4	547.308	5	605	609	5.8469e-05	0.00024408	4.17452	0.00139503
CSGAPGE	Q9Y6C2	EMIL1	619.227	7	482	488	0.000182971	0.00114764	6.27224	1.77043e-05
LQEKFAQLEAENSILK	Q99996-3	AKAP9	1860	16	766	781	8.64917e-05	0.000545052	6.30178	0.000906059
FAQPEILIGTIPGAGGTQR	P30084	ECHS1	1424.44	19	160	168	0.000104184	0.000910005	8.73456	5.15782e-05
EPPAGTA	Q13332-6	PTPRS	641.302	7	831	837	0.000164387	0.00155877	9.48231	0.000396595
KLSSVFV	Q9UPN3-3	MACF1	778.459	7	3461	3467	6.22589e-05	0.00146063	23.4606	7.87504e-06

## Sheet: CXW
Protein Accession	Peptide	Unique	-10lgP	Mass	Length	ppm	m/z	z	RT	Area	Scan	#Spec	126	127	128	129	130	131	Start	End	PTM	AScore
P20265|PO3F2_HUMAN	G.GGGGGGGGGGGGGGGGGDGS(-18.01).P	Y	29.52	1228.45	20	8.2	615.235	2	74.04		69035	1	101	111	111	162	182	101	72	91	Dehydration
P20265|PO3F2_HUMAN	L.S(+42.01)HGGGGGGGGGGGGGG(+14.02).G	Y	26.09	1096.43	16	4.2	549.224	2	51.75		57149	1	65	80	80	101	110	45	66	81	Acetylation (N-term); Methyl ester
P20265|PO3F2_HUMAN	G.GGGGGGGGGGGGGGDGS.P	Y	22.13	1075.39	17	12.6	538.71	2	100.57		83224	1	96	95	100	95	137	105	75	91
P20265|PO3F2_HUMAN	L.SR(sub H)GGGGGGGGGGGGGGGGGGG.G	Y	20.62	1344.55	21	0.9	449.192	3	50.73		56617	1	101	131	100	141	161	60	66	86	Mutation
P20265|PO3F2_HUMAN	G.GGGGGGGGGGGGGGGGGGDGSP.W	Y	20.24	1400.53	22	6.9	701.277	2	56.09		59452	1	30	20	10	10	20	30	71	92
P20265|PO3F2_HUMAN	A.LSHGGGGGGGGGGGGG.G	Y	19.17	1096.46	16	0.1	549.24	2	55.43		59100	1	60	40	50	50	40	40	65	80
P20265|PO3F2_HUMAN	S.H(+42.01)GGGGGGGGGGGGG.G	Y	18.9	938.359	14	-12.6	470.181	2	58.93		60955	2	60	141	90	158	155	105	67	80	Acetylation (N-term)
P20265|PO3F2_HUMAN	G.G(+42.01)GGGGGGGGGGGGD(+14.02).G	Y	18.63	930.343	14	6.8	466.182	2	95.18		80266	1	85	95	90	142	80	50	76	89	Acetylation (N-term); Methyl ester
P20265|PO3F2_HUMAN	A.LS(+79.97)HGGGGGGG.G	Y	18.16	834.302	10	13.1	418.164	2	75		69539	1	172	140	262	183	151	131	65	74	Phosphorylation (STY)
P20265|PO3F2_HUMAN	L.SHGGGGGGGGGGGGGGG(-.98).G	Y	17.76	1096.44	17	7	549.231	2	73.44		68716	1	122	91	153	142	203	80	66	82	Amidation
P20265|PO3F2_HUMAN	S.HGGGGGGGGGGGGGGGGGGG.G	Y	17.13	1238.48	20	-9.1	620.24	2	71.89		67886	1	71	50	91	81	100	111	67	86
P20265|PO3F2_HUMAN	H.G(+42.01)GGGGGGGGGGG.G	N	15.94	744.279	12	-7.2	745.281	1	85.69		75236	1	30	20	20	30	20	10	68	79	Acetylation (N-term)
P20265|PO3F2_HUMAN	H.GGGGGGGGGGGGGGGGGG.G	N	15.73	1044.4	18	-1.2	523.205	2	73.67		68840	1	131	111	121	193	141	101	68	85
P20265|PO3F2_HUMAN	H.LPPSM(+15.99)GAS(+14.02).N	Y	15.63	788.374	8	8.2	395.197	2	66.53		65011	2	3574	3107	3967	2458	3041	2711	177	184	Oxidation (M); Methyl ester
P20265|PO3F2_HUMAN	H.G(+42.01)GGGGGGGGGGGGGGGGG(+14.02).G	N	15.56	1100.42	18	10.3	551.225	2	69.29		66513	1	71	141	162	101	132	81	68	85	Acetylation (N-term); Methyl ester
P20265|PO3F2_HUMAN	I.T(+57.02)ALSHGGGGGGGGGGGGGGGG.G	Y	15.29	1496.64	21	7.4	499.889	3	70.33		67068	1	90	172	162	224	161	90	63	83	Carbamidomethylation (DHKE X@N-term)
P20265|PO3F2_HUMAN	S.HGGGGGGG.G	N	15.28	554.22	8	14.3	555.235	1	101.31		83626	2	50	61	90	140	121	40	67	74
P20265|PO3F2_HUMAN	G.V(sub G)GGGGGGGGGGGDGSP.W	Y	15.09	1100.45	16	-7.7	551.227	2	74.31		69178	1	50	90	91	100	90	80	77	92	Mutation
P20265|PO3F2_HUMAN	G.GGGGGGGGGGGGGGGGGDG.S	Y	15.06	1159.42	19	4.5	580.722	2	78.62		71476	1	103	20	100	172	120	30	72	90
P20265|PO3F2_HUMAN	L.SHGGGGGGGGGGGGGGGGG.G	Y	15.02	1211.47	19	-10.2	606.734	2	72.3		68097	1	147	120	95	169	101	126	66	84
P20265|PO3F2_HUMAN	S.HGGGGGGGG.G	N	14.89	611.241	9	-6.4	612.245	1	74.5		69275	3	80	121	90	110	141	81	67	75
P20265|PO3F2_HUMAN	G.G(+27.99)GGGGGGGGGGGGGGGGGGGDG.S	Y	14.69	1358.48	22	3.8	680.251	2	37.82		49793	1	6	12	20	18	4	6	69	90	Formylation
P20265|PO3F2_HUMAN	S.H(+43.01)GGGGGGGGGGGGGGGGGG.G	Y	14.45	1224.46	19	-4.4	613.235	2	120.73		94092	1	105	92	94	114	193	93	67	85	Carbamylation
P20265|PO3F2_HUMAN	A.LS(+79.97)HGGGGGGGGGGGGGGGGG(+14.02).G	Y	14.12	1418.53	20	12.7	710.283	2	50.7		56598	1	10	10	30	25	25	35	65	84	Phosphorylation (STY); Methyl ester
P20265|PO3F2_HUMAN	H.GGGGGGGGGGGGGGGG.G	N	13.38	930.354	16	-14	466.178	2	149.96		110367	4	15	10	10	5	10	10	68	83
P20265|PO3F2_HUMAN	L.S(-18.01)HGGGGGGGGGGGGGGGGGG.G	Y	12.82	1250.48	20	5.8	417.835	3	51.78		57171	1	183	152	91	91	60	60	66	85	Dehydration
P20265|PO3F2_HUMAN	A.L(+42.01)SHGGGGGGGGGGGGGGGGGG(+14.02).G	Y	12.18	1437.6	21	-11.8	719.798	2	78.69		71516	1	51	40	40	80	121	61	65	85	Acetylation (N-term); Methyl ester
P20265|PO3F2_HUMAN	S.HGGGGGGGGGGGGGGGGG(+14.02).G	Y	12.09	1138.45	18	2.7	570.234	2	61.95		62542	5	203	235	248	174	198	178	67	84	Methyl ester
P20265|PO3F2_HUMAN	H.G(+42.01)GGGGGGGGGGGGGGGGG.G	N	11.86	1086.41	18	9.4	544.216	2	70.21		67007	1	101	40	123	110	152	100	68	85	Acetylation (N-term)
P20265|PO3F2_HUMAN	G.G(+27.99)GGGGGGGGGGGGGGGGGGD.G	Y	11.72	1244.44	20	-2.9	623.226	2	90.15		77593	1	121	131	162	203	141	70	70	89	Formylation
P20265|PO3F2_HUMAN	G.GGGGGGGGGGGGGGGD(-18.01).G	Y	11.52	970.349	16	3.9	486.184	2	59.56		61298	1	81	335	1604	458	295	142	74	89	Dehydration
P20265|PO3F2_HUMAN	G.G(+71.04)GGGGGGGGGGGDGS.P	Y	11.33	1032.39	15	-0.7	517.2	2	121.41		94471	1	182	132	91	203	263	232	77	91	Propionamide (K X@N-term)
P20265|PO3F2_HUMAN	S.HGGGGGGGGGGG.G	Y	11.25	782.306	12	7.7	783.319	1	105.14		85650	3	30	60	30	90	75	55	67	78
P20265|PO3F2_HUMAN	G.G(+68.06)GGGGGDGSP.W	Y	11.1	784.335	10	-10	393.171	2	84.23		74464	1	60	141	151	111	101	111	83	92	Piperidination
P20265|PO3F2_HUMAN	L.SHGGGGGGGGGGGGGG(+14.02).G	Y	10.85	1054.42	16	12.7	528.223	2	69.4		66569	1	162	157	157	166	192	127	66	81	Methyl ester
P20265|PO3F2_HUMAN	V.HAEPPGG.M	Y	10.65	663.298	7	2.6	664.307	1	102.21		84100	1	192	202	194	153	101	70	20	26
P20265|PO3F2_HUMAN	H.GGGGGGGGG.G	N	10.48	531.204	9	-5.4	532.208	1	116.46		91800	2	61	105	148	153	133	97	68	76
P20265|PO3F2_HUMAN	G.V(sub G)GGGGGGGDGSP.W	Y	10.21	872.362	12	-9.3	437.184	2	91.09		78094	1	121	193	70	130	110	70	81	92	Mutation
P20265|PO3F2_HUMAN	A.LS(+79.97)HGGGGGGGGGGGG.G	Y	10.14	1119.41	15	3.8	560.714	2	99.54		82669	1	100	60	75	101	96	70	65	79	Phosphorylation (STY)
P20265|PO3F2_HUMAN	G.GGGGV(sub G)GGGGGGGGGGGGGGDGS.P	Y	9.96	1402.55	22	5.4	468.525	3	38.26		50046	1	65	40	60	91	95	65	70	91	Mutation
P20265|PO3F2_HUMAN	G.G(+42.01)GGGGGGGGGDGSP(+14.02).W	Y	9.83	1000.38	14	-9.2	501.195	2	78.32		71319	1	174	152	131	141	90	111	79	92	Acetylation (N-term); Methyl ester
P20265|PO3F2_HUMAN	S.HGGGGGGGGGGGGGGGG(+14.02).G	Y	9.57	1081.43	17	-5.6	541.718	2	84.43		74574	1	101	70	80	60	110	60	67	83	Methyl ester
P20265|PO3F2_HUMAN	G.G(+42.01)GGGGGGGGGGGGGGGD(+14.02)GSP.W	Y	9.44	1342.51	20	7.4	672.269	2	63.15		63186	2	20	9	47	62	54	29	73	92	Acetylation (N-term); Methyl ester
P20265|PO3F2_HUMAN	S.H(+15.99)GGGGGGGGGGG.G	Y	9.24	798.301	12	-6.7	799.302	1	105.2		85677	1	5	40	45	15	15	20	67	78	Oxidation (HW)
P20265|PO3F2_HUMAN	A.LS(+79.97)HGGGGGGGGGGGGGGGGG.G	Y	9.16	1404.52	20	-2.1	703.264	2	50.04		56247	1	15	5	15	30	10	5	65	84	Phosphorylation (STY)
P20265|PO3F2_HUMAN	H.GGGGGGGGGGGGGGGGGGGG.G	N	9.14	1158.44	20	-10	580.221	2	77.04		70640	1	81	173	121	213	122	70	68	87
P20265|PO3F2_HUMAN	G.GGGGGGGGGGGGDGS(+79.96)P.W	Y	9.04	1138.36	16	5.2	570.189	2	101.85		83902	1	91	111	65	86	121	95	77	92	Sulfation
P20265|PO3F2_HUMAN	S.HGGGGGG.G	N	9.04	497.198	7	12.1	498.212	1	105.52		85855	1	91	142	90	142	162	162	67	73
P20265|PO3F2_HUMAN	L.SHGGGGGGGGGGGGGGGG.G	Y	9.04	1154.44	18	-11.8	578.223	2	80.21		72314	1	183	172	203	223	223	184	66	83
P20265|PO3F2_HUMAN	G.G(+27.99)GGGGGGGGGGDGS.P	Y	8.96	932.322	14	5.3	467.171	2	89.7		77355	1	283	437	91	151	131	50	78	91	Formylation
P20265|PO3F2_HUMAN	H.G(+27.99)GGGGGGGGG.G	N	8.92	616.22	10	12.2	617.235	1	60.11		61589	1	30	60	20	91	50	30	68	77	Formylation
P20265|PO3F2_HUMAN	H.G(+41.03)GGGGGGGGGGGGGGGGG.G	N	8.82	1085.42	18	0.5	543.719	2	71.29		67570	1	121	132	171	111	183	152	68	85	Amidination of lysines or N-terminal amines with methyl acetimidate
P20265|PO3F2_HUMAN	G.G(+28.03)GGGGGGGGGGGGGDGSPW.S	Y	8.62	1386.55	19	13.5	463.199	3	51.56		57052	1	50	30	91	131	111	70	75	93	Ethylation
P20265|PO3F2_HUMAN	G.G(+42.01)GGGGGGGGGGGDGS(+79.97).P	Y	8.37	1083.33	15	4.8	542.673	2	101.08		83504	1	130	91	111	141	90	60	77	91	Acetylation (N-term); Phosphorylation (STY)
P20265|PO3F2_HUMAN	G.S(sub G)GGGGGGGGGGGGGGD.G	Y	8.31	1018.37	16	7.4	510.196	2	83.09		73861	1	91	50	100	100	131	61	74	89	Mutation
P20265|PO3F2_HUMAN	L.S(+27.99)HGGGGGGGGGGGGGGGGG.G	Y	8.11	1239.46	19	3.1	620.74	2	91.14		78112	1	80	70	75	80	55	25	66	84	Formylation
P20265|PO3F2_HUMAN	H.G(+42.01)GGGGGGGGG(+14.02).G	N	8.03	644.251	10	-13.7	645.25	1	73.39		68691	1	70	30	90	70	40	82	68	77	Acetylation (N-term); Methyl ester
P20265|PO3F2_HUMAN	H.G(+27.99)GGGGGGGGGGGGGGGGGGG.G	N	7.86	1186.43	20	2.3	594.226	2	71.82		67852	1	80	50	130	214	171	81	68	87	Formylation
P20265|PO3F2_HUMAN	G.GGGGGGGGGGGD(-18.01)G.S	Y	7.84	799.284	13	-14.2	400.644	2	91.79		78466	1	60	91	60	50	121	70	78	90	Dehydration
P20265|PO3F2_HUMAN	G.G(+27.99)GGGGGGGGGGGGGGGGDGS.P	Y	7.61	1274.45	20	-7.1	638.228	2	80.51		72476	1	204	173	131	222	131	40	72	91	Formylation
P20265|PO3F2_HUMAN	G.G(+226.08)GGGGGGGGGGGGGGDGS.P	Y	7.43	1358.49	18	9.6	680.259	2	37.3		49516	1	14	6	9	6	6	3	74	91	Biotinylation
P20265|PO3F2_HUMAN	H.G(+162.05)GGGGGGGGGGGGGGG.G	N	7.42	1092.41	16	-5.1	547.208	2	115.41		91237	1	152	121	95	133	119	117	68	83	Hexose
P20265|PO3F2_HUMAN	H.L(+42.01)PPS(+79.97)MGASNGGLL.Y	Y	7.38	1334.59	13	14.4	668.314	2	56.74		59782	1	40	40	50	35	40	45	177	189	Acetylation (N-term); Phosphorylation (STY)
P20265|PO3F2_HUMAN	G.GGGGGGGGGGGGGGD(+15.99)GS.P	Y	7.34	1091.39	17	10.7	546.706	2	104.7		85422	1	100	141	162	449	182	191	75	91	Hydroxylation
P20265|PO3F2_HUMAN	H.GGGGGGGGGGG.G	N	7.3	645.247	11	-5.5	646.25	1	89.09		77032	1	30	20	10	60	70	30	68	78
P20265|PO3F2_HUMAN	H.GGGGGGGGGG.G	N	7.15	588.225	10	-4.6	589.23	1	85.32		75043	1	70	101	81	110	101	30	68	77
P20265|PO3F2_HUMAN	G.GGGGGGGGD.G	N	7.14	589.209	9	-6.2	590.213	1	78.15		71229	1	71	100	122	254	141	132	81	89
P20265|PO3F2_HUMAN	G.G(+43.01)GGGGGGGGGGGDGSPWS.T	Y	7.11	1374.52	18	-0.1	688.266	2	76.71		70450	1	50	55	45	76	65	25	77	94	Carbamylation
P20265|PO3F2_HUMAN	G.D(sub G)GGGGGGGGGDGSPWST.S	Y	7.1	1376.52	17	-2	689.267	2	50.33		56410	1	5	15	30	30	20	20	79	95	Mutation
P20265|PO3F2_HUMAN	G.G(+27.99)GGGGGGGGGGGGDGS.P	Y	7.05	1046.36	16	-1.4	524.189	2	69.51		66631	1	110	146	115	204	193	145	76	91	Formylation
P20265|PO3F2_HUMAN	MATAAS.N	N	7.01	550.242	6	1	551.25	1	122.81		95216	1	1338	1335	1387	1734	1815	1206	1	6
P20265|PO3F2_HUMAN	G.GGGDGSP.W	Y	7	545.208	7	3.7	546.217	1	91.88		78516	1	121	111	150	223	141	61	86	92
P20265|PO3F2_HUMAN	L.LNKWLEEADS.S	N	6.98	1203.58	10	11.2	402.204	3	11.72		35468	1	18	6	14	24	24	18	328	337
P20265|PO3F2_HUMAN	H.G(+104.03)GGGGGGGGGGGGGGG.G	N	6.94	1034.38	16	-3.2	518.196	2	107.03		86691	1	141	131	120	162	243	164	68	83	Benzoyl
P20265|PO3F2_HUMAN	G.E(sub G)GGGGGGGGGDGSP.W	Y	6.91	1016.38	14	-11.3	509.191	2	84.55		74636	1	70	50	100	112	143	121	79	92	Mutation
P20265|PO3F2_HUMAN	Q.WITAS(sub L)SHGGGGGGGGGG.G	Y	6.8	1370.6	17	-12.4	457.867	3	53.89		58292	1	101	101	80	162	100	71	61	77	Mutation
P20265|PO3F2_HUMAN	L.S(+42.01)HGGGGGG.G	Y	6.75	626.241	8	-9.5	627.242	1	83.44		74053	1	60	91	70	30	40	71	66	73	Acetylation (N-term)
P20265|PO3F2_HUMAN	G.GGGGGGGGGGGGGGGGD.G	Y	6.73	1045.38	17	-3.3	523.696	2	64.29		63812	1	80	121	90	60	172	162	73	89
P20265|PO3F2_HUMAN	L.S(+42.01)HGGGGGGGGGGGGGGG(+14.02).G	Y	6.61	1153.45	17	3.2	577.734	2	71.41		67633	1	91	113	101	142	121	80	66	82	Acetylation (N-term); Methyl ester
P20265|PO3F2_HUMAN	I.T(+79.97)ALS(+79.97)HGGGGGGG.G	Y	6.57	1086.35	12	-5	544.181	2	90.13		77582	1	90	141	151	120	131	60	63	74	Phosphorylation (STY)
P20265|PO3F2_HUMAN	S.S(+79.97)GSPTSID.K	Y	6.56	842.306	8	4.8	422.162	2	80.12		72269	1	233	244	193	224	172	131	339	346	Phosphorylation (STY)
P20265|PO3F2_HUMAN	G.GGGGGGGGGGGD(+15.99)GSP.W	Y	6.55	1017.37	15	-11.7	509.689	2	89.12		77050	1	80	223	110	194	153	122	78	92	Hydroxylation
P20265|PO3F2_HUMAN	G.GGGGGGGGD(+15.99)GSP.W	Y	6.49	846.31	12	-0.6	424.162	2	104.86		85504	1	132	101	50	80	150	131	81	92	Hydroxylation
P20265|PO3F2_HUMAN	L.S(+43.01)HGGGGGGGGGGG.G	Y	6.48	912.343	13	3.5	457.18	2	59.21		61112	1	284	242	233	243	244	81	66	78	Carbamylation
P20265|PO3F2_HUMAN	L.SHGGGGG.G	N	6.48	527.209	7	13.2	528.223	1	52.22		57401	1	115	112	100	162	131	85	66	72
P20265|PO3F2_HUMAN	L.S(+43.01)HGGGGGG.G	Y	6.42	627.236	8	5.9	628.247	1	87.49		76194	1	40	30	40	100	60	50	66	73	Carbamylation
P20265|PO3F2_HUMAN	G.GGGGGGGGGGGGGDGS.P	Y	6.37	1018.37	16	-1.5	510.192	2	79.37		71873	2	142	140	223	243	172	213	76	91
P20265|PO3F2_HUMAN	G.G(+27.99)GGGGGGGGGGGGGGD.G	Y	6.35	1016.35	16	3.6	509.186	2	85.02		74882	1	142	91	91	213	151	121	74	89	Formylation
P20265|PO3F2_HUMAN	G.GGD(sub G)GGGGGGGGGGGGGGGGGD.G	Y	6.25	1331.47	21	2.3	666.745	2	65.18		64279	1	70	45	50	50	40	91	69	89	Mutation
P20265|PO3F2_HUMAN	G.G(+43.01)GGGGGGGGDG.S	Y	6.2	746.258	11	3.9	747.268	1	108.16		87294	1	40	20	40	202	222	153	80	90	Carbamylation
P20265|PO3F2_HUMAN	L.SHGGGGGGGGGGGGGGGGG(+17.03).G	Y	6.18	1228.49	19	-12.9	615.246	2	71.48		67672	1	81	20	50	30	91	61	66	84	Replacement of proton with ammonium ion
P20265|PO3F2_HUMAN	S.HGGGGG.G	N	6.18	440.177	6	-9.4	441.18	1	77.6		70937	1	121	80	91	111	171	71	67	72
P20265|PO3F2_HUMAN	S.HGGGGGD(sub G)GGGGGGGGGGGG.G	Y	6.15	1239.46	19	5.9	620.742	2	72.76		68344	1	60	101	75	137	178	101	67	85	Mutation
P20265|PO3F2_HUMAN	S.H(+14.02)GGGGGGGGGGGGGGGGG.G	Y	6	1138.45	18	3.4	570.234	2	65.18		64278	1	250	270	306	243	290	189	67	84	Methylation
P20265|PO3F2_HUMAN	G.GGGGGGGGGGGGGGGGDGSP.W	Y	5.99	1286.49	20	-11.9	644.243	2	88.91		76940	1	50	80	50	30	30	20	73	92
P20265|PO3F2_HUMAN	G.G(+42.01)GGGGGGGGGGGGD.G	Y	5.95	916.327	14	0.4	459.171	2	86.3		75554	1	40	90	30	60	70	40	76	89	Acetylation (N-term)
P20265|PO3F2_HUMAN	L.L(+42.01)TS(+79.97)SASIVHAEP.P	Y	5.85	1332.6	12	13.4	445.212	3	61.91		62531	1	281	255	240	284	260	197	12	23	Acetylation (Protein N-term); Phosphorylation (STY)
P20265|PO3F2_HUMAN	G.G(+28.03)GGGGGGGGGGDGS.P	Y	5.77	932.358	14	-6.3	467.183	2	78.37		71342	1	100	50	111	183	212	141	78	91	Ethylation
P20265|PO3F2_HUMAN	H.GGGGGGGGGGGG.G	N	5.74	702.268	12	-13.1	703.266	1	56.15		59480	1	20	5	10	50	30	15	68	79
P20265|PO3F2_HUMAN	P.GHPGA.H	N	5.7	437.202	5	-10.6	438.205	1	151.97		111912	1	42	30	482	220	48	618	250	254
P20265|PO3F2_HUMAN	G.G(+42.01)GGGGGGGGGGGGGDGS.P	Y	5.65	1117.4	17	-3.7	559.706	2	160.1		116318	1	3	3	3	3	3	9	75	91	Acetylation (N-term)
P20265|PO3F2_HUMAN	G.G(+56.06)GGGGGGGGDGS.P	Y	5.45	846.347	12	-9.5	424.177	2	82.05		73290	1	112	153	114	170	169	136	80	91	Diethylation
P20265|PO3F2_HUMAN	G.G(+42.01)GGGGGGGGGGGGGGGGGGGD(+14.02)G.S	Y	5.41	1386.51	22	7.2	694.269	2	37.37		49545	1	12	22	4	14	6	6	69	90	Acetylation (N-term); Methyl ester
P20265|PO3F2_HUMAN	G.E(sub G)GGGGGGGGGGGGGGGDGSP.W	Y	5.41	1358.51	20	-7.9	680.256	2	40.16		51033	1	4	16	16	12	16	10	73	92	Mutation
P20265|PO3F2_HUMAN	S.HGGGGGGGGGGGGGG(-.98).G	Y	5.38	952.386	15	5	477.203	2	90.69		77878	1	40	81	90	50	110	50	67	81	Amidation
P20265|PO3F2_HUMAN	G.G(+42.01)GGGGGGGGGGGDG(+14.02).S	Y	5.37	930.343	14	-8.6	466.175	2	107.25		86810	1	130	193	121	203	304	163	77	90	Acetylation (N-term); Methyl ester
P20265|PO3F2_HUMAN	G.GGGGGGGGGGGGGGGGGGGGDG.S	Y	5.36	1330.49	22	1.3	666.252	2	51.99		57279	1	40	10	15	30	20	25	69	90
P20265|PO3F2_HUMAN	A.LC(sub S)HGGGGGGGGGGG.G	Y	5.35	998.399	14	3.5	500.208	2	84.89		74814	1	90	121	90	121	151	100	65	78	Mutation
P20265|PO3F2_HUMAN	S.HV(sub G)GGGGGGGGGGGGGGGGGGGGDG.S	Y	5.32	1566.62	24	7.3	523.216	3	72.57		68250	1	90	194	121	284	213	141	67	90	Mutation
P20265|PO3F2_HUMAN	G.G(+42.01)GGGGGGGGGGGGD(+14.02)GSPW.S	Y	5.24	1357.53	18	-10.7	679.764	2	57.15		60002	1	40	5	20	40	25	25	76	93	Acetylation (N-term); Methyl ester
P20265|PO3F2_HUMAN	A.LSHGGGGGGGGGGGGGGGGGGGGGD.G	Y	5.23	1667.66	25	8.2	417.926	4	61.68		62409	1	174	100	171	101	141	80	65	89
P20265|PO3F2_HUMAN	L.S(+77.99)HGGGGGGGGGGGGGGGGGGG.G	Y	5.22	1403.5	21	11.5	702.764	2	59.07		61038	1	56	55	5	15	40	25	66	86	Methylphosphonylation
P20265|PO3F2_HUMAN	G.GGGGGGGGGGGGGGGGGGDGSS(sub P).W	Y	5.1	1390.51	22	-3.9	696.259	2	55.99		59390	1	15	10	15	25	25	35	71	92	Mutation
P20265|PO3F2_HUMAN	G.G(+88.00)GGGGGGGGGGD.G	Y	5.1	848.272	12	12.3	425.148	2	94.42		79859	1	90	95	85	50	95	65	78	89	3-sulfanylpropanoyl
P20265|PO3F2_HUMAN	T.ALS(+79.97)HGGGGGGGG(+14.02).G	Y	5.07	976.376	12	-12.3	489.19	2	125.28		96541	1	81	111	70	202	282	151	64	75	Phosphorylation (STY); Methyl ester
P20265|PO3F2_HUMAN	G.G(+42.01)GGGGGGGGGGGGGDG(+14.02).S	Y	5.05	1044.39	16	-6.3	523.197	2	56.55		59693	1	60	132	60	142	112	131	75	90	Acetylation (N-term); Methyl ester
P20265|PO3F2_HUMAN	D.ED(+14.02)TPTS(+79.97)DDLEQ.F	Y	5.04	1342.48	11	9.4	672.254	2	70.12		66958	1	40	50	70	80	70	60	262	272	Methyl ester; Phosphorylation (STY)
P20265|PO3F2_HUMAN	G.GGGGGGGGGGGGGD.G	Y	5.01	874.317	14	-14.6	438.159	2	85.41		75087	1	182	162	101	132	214	90	76	89
P20265|PO3F2_HUMAN	S.HGGGGGGGGGGGGGGGGGGGG(+37.95).G	Y	5.01	1333.45	21	5.1	667.734	2	74.69		69376	1	60	30	30	40	30	20	67	87	Replacement of 2 protons by calcium
P20265|PO3F2_HUMAN	A.M(sub L)SHGGGGGGGGGGGGGGG.G	Y	5	1228.46	18	-10.9	615.232	2	78.63		71482	1	131	143	111	141	131	50	65	82	Mutation
Q8WXI7|MUC16_HUMAN	P.SGSS(+79.97)HSSPVPVT.S	Y	28.44	1220.51	12	-11.4	611.254	2	84.38		74548	1	10	70	10	81	70	40	9453	9464	Phosphorylation (STY)
Q8WXI7|MUC16_HUMAN	F.QGGTHSTVSQ.G	Y	23.2	1000.46	10	-8.1	501.232	2	51.68		57117	1	100	90	45	86	75	81	5590	5599
Q8WXI7|MUC16_HUMAN	A.HIPPSPLP.V	Y	23.02	856.481	8	14	429.254	2	59.26		61141	1	132	132	80	121	174	60	7709	7716
Q8WXI7|MUC16_HUMAN	S.P(+42.01)AMTTPSLISS(+14.02).T	Y	18.4	1159.58	11	-12.7	387.529	3	44.03		53107	1	131	193	152	153	181	106	5047	5057	Acetylation (N-term); Methyl ester
Q8WXI7|MUC16_HUMAN	S.GATSQGTFTLD.S	Y	17.74	1096.5	11	3	549.261	2	52.52		57557	1	60	60	112	122	60	80	9375	9385
Q8WXI7|MUC16_HUMAN	R.SASLSGMPTGATTK.V	Y	16.79	1307.64	14	-13.8	654.818	2	50.39		56443	1	40	20	0	50	10	20	8726	8739
Q8WXI7|MUC16_HUMAN	S.KTAAGSSPP.G	Y	16.27	814.418	9	1.3	408.217	2	72.2		68050	1	120	173	101	131	92	131	657	665
Q8WXI7|MUC16_HUMAN	D.KTLASPTS(+21.98).S	Y	15.23	825.421	8	-8.2	413.714	2	38.72		50287	1	65	71	55	85	102	50	62	69	Sodium adduct
Q8WXI7|MUC16_HUMAN	L.YS(+14.02)GTPGGTRQ.S	Y	15.21	1036.49	10	0	519.254	2	163.36		121034	1	3	6	6	3	3	22	3297	3306	Methylation
Q8WXI7|MUC16_HUMAN	S.LVTSSGSET.S	Y	15.15	879.418	9	-7.5	440.713	2	102.47		84233	1	110	122	70	101	130	60	11211	11219
Q8WXI7|MUC16_HUMAN	P.IGTSS.P	N	14.75	463.228	5	-5.8	464.232	1	93.68		79465	1	40	40	70	60	40	40	1652	1656
Q8WXI7|MUC16_HUMAN	S.KT(+79.96)AAGSSP.P	Y	14.38	797.322	8	3.5	399.67	2	91.55		78339	1	137	141	170	109	136	76	657	664	Sulfation
Q8WXI7|MUC16_HUMAN	T.SIPLLSSASVL(-.98).E	Y	14.32	1084.65	11	-9.8	362.553	3	55.64		59212	1	60	213	215	100	171	70	723	733	Amidation
Q8WXI7|MUC16_HUMAN	G.S(+28.03)SSSGVTLGIAH.L	Y	14.17	1142.59	12	-3.4	572.302	2	105.07		85616	1	141	71	90	142	151	101	1638	1649	Ethylation
Q8WXI7|MUC16_HUMAN	T.S(+79.97)ADT(+79.97)LIGESTAG.P	Y	14.11	1280.46	12	-3.6	641.234	2	78.21		71263	1	70	80	71	80	81	30	586	597	Phosphorylation (STY)
Q8WXI7|MUC16_HUMAN	E.T(+43.01)GSSPAGTSP.G	Y	13.64	903.393	10	1.9	452.705	2	76.85		70538	1	152	254	171	355	357	255	3188	3197	Carbamylation
Q8WXI7|MUC16_HUMAN	L.F(+28.03)SAASTSAAK.Q	Y	13.43	967.497	10	-9.9	484.751	2	20.41		40460	2	10	7	7	11	7	16	2093	2102	Ethylation
Q8WXI7|MUC16_HUMAN	R.SST(+79.97)ATVSMAGT.M	Y	13.36	1091.42	11	3.4	546.72	2	61.77		62456	1	71	91	80	191	172	60	1670	1680	Phosphorylation (STY)
Q8WXI7|MUC16_HUMAN	T.N(+.98)PSGGKTSS(+79.97)ASSVT.S	Y	13.33	1359.56	14	6.2	454.195	3	44.11		53142	1	55	151	90	122	110	106	3476	3489	Deamidation (NQ); Phosphorylation (STY)
Q8WXI7|MUC16_HUMAN	R.ESSGSEGTSSGT.K	Y	13.18	1084.42	12	9.2	543.22	2	71.94		67911	1	130	131	100	60	203	60	7835	7846
Q8WXI7|MUC16_HUMAN	D.QTSGSD(+14.02)ITLGASP.D	Y	12.85	1246.6	13	4.3	416.544	3	63.24		63246	1	286	293	793	682	344	334	3432	3444	Methyl ester
Q8WXI7|MUC16_HUMAN	I.PVKPTSAESGLL(-.98).T	Y	12.83	1196.68	12	-2.7	399.898	3	36.32		49014	1	121	213	152	255	305	254	2849	2860	Amidation
Q8WXI7|MUC16_HUMAN	T.T(+42.01)S(+79.97)IPGTPTVDLG.T	Y	12.68	1278.57	12	3.5	427.2	3	79.53		71960	1	152	233	182	152	161	142	13605	13616	Acetylation (N-term); Phosphorylation (STY)
Q8WXI7|MUC16_HUMAN	S.S(+43.01)AGTLATDR.S	Y	12.21	933.452	9	-1.9	467.732	2	63.77		63530	1	152	40	121	161	151	101	1855	1863	Carbamylation
Q8WXI7|MUC16_HUMAN	L.TGATLSS(sub P)KTSTGA.I	Y	11.8	1180.59	13	-8	591.299	2	85.26		75013	1	60	90	40	111	111	51	35	47	Mutation
Q8WXI7|MUC16_HUMAN	K.D(+43.99)IVSTTIPASSEIT.R	Y	11.75	1476.72	14	-7.6	493.243	3	34.73		48157	1	182	228	135	249	270	245	8977	8990	Carboxylation (DKW)
Q8WXI7|MUC16_HUMAN	T.KTASISPT(+21.98).S	Y	11.74	825.421	8	-2.8	413.716	2	18.15		39218	1	45	52	47	58	65	50	2387	2394	Sodium adduct
Q8WXI7|MUC16_HUMAN	L.SAAVVT(+79.97)GSSATSEA(+14.02).S	Y	11.74	1330.57	14	5.3	666.293	2	71.95		67919	1	40	50	50	20	60	30	2547	2560	Phosphorylation (STY); Methyl ester
Q8WXI7|MUC16_HUMAN	T.ET(+79.97)STVSLD.N	Y	11.73	930.358	8	-10.5	466.182	2	84.65		74689	1	61	70	60	60	131	80	2337	2344	Phosphorylation (STY)
Q8WXI7|MUC16_HUMAN	L.ESGTT.S	N	11.72	493.202	5	5.9	494.212	1	71.04		67439	1	172	121	151	183	172	132	3915	3919
Q8WXI7|MUC16_HUMAN	K.TAAGSSPP(+14.02).G	Y	11.59	700.339	8	0	351.177	2	88.16		76541	1	20	100	111	152	152	101	658	665	Methyl ester
Q8WXI7|MUC16_HUMAN	S.DVSGLTSEST.A	Y	11.49	994.446	10	-9.9	498.225	2	85.61		75192	1	336	426	367	364	508	264	2155	2164
Q8WXI7|MUC16_HUMAN	S.EATAS(+79.97)WVTHPAVTST(+14.02).T	Y	11.32	1650.73	15	-8	551.246	3	44.89		53557	1	25	10	30	70	81	40	11345	11359	Phosphorylation (STY); Methyl ester
Q8WXI7|MUC16_HUMAN	L.LATSSSAETST(-18.01)STLT.L	Y	11.32	1437.68	15	7.3	480.239	3	126.79		97343	1	30	32	43	49	32	12	11878	11892	Dehydration
Q8WXI7|MUC16_HUMAN	K.LTTGA.T	N	11	461.249	5	0.4	462.256	1	59.62		61331	1	70	142	151	202	204	101	6681	6685
Q8WXI7|MUC16_HUMAN	P.SSLPGPTATD(sub G)PVLLPF.T	Y	10.93	1610.86	16	-3.1	806.433	2	54.57		58652	1	20	30	20	20	71	0	13310	13325	Mutation
Q8WXI7|MUC16_HUMAN	M.TFLSGT(+79.97)HSTMSQ.G	Y	10.73	1375.55	12	7.2	459.527	3	25.13		43064	1	61	56	53	87	82	47	9684	9695	Phosphorylation (STY)
Q8WXI7|MUC16_HUMAN	S.RAGT(+14.02)HSMATQ.E	Y	10.64	1072.51	10	-9	537.257	2	79.44		71909	1	356	446	161	285	234	233	6761	6770	Methylation
Q8WXI7|MUC16_HUMAN	Y.ISGTS.P	N	10.55	463.228	5	13.3	464.241	1	61.86		62506	1	142	161	121	152	284	122	6497	6501
Q8WXI7|MUC16_HUMAN	T.TTNVLGTTS(+79.97)PEP.V	Y	10.48	1295.56	12	-8.1	648.784	2	73.98		69001	1	70	30	10	101	102	30	5671	5682	Phosphorylation (STY)
Q8WXI7|MUC16_HUMAN	E.E(+14.02)TGSS(+79.97)PAGT.S	Y	10.39	899.327	9	10.1	450.675	2	91.27		78184	1	386	509	396	513	719	674	3187	3195	Methyl ester; Phosphorylation (STY)
Q8WXI7|MUC16_HUMAN	M.D(+14.02)AAGSSTPGRTSQ.F	Y	10.32	1247.57	13	-13.4	416.86	3	47.4		54875	1	274	183	202	274	295	223	1089	1101	Methyl ester
Q8WXI7|MUC16_HUMAN	L.S(+79.97)GMPTGATTK.V	Y	10.31	1029.42	10	-5.6	515.715	2	95.59		80491	1	91	111	91	91	40	60	8730	8739	Phosphorylation (STY)
Q8WXI7|MUC16_HUMAN	K.HLSPS(-18.01)SVLAD.L	Y	10.29	1006.51	10	8.3	504.266	2	165.08		121988	1	0	0	10	10	0	5	8657	8666	Dehydration
Q8WXI7|MUC16_HUMAN	I.E(+43.99)TSAVLSEV.S	Y	10.27	977.455	9	0.2	489.735	2	85.01		74877	1	132	141	162	132	121	80	7262	7270	Carboxylation (E)
Q8WXI7|MUC16_HUMAN	A.ESSS(+79.97)AIST.T	Y	10.14	860.317	8	0.5	431.166	2	71.38		67614	1	264	354	376	243	264	194	11302	11309	Phosphorylation (STY)
Q8WXI7|MUC16_HUMAN	M.AVAS(-18.01)TNIPIGK.G	Y	10.1	1051.6	11	3.2	526.81	2	76.98		70604	1	203	172	335	276	499	355	1034	1044	Dehydration
Q8WXI7|MUC16_HUMAN	E.ETSADTLIGESTAG.P	Y	9.99	1350.62	14	8.4	451.216	3	73.89		68951	1	121	223	141	131	242	151	584	597
Q8WXI7|MUC16_HUMAN	V.KTTFSSSTPS(+21.98).T	Y	9.8	1063.48	10	8.1	532.751	2	72.8		68364	1	181	291	209	255	192	122	847	856	Sodium adduct
Q8WXI7|MUC16_HUMAN	T.TIPPSIP(+31.99)GVV.T	Y	9.75	1010.56	10	-9.1	506.285	2	78.38		71349	1	203	213	204	194	347	163	11622	11631	Dihydroxy
Q8WXI7|MUC16_HUMAN	T.TGSLVFSQS(+79.97)SEN(+14.02).S	Y	9.64	1348.55	12	-2.6	675.283	2	53.74		58205	1	5	5	15	25	5	10	2756	2767	Phosphorylation (STY); Methyl ester
Q8WXI7|MUC16_HUMAN	S.PTSIS.G	N	9.61	503.259	5	-10.2	504.261	1	163.47		121092	1	6	6	6	3	3	9	2393	2397
Q8WXI7|MUC16_HUMAN	P.E(+14.02)AQTS(+79.97)SAIPTS.T	Y	9.53	1184.5	11	11.8	593.262	2	59.34		61186	1	50	70	80	112	50	20	10773	10783	Methyl ester; Phosphorylation (STY)
Q8WXI7|MUC16_HUMAN	P.AGTTGSLVFS(+79.97)QS(+14.02).S	Y	9.51	1247.54	12	11.6	416.86	3	12.04		35714	1	194	131	129	156	168	122	2753	2764	Phosphorylation (STY); Methyl ester
Q8WXI7|MUC16_HUMAN	K.T(+57.02)AAGSSPPGGTK.P	Y	9.49	1086.53	12	4.1	544.275	2	89.6		77303	1	120	172	132	30	80	30	658	669	Carbamidomethylation (DHKE X@N-term)
Q8WXI7|MUC16_HUMAN	P.EMDSGLTGAT(+79.97)LSP.K	Y	9.47	1357.55	13	-7.5	453.52	3	41.85		51934	1	96	82	126	136	111	85	29	41	Phosphorylation (STY)
Q8WXI7|MUC16_HUMAN	M.QTSPPGATS(+79.97)LSA.P	Y	9.39	1195.51	12	9	399.515	3	48.23		55308	1	172	182	244	317	212	265	4096	4107	Phosphorylation (STY)
Q8WXI7|MUC16_HUMAN	L.FSAAS.T	N	9.32	481.217	5	0.6	482.225	1	73.84		68927	1	182	161	223	142	172	203	2093	2097
Q8WXI7|MUC16_HUMAN	E.ETGSS.P	N	9.29	479.186	5	10.9	480.199	1	37.18		49460	2	65	55	90	86	45	45	3187	3191
Q8WXI7|MUC16_HUMAN	L.SPGELETTP.S	Y	9.18	929.434	9	-12.6	465.719	2	117.93		92602	1	194	201	243	191	312	166	11063	11071
Q8WXI7|MUC16_HUMAN	T.ANPS(+79.97)LGTASSAGT.K	Y	9.17	1212.5	13	0.2	405.175	3	83.59		74125	1	296	347	233	254	285	141	2165	2177	Phosphorylation (STY)
Q8WXI7|MUC16_HUMAN	D.TKSASLPT(+21.98).P	Y	9.09	825.421	8	-6.6	413.715	2	23.19		42040	1	64	54	32	62	70	60	2902	2909	Sodium adduct
Q8WXI7|MUC16_HUMAN	S.TTLS(+79.97)QGGTHSTVTQ.G	Y	9.02	1496.65	14	6.5	499.894	3	103.23		84642	1	95	107	141	132	120	86	5290	5303	Phosphorylation (STY)
Q8WXI7|MUC16_HUMAN	T.KATAPMDTT.S	Y	8.98	934.443	9	3.8	468.231	2	71.8		67839	1	244	204	274	348	244	253	6912	6920
Q8WXI7|MUC16_HUMAN	R.TPGD(+21.98)VSWMTTP.P	Y	8.98	1212.51	11	-4	405.176	3	76.38		70282	1	2080	1302	1190	1655	1688	1301	5613	5623	Sodium adduct
Q8WXI7|MUC16_HUMAN	T.ES(+79.96)GPGDAT.L	Y	8.95	812.249	8	10.6	407.136	2	124.82		96289	1	50	35	25	50	50	75	10309	10316	Sulfation
Q8WXI7|MUC16_HUMAN	L.G(+43.01)TSSEPETSSP.P	Y	8.57	1120.45	11	-5.7	561.23	2	79.09		71724	2	11680	10560	13340	8209	10740	10010	9190	9200	Carbamylation
Q8WXI7|MUC16_HUMAN	V.KGPQTSTS(+21.98).P	Y	8.56	826.38	8	-12.2	414.192	2	44.27		53233	1	101	152	100	161	91	91	10450	10457	Sodium adduct
Q8WXI7|MUC16_HUMAN	S.IPASASPS(+79.97).H	Y	8.54	808.337	8	-5.4	405.173	2	82.32		73441	1	1389	1118	1030	943	1157	859	1577	1584	Phosphorylation (STY)
Q8WXI7|MUC16_HUMAN	P.SLGTAS(+79.97)SAGT.K	Y	8.45	930.37	10	-10.6	466.187	2	85.18		74966	1	50	30	30	90	101	81	2168	2177	Phosphorylation (STY)
Q8WXI7|MUC16_HUMAN	S.K(+42.01)TAAGS(+79.97)SPPGGTKPS.Y	Y	8.37	1463.67	15	-3.2	488.894	3	72.97		68456	1	80	111	131	156	141	75	657	671	Acetylation (N-term); Phosphorylation (STY)
Q8WXI7|MUC16_HUMAN	K.P(+27.99)GPSAASP.L	Y	8.34	710.323	8	-5.4	356.167	2	65.08		64234	1	265	375	396	366	477	416	13625	13632	Formylation
Q8WXI7|MUC16_HUMAN	L.D(+42.01)TSTLE(+14.02)TSAGT.P	Y	8.27	1137.5	11	-2.5	380.174	3	74.88		69475	1	825	796	1090	701	793	886	4697	4707	Acetylation (N-term); Methyl ester
Q8WXI7|MUC16_HUMAN	E.ASSAIPTPTVS(+79.97)PG.V	Y	8.22	1263.57	13	-3.3	422.197	3	11.36		35001	1	29	32	21	17	24	17	10917	10929	Phosphorylation (STY)
Q8WXI7|MUC16_HUMAN	T.QTDPPGSTPES(+21.98).T	Y	8.17	1136.46	11	-8.3	569.232	2	78.57		71449	1	222	191	293	173	234	173	8203	8213	Sodium adduct
Q8WXI7|MUC16_HUMAN	S.PPSSP.L	N	8.17	483.233	5	-9.4	484.236	1	56.08		59441	1	91	110	152	152	152	143	7686	7690
Q8WXI7|MUC16_HUMAN	H.KATSSITTGT.P	Y	8.16	965.503	10	-3.1	483.757	2	63.37		63310	1	177	133	172	248	237	192	747	756
Q8WXI7|MUC16_HUMAN	S.L(+42.01)SPNLSGTSVE.I	Y	8.09	1144.56	11	-5.9	382.525	3	19.78		40116	1	20	44	41	51	53	37	10072	10082	Acetylation (N-term)
Q8WXI7|MUC16_HUMAN	S.EPDT(+79.97)TPSIATSPGA.E	Y	8.03	1422.59	14	-1.3	475.204	3	51.44		56988	1	106	70	55	137	131	25	11372	11385	Phosphorylation (STY)
Q8WXI7|MUC16_HUMAN	V.GTTGSAC(sub F)ESH.S	Y	7.91	948.361	10	-3	475.186	2	78.01		71154	1	120	141	90	234	100	90	4836	4845	Mutation
Q8WXI7|MUC16_HUMAN	P.LFSAAS.T	Y	7.86	594.301	6	-4	595.306	1	105.65		85921	1	40	121	60	224	121	111	2092	2097
Q8WXI7|MUC16_HUMAN	T.ES(+79.97)GPGDATL.S	Y	7.78	925.343	9	6	463.682	2	87.76		76331	1	91	100	90	111	181	142	10309	10317	Phosphorylation (STY)
Q8WXI7|MUC16_HUMAN	S.IATSPGAE.T	Y	7.74	744.365	8	-1.5	373.189	2	90.51		77783	1	243	224	162	233	377	162	10712	10719
Q8WXI7|MUC16_HUMAN	T.KTAS(+79.97)ISPT.S	Y	7.68	883.405	8	-11.6	442.705	2	95.75		80577	1	90	40	70	151	80	40	2387	2394	Phosphorylation (STY)
Q8WXI7|MUC16_HUMAN	T.QTGSP(+31.99)GATSRGT.L	Y	7.57	1150.52	12	5.6	384.517	3	61.5		62312	1	100	80	173	111	130	102	9082	9093	Dihydroxy
Q8WXI7|MUC16_HUMAN	E.D(+43.99)PVTSPNS.V	Y	7.56	859.356	8	5.4	430.688	2	107.08		86715	1	111	182	111	121	163	111	3371	3378	Carboxylation (DKW)
Q8WXI7|MUC16_HUMAN	G.EPLVLAPS(+79.97)E.Q	Y	7.48	1033.47	9	10.8	517.75	2	86.08		75444	1	264	192	224	264	192	171	1441	1449	Phosphorylation (STY)
Q8WXI7|MUC16_HUMAN	Y.SSGSS.P	N	7.43	423.16	5	-12.4	424.162	1	103.05		84542	1	101	101	120	188	222	120	1300	1304
Q8WXI7|MUC16_HUMAN	I.T(+42.01)IETGS(+79.97)PGAT.S	Y	7.36	1054.42	10	-1.4	528.217	2	64.29		63813	1	213	203	143	120	131	132	8496	8505	Acetylation (N-term); Phosphorylation (STY)
Q8WXI7|MUC16_HUMAN	T.LAS(+79.96)PTSSV.V	Y	7.36	840.354	8	1.9	421.185	2	92.38		78779	1	40	40	30	20	71	61	64	71	Sulfation
Q8WXI7|MUC16_HUMAN	T.TTVGD(+14.02)PAPSTS(+79.97)MP.V	Y	7.24	1353.55	13	1.2	452.192	3	86.89		75864	1	80	95	90	80	85	35	5158	5170	Methyl ester; Phosphorylation (STY)
Q8WXI7|MUC16_HUMAN	V.TSSSS.V	N	7.22	467.186	5	10.8	468.199	1	55.89		59341	1	70	50	142	80	80	82	3898	3902
Q8WXI7|MUC16_HUMAN	M.DNTTTGSSS.S	Y	7.2	868.341	9	4.5	435.18	2	80.65		72546	1	100	152	91	172	213	152	1632	1640
Q8WXI7|MUC16_HUMAN	S.ELDT(+79.96)VSSTAT.S	Y	7.17	1102.43	10	8.5	552.229	2	59.05		61030	1	30	81	81	142	100	132	10621	10630	Sulfation
Q8WXI7|MUC16_HUMAN	D.TPTTSSRAGT(-18.01)HSMATQ.E	Y	7.14	1614.74	16	-14.4	539.247	3	51.57		57061	1	40	20	50	90	30	20	6755	6770	Dehydration
Q8WXI7|MUC16_HUMAN	S.T(+42.01)NTAVTNVGTSGSG(+14.02).H	Y	7.14	1320.62	14	-6	661.311	2	54.15		58422	1	40	40	25	25	50	20	5420	5433	Acetylation (N-term); Methyl ester
Q8WXI7|MUC16_HUMAN	K.ENAPVSM(-.98).T	Y	7.11	745.343	7	-8.8	373.675	2	100.94		83423	1	326	216	150	407	243	393	204	210	Amidation
Q8WXI7|MUC16_HUMAN	T.S(+79.97)ATIEDSMTQ.V	Y	7.11	1161.43	10	-2.2	581.719	2	61.65		62397	1	663	571	743	397	478	304	9029	9038	Phosphorylation (STY)
Q8WXI7|MUC16_HUMAN	M.QTSPPGAT.S	Y	7.09	757.361	8	-11.2	379.683	2	86.29		75550	1	295	265	285	273	324	213	4096	4103
Q8WXI7|MUC16_HUMAN	S.SARTESSSAT(+21.98).L	Y	6.98	1017.43	10	9.2	509.729	2	51.21		56868	1	121	101	181	70	122	70	1785	1794	Sodium adduct
Q8WXI7|MUC16_HUMAN	E.ITITT.Q	N	6.9	547.322	5	3.9	548.331	1	50.92		56719	1	30	30	50	50	50	40	4972	4976
Q8WXI7|MUC16_HUMAN	R.ESSGS.E	N	6.85	465.171	5	1.2	466.178	1	55		58874	1	112	111	131	162	142	152	7835	7839
Q8WXI7|MUC16_HUMAN	P.V(+28.03)SKPGPSAA.S	Y	6.83	840.471	9	11.5	421.247	2	121.98		94770	1	348	381	434	218	423	294	13622	13630	Ethylation
Q8WXI7|MUC16_HUMAN	I.E(+27.99)TGSPGATSEGTLT.L	Y	6.79	1334.58	14	2.4	445.87	3	35.65		48646	1	460	457	284	280	306	228	8498	8511	Formylation
Q8WXI7|MUC16_HUMAN	P.GATSRG.T	Y	6.78	547.271	6	12.8	548.286	1	96.14		80781	1	233	243	295	212	396	163	9087	9092
Q8WXI7|MUC16_HUMAN	L.DGGSNVGGTP.S	Y	6.76	859.367	10	-11.6	430.686	2	64		63652	1	142	91	172	213	233	111	2438	2447
Q8WXI7|MUC16_HUMAN	S.ISGSAES(+79.97)T.M	Y	6.75	830.306	8	10.7	416.165	2	92.55		78871	1	183	203	171	214	295	195	7291	7298	Phosphorylation (STY)
Q8WXI7|MUC16_HUMAN	L.T(+58.01)GATLSPKTSTGAI.V	Y	6.7	1361.7	14	3.1	454.91	3	32.96		47223	1	25	80	65	100	65	80	35	48	Carboxymethyl (KW X@N-term)
Q8WXI7|MUC16_HUMAN	D.QSTMSPD(+21.98)II.T	Y	6.69	1012.45	9	0.7	507.233	2	95.77		80585	1	111	172	151	222	142	184	9927	9935	Sodium adduct
Q8WXI7|MUC16_HUMAN	V.D(+43.99)IHVTEME.S	Y	6.69	1016.41	8	-0.9	509.213	2	123.15		95396	1	181	132	231	130	314	162	14301	14308	Carboxylation (DKW)
Q8WXI7|MUC16_HUMAN	K.A(+57.02)TSPMFITSTQ.E	Y	6.67	1239.58	11	-10.2	414.197	3	53.13		57879	1	285	182	243	132	203	101	7208	7218	Carbamidomethylation (DHKE X@N-term)
Q8WXI7|MUC16_HUMAN	A.ESSST.L	N	6.65	509.197	5	6.1	510.207	1	123.39		95519	2	85	130	100	115	207	85	11272	11276
Q8WXI7|MUC16_HUMAN	Q.V(+42.01)MSSS(+79.97)RGPSPDQ.S	Y	6.64	1368.54	12	-11.3	685.269	2	51.22		56877	1	10	10	40	10	70	20	9039	9050	Acetylation (N-term); Phosphorylation (STY)
Q8WXI7|MUC16_HUMAN	S.QGMASS(+79.97)GGIRSGST.H	Y	6.48	1374.56	14	-2.6	459.193	3	105.86		86027	1	104	92	118	154	144	101	2793	2806	Phosphorylation (STY)
Q8WXI7|MUC16_HUMAN	G.Q(+.98)SLNTIPDSDAS.T	Y	6.45	1247.55	12	6.9	416.861	3	40.84		51402	1	257	293	197	312	316	265	2912	2923	Deamidation (NQ)
Q8WXI7|MUC16_HUMAN	E.MASTD.L	N	6.27	523.195	5	4.5	524.205	1	36.65		49180	1	60	60	75	65	40	55	1469	1473
Q8WXI7|MUC16_HUMAN	T.D(+14.02)SS(+79.97)TIPALHEI.T	Y	6.15	1275.57	11	0	426.199	3	21.98		41388	1	73	50	33	53	47	44	10341	10351	Methyl ester; Phosphorylation (STY)
Q8WXI7|MUC16_HUMAN	V.DVGT(+79.97)SGTPSSSP(+14.02).S	Y	6.13	1184.46	12	0.2	593.237	2	73.38		68687	1	91	70	80	151	90	90	12209	12220	Phosphorylation (STY); Methyl ester
Q8WXI7|MUC16_HUMAN	G.MASSGGIRSGS(+21.98).T	Y	6.09	1030.45	11	9	516.236	2	79.37		71874	1	203	202	111	204	243	182	2795	2805	Sodium adduct
Q8WXI7|MUC16_HUMAN	P.Q(+.98)TPTTPT(+79.97)SGANW.E	Y	6.09	1340.53	12	-0.2	671.271	2	47.31		54820	1	15	30	15	25	40	20	2576	2587	Deamidation (NQ); Phosphorylation (STY)
Q8WXI7|MUC16_HUMAN	A.AS(+79.97)NVEIPSSGH.E	Y	6.07	1176.48	11	-12.9	589.24	2	55.09		58924	1	40	91	70	70	70	30	7183	7193	Phosphorylation (STY)
Q8WXI7|MUC16_HUMAN	D.PTGPG.L	N	6.07	427.207	5	-14.3	428.208	1	24.65		42815	1	16	18	26	10	24	26	13868	13872
Q8WXI7|MUC16_HUMAN	I.ETGPT(+75.98)NIQST.P	Y	6.05	1122.47	10	7.9	562.246	2	102.44		84219	1	71	70	111	212	233	121	1619	1628	EDT
Q8WXI7|MUC16_HUMAN	G.RGPGG.V	N	6.03	442.229	5	-9.6	443.232	1	122.68		95144	1	100	100	91	120	120	30	7668	7672
Q8WXI7|MUC16_HUMAN	S.SST(-18.01)AAHG.S	Y	6	611.266	7	-4.7	612.271	1	89.73		77370	1	20	30	70	70	152	60	495	501	Dehydration
Q8WXI7|MUC16_HUMAN	S.A(+14.02)VLHKLTTGAT.E	Y	5.99	1124.66	11	-6.3	563.331	2	90.77		77926	1	60	153	153	102	151	71	6676	6686	Methylation
Q8WXI7|MUC16_HUMAN	H.ESTSF.V	N	5.98	569.233	5	-6.7	570.237	1	93.87		79568	1	131	100	60	130	151	151	8069	8073
Q8WXI7|MUC16_HUMAN	P.SSPT(+79.97)PKVTMS(+79.97).S	Y	5.93	1193.44	10	13.9	398.827	3	51.9		57229	1	101	150	111	71	80	101	1159	1168	Phosphorylation (STY)
Q8WXI7|MUC16_HUMAN	A.V(+42.01)SGLS(+79.97)SASITT.D	Y	5.92	1143.51	11	1.1	382.176	3	44.68		53446	1	65	80	115	130	137	121	11899	11909	Acetylation (N-term); Phosphorylation (STY)
Q8WXI7|MUC16_HUMAN	P.S(+42.01)LGTASSAGT.K	Y	5.86	892.414	10	-3.5	447.213	2	106.62		86469	1	335	283	415	254	243	152	2168	2177	Acetylation (N-term)
Q8WXI7|MUC16_HUMAN	K.NSSVGPLY(+69.94)SGCR.L	Y	5.86	1308.51	12	14.3	655.271	2	102.21		84099	1	40	132	50	193	174	51	13053	13064	Dichlorination of tyrosine residues
Q8WXI7|MUC16_HUMAN	S.STAAH.G	N	5.84	485.223	5	-0.7	486.23	1	104.05		85075	1	90	151	254	171	173	101	496	500
Q8WXI7|MUC16_HUMAN	S.VFLSK(sub E)TSGLGKT.T	Y	5.83	1236.71	12	4.4	619.364	2	87.68		76290	1	40	71	80	152	81	40	4192	4203	Mutation
Q8WXI7|MUC16_HUMAN	A.TQTGPSGVTSLGQLTL(+55.92).D	Y	5.78	1614.74	16	-6.3	539.25	3	44.84		53522	1	127	70	60	45	101	80	6157	6172	Replacement of 2 protons by nickel
Q8WXI7|MUC16_HUMAN	T.D(+27.99)TASGENPT.S	Y	5.77	918.357	9	-7.5	460.182	2	88.46		76703	1	80	110	41	81	142	50	2482	2490	Formylation
Q8WXI7|MUC16_HUMAN	T.TAGPL.L	N	5.7	457.254	5	-13.2	458.255	1	57.81		60366	1	110	171	60	153	123	80	12224	12228
Q8WXI7|MUC16_HUMAN	F.TSSIKTKS(+14.02).A	Y	5.7	864.492	8	7.4	433.256	2	85.76		75272	1	235	173	80	152	202	192	5257	5264	Methyl ester
Q8WXI7|MUC16_HUMAN	D.KTSSPSSFLS(+79.97)S(+79.97)PA.M	Y	5.64	1454.57	13	-6.3	485.862	3	44.24		53201	1	50	62	48	96	72	60	5036	5048	Phosphorylation (STY)
Q8WXI7|MUC16_HUMAN	M.ASSGG.I	N	5.6	377.155	5	-14	378.157	1	92.19		78682	1	152	111	80	113	131	90	2796	2800
Q8WXI7|MUC16_HUMAN	I.HPS(+79.97)SNTPVV.N	Y	5.57	1016.43	9	3	509.225	2	95.48		80425	1	95	96	110	152	140	96	8640	8648	Phosphorylation (STY)
Q8WXI7|MUC16_HUMAN	P.ETSSPPNLSSTS(+42.01).A	Y	5.55	1247.55	12	6.1	416.86	3	29.16		45204	1	719	563	511	748	768	574	8612	8623	Acetylation (TSCYH)
Q8WXI7|MUC16_HUMAN	M.AAGPL.L	N	5.54	427.243	5	-10.7	428.246	1	27.45		44302	1	64	82	77	120	124	86	12382	12386
Q8WXI7|MUC16_HUMAN	M.GRGPG.G	N	5.52	442.229	5	10.4	443.241	1	30.03		45670	1	158	249	285	126	232	121	7667	7671
Q8WXI7|MUC16_HUMAN	D.SK(+14.02)DTKEIF.P	Y	5.51	980.518	8	4.5	491.268	2	60.16		61613	1	92	336	213	295	245	182	5111	5118	Methylation
Q8WXI7|MUC16_HUMAN	G.ISMTGGSS(-18.01)TR.G	Y	5.46	977.46	10	-7.7	489.733	2	84.54		74631	1	100	90	101	151	111	101	609	618	Dehydration
Q8WXI7|MUC16_HUMAN	M.SETSNGDALVLK(-1.03)TV.S	Y	5.45	1431.71	14	5.5	478.246	3	60.62		61855	1	142	30	100	101	70	71	2689	2702	Lysine oxidation to aminoadipic semialdehyde
Q8WXI7|MUC16_HUMAN	E.T(+28.03)SAGT.P	Y	5.44	463.228	5	2	464.236	1	105.16		85661	1	194	183	130	182	161	101	4703	4707	Ethylation
Q8WXI7|MUC16_HUMAN	I.QTEPTSS(+21.98).L	Y	5.43	770.306	7	-10.4	386.156	2	88.69		76822	1	50	80	50	100	192	111	8112	8118	Sodium adduct
Q8WXI7|MUC16_HUMAN	T.TGSSSSG(+21.98).V	Y	5.41	603.211	7	3.1	604.22	1	80.16		72289	1	40	111	60	70	100	70	1636	1642	Sodium adduct
Q8WXI7|MUC16_HUMAN	I.MMK(+31.99)ATDMLD.A	Y	5.37	1086.44	9	-12.5	544.22	2	72.22		68062	1	193	233	150	254	264	347	9471	9479	Dihydroxy
Q8WXI7|MUC16_HUMAN	T.IHT(+79.97)TPSPMTSL.L	Y	5.36	1263.56	11	4.3	422.195	3	13.14		36458	1	35	31	31	38	33	23	6824	6834	Phosphorylation (STY)
Q8WXI7|MUC16_HUMAN	S.M(+27.99)TFLSGTHSTMSQ.G	Y	5.36	1454.62	13	5.7	485.882	3	55.42		59095	1	70	101	80	80	60	30	9683	9695	Formylation
Q8WXI7|MUC16_HUMAN	T.STTETNTATSP(+14.02).S	Y	5.35	1122.5	11	-10.4	375.171	3	71.26		67553	1	4501	7505	4578	2927	3558	3591	2418	2428	Methyl ester
Q8WXI7|MUC16_HUMAN	E.KTSSSSF(sub S)LLSLPA.I	Y	5.33	1336.72	13	-1.1	446.581	3	38.03		49919	1	4225	3291	2790	1788	2885	2317	6507	6519	Mutation
Q8WXI7|MUC16_HUMAN	D.EASSPSS(+79.97)QAPV.L	Y	5.23	1138.45	11	-6.8	570.231	2	79.9		72156	1	100	191	212	243	242	111	4741	4751	Phosphorylation (STY)
Q8WXI7|MUC16_HUMAN	L.D(+42.01)INLESGTT(+79.97).S	Y	5.19	1070.42	9	-7.2	536.212	2	83.67		74171	1	183	171	163	163	151	172	3911	3919	Acetylation (N-term); Phosphorylation (STY)
Q8WXI7|MUC16_HUMAN	N.TTTGSS.S	N	5.15	552.239	6	0.4	553.247	1	84.15		74425	1	60	100	40	91	122	102	1634	1639
Q8WXI7|MUC16_HUMAN	T.IS(+79.97)TGTVMPSLSEAM(+15.99)T.S	Y	5.13	1619.68	15	9.7	540.907	3	64.07		63693	1	122	50	40	131	140	91	10273	10287	Phosphorylation (STY); Oxidation (M)
Q8WXI7|MUC16_HUMAN	P.KGIPVKPTS(+42.01)AESGL.L	Y	5.13	1424.79	14	-9.6	475.932	3	60.33		61703	1	427	386	417	468	538	436	2846	2859	Acetylation (TSCYH)
Q8WXI7|MUC16_HUMAN	N.P(+175.04)SLGTASSAGT.K	Y	5.11	1122.5	11	-6.1	375.171	3	74.35		69194	1	1363	1029	1008	834	1531	814	2167	2177	Naphthalene-2 3-dicarboxaldehyde
Q8WXI7|MUC16_HUMAN	T.D(+57.02)SHTPGRTNPS.F	Y	5.1	1224.55	11	9.4	613.287	2	44.65		53432	1	81	193	101	51	121	80	219	229	Carbamidomethylation (DHKE X@N-term)
Q8WXI7|MUC16_HUMAN	T.ANPSLGT(+79.97)ASSAGT.K	Y	5.1	1212.5	13	1.2	405.175	3	79.06		71707	1	2822	1384	752	1452	1819	1775	2165	2177	Phosphorylation (STY)
Q8WXI7|MUC16_HUMAN	D.MLDAS(+79.97)LEPETT.S	Y	5.09	1285.51	11	14.5	429.518	3	55.83		59308	1	193	182	90	325	242	244	9477	9487	Phosphorylation (STY)
Q8WXI7|MUC16_HUMAN	V.SPEVPGVVT(+79.97)SLVTSSSGVNSTSI(+14.02).P	Y	5.03	2297.1	23	9.5	575.289	4	83.26		73954	1	30	131	80	132	101	20	11035	11057	Phosphorylation (STY); Methyl ester
Q7Z7M0|MEGF8_HUMAN	A.EDGGPGPSP.R	Y	25.5	811.335	9	-13.3	406.669	2	93.13		79178	2	70	20	90	130	131	50	1557	1565
Q7Z7M0|MEGF8_HUMAN	G.AGDPGGAGASSGPG.A	Y	20.12	1056.45	14	10.6	529.236	2	103.58		84831	1	80	20	81	143	91	71	2546	2559
Q7Z7M0|MEGF8_HUMAN	P.MGGGCCPPAIPATTAG.L	Y	18.88	1402.6	16	-4.7	468.54	3	32.02		46727	1	40	15	20	45	35	20	2747	2762
Q7Z7M0|MEGF8_HUMAN	T.GAGGP.W	N	17.12	357.165	5	3.1	358.173	1	84		74341	1	10	20	20	30	60	40	2739	2743
Q7Z7M0|MEGF8_HUMAN	Q.LNGSAGPGH.S	Y	13.19	808.383	9	6.2	405.201	2	86.52		75674	1	50	40	91	61	161	80	809	817
Q7Z7M0|MEGF8_HUMAN	E.CVPQDGAAGA.G	Y	11.16	887.381	10	10.5	444.702	2	107.02		86682	1	60	91	122	111	142	71	1421	1430
Q7Z7M0|MEGF8_HUMAN	P.GGPGGP.G	N	9.83	440.202	6	2.9	441.21	1	71.02		67431	4	122	171	152	151	110	70	732	737
Q7Z7M0|MEGF8_HUMAN	P.DTGVH.T	N	9.03	527.234	5	-1.3	528.24	1	104.76		85452	1	143	152	45	140	141	85	2518	2522
Q7Z7M0|MEGF8_HUMAN	L.CPGGCQSHGQCQP.P	Y	7.54	1300.47	13	-4.3	434.497	3	21.75		41265	1	21	20	13	18	19	12	142	154
Q7Z7M0|MEGF8_HUMAN	V.AGGYS.G	N	7.12	453.186	5	3.7	454.195	1	26.28		43688	1	10	10	15	10	35	15	529	533
Q7Z7M0|MEGF8_HUMAN	A.EGFGGPDCATK.L	Y	6.95	1080.45	11	9.6	541.24	2	46.66		54488	1	70	40	50	30	70	50	1473	1483
Q7Z7M0|MEGF8_HUMAN	M.GGGCC.P	N	6.44	395.093	5	9.8	396.104	1	103.68		84881	1	30	60	71	71	30	30	2748	2752
Q7Z7M0|MEGF8_HUMAN	P.PGGGAA.R	N	6.34	428.202	6	14.2	429.215	1	151.72		111696	1	9	11	12	9	3	15	1288	1293
Q7Z7M0|MEGF8_HUMAN	P.MGGGC.C	N	6.31	423.125	5	10	424.136	1	125.81		96819	1	45	25	192	85	65	60	2747	2751
Q7Z7M0|MEGF8_HUMAN	C.QGSSP.S	N	5.94	474.207	5	-14.3	475.208	1	51.91		57238	1	70	163	100	122	10	81	2409	2413
Q7Z7M0|MEGF8_HUMAN	A.DGGPR.G	N	5.73	500.234	5	-2.5	501.24	1	51.16		56843	1	70	30	110	71	71	101	2540	2544
Q7Z7M0|MEGF8_HUMAN	H.EYCGGGGGAGGSG.H	Y	5.67	1027.37	13	-14.3	514.683	2	107.44		86908	1	30	71	61	50	80	70	2812	2824
Q7Z7M0|MEGF8_HUMAN	L.LPPGG.G	N	5.44	439.243	5	-1.8	440.25	1	42.53		52305	1	70	82	90	50	60	20	1286	1290
Q7Z7M0|MEGF8_HUMAN	E.CSCKTGYTMDNM.T	Y	5.23	1352.49	12	-5	451.834	3	38.25		50043	1	213	245	101	152	180	101	2204	2215
Q9HCJ5|ZSWM6_HUMAN	D.DSGGGGGAGGGG.G	Y	25.95	804.3	12	-8.2	403.154	2	78.06		71181	1	132	111	111	141	121	122	140	151
Q9HCJ5|ZSWM6_HUMAN	D.DSGGGGGAGGGGGGGS.S	Y	19.7	1062.4	16	-3.4	532.204	2	106.06		86125	2	92	104	86	149	149	124	140	155
Q9HCJ5|ZSWM6_HUMAN	D.DSGGGGGAGGGGGG.G	Y	18.21	918.343	14	-6.6	460.176	2	90.29		77661	1	59	67	70	92	93	51	140	153
Q9HCJ5|ZSWM6_HUMAN	A.GAPSVGAAGAADG.G	Y	16.88	999.462	13	9.9	500.743	2	85.66		75219	1	60	101	111	81	60	70	187	199
Q9HCJ5|ZSWM6_HUMAN	D.DSGGGGGAGGGGGGG.S	Y	14.21	975.364	15	3.3	488.691	2	92.27		78724	3	50	141	121	142	120	100	140	154
Q9HCJ5|ZSWM6_HUMAN	S.SFNTGGGAAGGP.G	Y	12.86	991.436	12	8.1	496.729	2	79.37		71872	1	91	458	252	478	395	428	126	137
Q9HCJ5|ZSWM6_HUMAN	G.AAGGP.G	N	11.73	371.18	5	10.7	372.192	1	54.64		58685	6	324	253	276	437	293	295	133	137
Q9HCJ5|ZSWM6_HUMAN	G.DDSGGGGGAGGGGGGG.S	Y	10.73	1090.39	16	5.7	546.206	2	101.09		83506	1	60	80	161	131	140	70	139	154
Q9HCJ5|ZSWM6_HUMAN	D.SGGGGGAGGGGGGGSS.S	Y	10.21	1034.4	16	-5.9	518.205	2	101.54		83747	1	40	100	111	201	172	50	141	156
Q9HCJ5|ZSWM6_HUMAN	G.DDSGGGGGAGGGGG.G	Y	9.81	976.348	14	11.2	489.187	2	107.27		86817	1	70	90	80	100	223	141	139	152
Q9HCJ5|ZSWM6_HUMAN	P.GGGGGGG.G	N	9.75	417.161	7	4.6	418.17	1	59.74		61390	2	212	152	162	101	181	91	19	25
Q9HCJ5|ZSWM6_HUMAN	S.FNTGGGAAGGPGD.D	Y	9.75	1076.45	13	3.6	539.235	2	74.97		69524	1	233	221	253	161	203	182	127	139
Q9HCJ5|ZSWM6_HUMAN	G.GGGGAGGGGGGGSSSS.P	Y	7.9	1064.41	16	-3.1	533.212	2	104.88		85516	1	70	121	80	80	131	130	143	158
Q9HCJ5|ZSWM6_HUMAN	S.GGGGGAGGGGGGGSSS.S	Y	7.73	1034.4	16	14	518.215	2	77.91		71102	1	101	100	80	100	81	61	142	157
Q9HCJ5|ZSWM6_HUMAN	G.GGSSGGGGGAGGGYSS.A	Y	7.26	1170.45	16	-12	586.227	2	78.09		71198	1	50	122	70	100	112	51	25	40
Q9HCJ5|ZSWM6_HUMAN	D.DSGGGGG.A	N	7.01	505.177	7	-8	506.18	1	154.6		113344	1	10	5	5	10	10	15	140	146
Q9HCJ5|ZSWM6_HUMAN	P.GDDSGGGGG.A	Y	6.64	677.225	9	-0.4	678.232	1	103.61		84840	1	100	75	105	106	71	100	138	146
Q9HCJ5|ZSWM6_HUMAN	G.GGSSGGGGG.A	N	6.01	591.225	9	1.9	592.233	1	84.67		74702	1	131	40	60	111	110	60	25	33
Q9HCJ5|ZSWM6_HUMAN	G.AGGGGGGG.S	N	5.86	488.198	8	0	489.205	1	149.26		109960	1	17	9	25	12	10	14	147	154
Q9HCJ5|ZSWM6_HUMAN	G.GSSGGGGGAGGG.Y	Y	5.83	776.305	12	-1.7	777.311	1	71.84		67859	1	10	40	20	20	40	30	26	37
Q9HCJ5|ZSWM6_HUMAN	R.PGGGGGGGGSSGGGGGA.G	Y	5.44	1101.44	17	-6.3	551.726	2	60.52		61804	1	81	101	92	90	141	60	18	34
Q9HCJ5|ZSWM6_HUMAN	G.GAGGGGGG.G	N	5.14	488.198	8	1.8	489.206	1	147.4		108968	1	22	18	26	8	24	12	146	153
P14859-5|PO2F1_HUMAN	A.DGGAASQDESSAA.A	Y	37.7	1164.45	13	3	583.236	2	69.75		66762	1	315	121	111	191	204	142	3	15
P14859-5|PO2F1_HUMAN	M.ESGDGNTGTQ.T	Y	16	964.373	10	-4.5	483.192	2	89.53		77264	1	142	151	131	204	172	100	36	45
P14859-5|PO2F1_HUMAN	P.VGGAI.S	N	11.85	415.243	5	-9.1	416.247	1	154.4		113245	1	15	10	20	20	20	10	58	62
P14859-5|PO2F1_HUMAN	Q.LAGTS.L	N	11.56	447.233	5	7.1	448.243	1	93.44		79339	1	101	132	131	141	263	122	79	83
P14859-5|PO2F1_HUMAN	T.VASASGAASTTTTAS.K	Y	10.22	1281.6	15	-0.3	428.209	3	18.35		39342	1	12	25	16	18	21	11	686	700
P14859-5|PO2F1_HUMAN	K.LYGNDFSQT.T	N	7.64	1043.46	9	14.4	522.743	2	118.69		93009	2	1566	1824	1790	3467	3322	2543	276	284
P14859-5|PO2F1_HUMAN	M.LAGGQ.I	N	7.02	444.233	5	-11.9	445.235	1	25.71		43376	1	47	58	42	58	52	60	127	131
P14859-6|PO2F1_HUMAN	A.DGGAASQDESSAA.A	Y	37.7	1164.45	13	3	583.236	2	69.75		66762	1	315	121	111	191	204	142	3	15
P14859-6|PO2F1_HUMAN	M.ESGDGNTGTQ.T	Y	16	964.373	10	-4.5	483.192	2	89.53		77264	1	142	151	131	204	172	100	36	45
P14859-6|PO2F1_HUMAN	P.VGGAI.S	N	11.85	415.243	5	-9.1	416.247	1	154.4		113245	1	15	10	20	20	20	10	58	62
P14859-6|PO2F1_HUMAN	Q.LAGTS.L	N	11.56	447.233	5	7.1	448.243	1	93.44		79339	1	101	132	131	141	263	122	79	83
P14859-6|PO2F1_HUMAN	T.VASASGAASTTTTAS.K	Y	10.22	1281.6	15	-0.3	428.209	3	18.35		39342	1	12	25	16	18	21	11	749	763
P14859-6|PO2F1_HUMAN	K.LYGNDFSQT.T	N	7.64	1043.46	9	14.4	522.743	2	118.69		93009	2	1566	1824	1790	3467	3322	2543	339	347
P14859-6|PO2F1_HUMAN	M.LAGGQ.I	N	7.02	444.233	5	-11.9	445.235	1	25.71		43376	1	47	58	42	58	52	60	127	131
P49840|GSK3A_HUMAN	G.KASVGAMGGGVGASSSGGGPGGSGGGG.S	Y	27.75	2018.91	27	-4.7	505.732	4	67.23		65386	1	231	198	201	172	238	195	50	76
P49840|GSK3A_HUMAN	P.GGGGGGGGGGPGGS.A	Y	22.81	886.353	14	9.1	444.188	2	95.92		80667	1	152	193	100	183	243	194	26	39
P49840|GSK3A_HUMAN	A.MGGGVGASSSGGGP.G	Y	17.5	1076.46	14	0.7	539.236	2	80.31		72369	2	173	162	233	273	112	142	56	69
P49840|GSK3A_HUMAN	M.SGGGPSGGGP.G	Y	12.99	728.309	10	1.4	365.162	2	91.72		78433	1	101	90	130	100	151	81	2	11
P49840|GSK3A_HUMAN	A.SSSGG.G	N	11.02	393.15	5	4.2	394.159	1	94.02		79645	1	235	224	203	294	294	91	63	67
P49840|GSK3A_HUMAN	P.GGSGGGGSGGPGAGT.S	Y	11.01	1031.43	15	-5	516.718	2	90.31		77665	1	77	94	106	95	114	65	70	84
P49840|GSK3A_HUMAN	P.GGGGGGGGG.G	N	10.48	531.204	9	-5.4	532.208	1	116.46		91800	2	61	105	148	153	133	97	26	34
P49840|GSK3A_HUMAN	MSGGGPSGGGPG.G	Y	9.9	916.371	12	5.4	459.195	2	107.25		86808	1	110	122	171	294	213	90	1	12
P49840|GSK3A_HUMAN	P.GGGGGGG.G	N	9.75	417.161	7	4.6	418.17	1	59.74		61390	2	212	152	162	101	181	91	26	32
P49840|GSK3A_HUMAN	M.GGGVGASSSGGGPG.G	Y	9.14	1002.44	14	7.3	502.229	2	73.61		68807	1	694	1182	1248	1241	1576	1060	57	70
P49840|GSK3A_HUMAN	A.EPGGGGGGGG.G	N	7.92	700.278	10	-13.4	701.275	1	50.58		56533	1	20	25	20	20	15	10	24	33
P49840|GSK3A_HUMAN	G.PSGGGP.G	N	7.6	470.212	6	10.7	471.225	1	51.33		56925	1	111	106	80	162	147	75	6	11
P49840|GSK3A_HUMAN	G.GGGGPGG.S	N	7.16	457.192	7	-10.6	458.195	1	108.07		87243	1	111	61	60	111	131	110	32	38
P49840|GSK3A_HUMAN	P.GGGGGGGGGG.P	N	7.15	588.225	10	-4.6	589.23	1	85.32		75043	1	70	101	81	110	101	30	26	35
P49840|GSK3A_HUMAN	S.GGGPGGSGGGGSGGPGAGTS.F	Y	6.46	1386.58	20	-2.2	463.198	3	38.91		50388	1	50	50	35	65	65	65	66	85
P49840|GSK3A_HUMAN	G.AMGGGVG.A	Y	5.81	547.242	7	0	548.25	1	70.69		67260	1	80	111	141	80	183	91	55	61
P49840|GSK3A_HUMAN	G.GGGGGGP.G	N	5.8	457.192	7	3.4	458.201	1	52.02		57295	1	122	131	121	30	193	92	30	36
P49840|GSK3A_HUMAN	G.PSGGGPGG.S	N	5.76	584.255	8	-13.2	585.255	1	103.49		84781	1	40	81	100	91	141	162	6	13
P49840|GSK3A_HUMAN	A.SSSGGG.P	N	5.76	450.171	6	-4.4	451.176	1	84.88		74810	1	60	122	182	101	90	122	63	68
Q9UMD9|COHA1_HUMAN	G.GGSGGGGGVGGAGGGPW.G	Y	24.7	1242.54	17	6.2	415.189	3	27.72		44459	1	30	70	40	20	81	30	433	449
Q9UMD9|COHA1_HUMAN	P.GAMGPPGPPGAPGP.A	Y	20.52	1158.55	14	-12.5	580.275	2	63.79		63546	1	30	91	71	80	91	30	827	840
Q9UMD9|COHA1_HUMAN	P.PGSISSSGQ.E	Y	16.71	818.377	9	-4.4	819.381	1	134.13		101314	1	15	10	30	25	30	10	1004	1012
Q9UMD9|COHA1_HUMAN	K.IVTASSQS.V	Y	15.62	791.403	8	-8.2	396.705	2	87.23		76050	1	121	60	80	61	101	121	195	202
Q9UMD9|COHA1_HUMAN	P.PGVPGSVGPKG.S	Y	13.29	950.519	11	-3	476.265	2	63.42		63345	1	214	203	162	263	243	131	658	668
Q9UMD9|COHA1_HUMAN	G.SGGGGGVGGAG.G	Y	11.53	731.32	11	-0.5	732.327	1	89.44		77221	1	40	40	40	60	101	51	435	445
Q9UMD9|COHA1_HUMAN	G.EAGPPGSGE.K	Y	11.1	799.335	9	-12.5	400.67	2	95.99		80700	1	30	81	90	40	80	80	634	642
Q9UMD9|COHA1_HUMAN	G.SSGGGGSGGGGGVGGAGGGP.W	Y	9.62	1344.57	20	-6.8	449.193	3	49.48		55963	3	101	70	131	151	152	192	429	448
Q9UMD9|COHA1_HUMAN	G.AGGAF.G	N	8.67	421.196	5	-6	422.201	1	28.38		44802	1	102	101	56	104	72	121	1323	1327
Q9UMD9|COHA1_HUMAN	P.KGDKGDPGVP.G	Y	7.7	968.493	10	-5.4	485.251	2	73.19		68584	1	244	294	233	194	112	172	962	971
Q9UMD9|COHA1_HUMAN	L.LLLGLLF.G	N	7.69	787.521	7	-7.2	788.522	1	157.73		115002	1	0	0	0	5	10	5	477	483
Q9UMD9|COHA1_HUMAN	M.STGGG.G	N	5.24	377.155	5	-8.9	378.159	1	87.34		76108	1	100	81	20	30	50	40	1312	1316
Q9UMD9-2|COHA1_HUMAN	G.GGSGGGGGVGGAGGGPW.G	Y	24.7	1242.54	17	6.2	415.189	3	27.72		44459	1	30	70	40	20	81	30	433	449
Q9UMD9-2|COHA1_HUMAN	P.GAMGPPGPPGAPGP.A	Y	20.52	1158.55	14	-12.5	580.275	2	63.79		63546	1	30	91	71	80	91	30	827	840
Q9UMD9-2|COHA1_HUMAN	P.PGSISSSGQ.E	Y	16.71	818.377	9	-4.4	819.381	1	134.13		101314	1	15	10	30	25	30	10	959	967
Q9UMD9-2|COHA1_HUMAN	K.IVTASSQS.V	Y	15.62	791.403	8	-8.2	396.705	2	87.23		76050	1	121	60	80	61	101	121	195	202
Q9UMD9-2|COHA1_HUMAN	P.PGVPGSVGPKG.S	Y	13.29	950.519	11	-3	476.265	2	63.42		63345	1	214	203	162	263	243	131	658	668
Q9UMD9-2|COHA1_HUMAN	G.SGGGGGVGGAG.G	Y	11.53	731.32	11	-0.5	732.327	1	89.44		77221	1	40	40	40	60	101	51	435	445
Q9UMD9-2|COHA1_HUMAN	G.EAGPPGSGE.K	Y	11.1	799.335	9	-12.5	400.67	2	95.99		80700	1	30	81	90	40	80	80	634	642
Q9UMD9-2|COHA1_HUMAN	G.SSGGGGSGGGGGVGGAGGGP.W	Y	9.62	1344.57	20	-6.8	449.193	3	49.48		55963	3	101	70	131	151	152	192	429	448
Q9UMD9-2|COHA1_HUMAN	G.AGGAF.G	N	8.67	421.196	5	-6	422.201	1	28.38		44802	1	102	101	56	104	72	121	1241	1245
Q9UMD9-2|COHA1_HUMAN	L.LLLGLLF.G	N	7.69	787.521	7	-7.2	788.522	1	157.73		115002	1	0	0	0	5	10	5	477	483
Q9UMD9-2|COHA1_HUMAN	M.STGGG.G	N	5.24	377.155	5	-8.9	378.159	1	87.34		76108	1	100	81	20	30	50	40	1230	1234
O43149|ZZEF1_HUMAN	D.KGVSLSKDPSCQTQ.I	Y	27.25	1476.72	14	2.4	493.25	3	70.03		66909	1	203	142	211	327	263	111	2027	2040
O43149|ZZEF1_HUMAN	A.VSGTTPGPGVAAPA.L	Y	20.72	1180.61	14	6.5	591.316	2	73.1		68534	1	192	164	161	581	325	70	30	43
O43149|ZZEF1_HUMAN	E.ESVCGAT.L	Y	18.17	665.269	7	12	666.284	1	89.8		77407	1	71	121	50	70	141	122	725	731
O43149|ZZEF1_HUMAN	F.ELPGD.T	N	8.02	529.238	5	-5.3	530.243	1	119.04		93198	1	50	101	100	152	130	82	2769	2773
O43149|ZZEF1_HUMAN	K.ESAHNYENN.C	Y	7.45	1076.42	9	-10.9	539.209	2	106.64		86478	1	76	90	70	80	105	80	1098	1106
Q9UKY7-2|CDV3_HUMAN	A.SAGAAGPGAATK.A	Y	28.56	957.488	12	-8.6	479.747	2	69.92		66849	1	296	296	171	232	315	183	65	76
Q9UKY7-2|CDV3_HUMAN	R.AASAAGAAGSAG.G	Y	17.78	860.399	12	12.2	431.212	2	84.12		74404	1	152	254	212	110	212	111	28	39
Q9UKY7-2|CDV3_HUMAN	S.AGGSSGAAGAAGGGA.G	Y	17.4	1017.45	15	1.3	509.732	2	59.63		61335	1	102	70	131	142	214	142	38	52
Q9UKY7-2|CDV3_HUMAN	A.SAAGAAGSAGGSSG.A	Y	13.94	1006.43	14	-5.7	504.22	2	78.27		71290	1	110	213	182	162	262	203	30	43
Q9UKY7-2|CDV3_HUMAN	A.GGSSGAAGAAGGGAGAGT.R	Y	13.16	1232.54	18	-7.6	411.85	3	80.59		72513	1	152	274	233	326	283	172	39	56
Q9UKY7-2|CDV3_HUMAN	G.AAGSAGGSSGAAGAAGGGAGA.G	Y	12.53	1431.63	21	-14.2	478.212	3	70.67		67248	1	111	141	202	234	193	91	34	54
Q9UKY7-2|CDV3_HUMAN	G.GTASAGAAGPGAATK.A	Y	11.54	1186.59	15	4.5	594.307	2	73.39		68688	1	80	60	50	100	221	151	62	76
Q9UKY7-2|CDV3_HUMAN	P.GDGGTASA.G	Y	11.36	634.256	8	9	635.269	1	104.54		85337	1	326	469	427	478	467	398	59	66
Q9UKY7-2|CDV3_HUMAN	E.GGGGGGG.M	N	9.75	417.161	7	4.6	418.17	1	59.74		61390	2	212	152	162	101	181	91	127	133
Q9UKY7-2|CDV3_HUMAN	W.EEGGG.G	N	9.65	447.16	5	3.6	448.169	1	154.7		113401	1	10	10	10	0	10	0	125	129
Q9UKY7-2|CDV3_HUMAN	S.AGGSS.G	N	8.49	377.155	5	-14.3	378.157	1	89.22		77099	1	162	100	70	100	111	60	38	42
Q9UKY7-2|CDV3_HUMAN	A.ASAAGAAGSAGGSSGAAG.A	Y	7.83	1276.56	18	-2.6	426.528	3	27.96		44582	1	56	52	51	46	63	35	29	46
Q9UKY7-2|CDV3_HUMAN	A.GAAGP.G	N	7.04	371.18	5	6.7	372.19	1	47.16		54749	1	483	402	463	606	546	486	67	71
Q9UKY7-2|CDV3_HUMAN	S.AGGSSG.A	N	6.36	434.176	6	3.6	435.185	1	81.12		72792	1	392	489	402	507	760	544	38	43
Q9UKY7-2|CDV3_HUMAN	E.EGGGGGG.G	N	6.34	489.182	7	-9	490.185	1	86.07		75437	1	70	70	100	91	110	70	126	132
Q9UKY7-2|CDV3_HUMAN	A.GGGAGAGTRPGDGGTASAGAA.G	Y	6.17	1614.73	21	-3.5	539.25	3	46.59		54452	1	70	30	20	60	132	71	49	69
Q9UKY7|CDV3_HUMAN	A.SAGAAGPGAATK.A	Y	28.56	957.488	12	-8.6	479.747	2	69.92		66849	1	296	296	171	232	315	183	65	76
Q9UKY7|CDV3_HUMAN	R.AASAAGAAGSAG.G	Y	17.78	860.399	12	12.2	431.212	2	84.12		74404	1	152	254	212	110	212	111	28	39
Q9UKY7|CDV3_HUMAN	S.AGGSSGAAGAAGGGA.G	Y	17.4	1017.45	15	1.3	509.732	2	59.63		61335	1	102	70	131	142	214	142	38	52
Q9UKY7|CDV3_HUMAN	A.SAAGAAGSAGGSSG.A	Y	13.94	1006.43	14	-5.7	504.22	2	78.27		71290	1	110	213	182	162	262	203	30	43
Q9UKY7|CDV3_HUMAN	A.GGSSGAAGAAGGGAGAGT.R	Y	13.16	1232.54	18	-7.6	411.85	3	80.59		72513	1	152	274	233	326	283	172	39	56
Q9UKY7|CDV3_HUMAN	G.AAGSAGGSSGAAGAAGGGAGA.G	Y	12.53	1431.63	21	-14.2	478.212	3	70.67		67248	1	111	141	202	234	193	91	34	54
Q9UKY7|CDV3_HUMAN	G.GTASAGAAGPGAATK.A	Y	11.54	1186.59	15	4.5	594.307	2	73.39		68688	1	80	60	50	100	221	151	62	76
Q9UKY7|CDV3_HUMAN	P.GDGGTASA.G	Y	11.36	634.256	8	9	635.269	1	104.54		85337	1	326	469	427	478	467	398	59	66
Q9UKY7|CDV3_HUMAN	E.GGGGGGG.M	N	9.75	417.161	7	4.6	418.17	1	59.74		61390	2	212	152	162	101	181	91	127	133
Q9UKY7|CDV3_HUMAN	W.EEGGG.G	N	9.65	447.16	5	3.6	448.169	1	154.7		113401	1	10	10	10	0	10	0	125	129
Q9UKY7|CDV3_HUMAN	S.AGGSS.G	N	8.49	377.155	5	-14.3	378.157	1	89.22		77099	1	162	100	70	100	111	60	38	42
Q9UKY7|CDV3_HUMAN	A.ASAAGAAGSAGGSSGAAG.A	Y	7.83	1276.56	18	-2.6	426.528	3	27.96		44582	1	56	52	51	46	63	35	29	46
Q9UKY7|CDV3_HUMAN	A.GAAGP.G	N	7.04	371.18	5	6.7	372.19	1	47.16		54749	1	483	402	463	606	546	486	67	71
Q9UKY7|CDV3_HUMAN	S.AGGSSG.A	N	6.36	434.176	6	3.6	435.185	1	81.12		72792	1	392	489	402	507	760	544	38	43
Q9UKY7|CDV3_HUMAN	E.EGGGGGG.G	N	6.34	489.182	7	-9	490.185	1	86.07		75437	1	70	70	100	91	110	70	126	132
Q9UKY7|CDV3_HUMAN	A.GGGAGAGTRPGDGGTASAGAA.G	Y	6.17	1614.73	21	-3.5	539.25	3	46.59		54452	1	70	30	20	60	132	71	49	69
Q9ULM3|YETS2_HUMAN	G.SGGGGSTGGGGGTAGGG.T	Y	28.15	1149.46	17	-11.5	575.733	2	71.58		67725	2	152	162	80	222	161	111	817	833
Q9ULM3|YETS2_HUMAN	G.GGSTGGGGGTAG.G	Y	19.27	834.347	12	-3.1	418.179	2	80.47		72453	1	386	303	466	467	477	406	820	831
Q9ULM3|YETS2_HUMAN	G.SAASGGSGAGGGGGGG.G	Y	15.22	1062.43	16	7.2	532.227	2	78.74		71539	1	110	153	111	183	151	152	795	810
Q9ULM3|YETS2_HUMAN	S.TGGGGGT.A	Y	14.39	505.213	7	9.9	506.226	1	74.84		69456	1	131	101	50	91	222	40	823	829
Q9ULM3|YETS2_HUMAN	G.AGGGGGGGGGGGSGSGG.G	Y	12.12	1061.41	17	2.7	531.715	2	120.32		93873	1	137	111	110	176	146	158	803	819
Q9ULM3|YETS2_HUMAN	Y.QTASHNR.I	Y	11.21	812.389	7	10.5	407.206	2	85.58		75179	1	131	284	110	101	233	152	1381	1387
Q9ULM3|YETS2_HUMAN	A.GGGGGGGGG.G	N	10.48	531.204	9	-5.4	532.208	1	116.46		91800	2	61	105	148	153	133	97	804	812
Q9ULM3|YETS2_HUMAN	A.GGGGGGG.G	N	9.75	417.161	7	4.6	418.17	1	59.74		61390	2	212	152	162	101	181	91	804	810
Q9ULM3|YETS2_HUMAN	S.GSAAS.G	N	9.23	391.17	5	10.3	392.182	1	79.94		72170	1	90	131	90	70	100	70	794	798
Q9ULM3|YETS2_HUMAN	G.SGAGGGGGGGGGG.G	N	8.94	803.316	13	7.8	402.668	2	95.11		80231	1	151	122	101	131	263	121	801	813
Q9ULM3|YETS2_HUMAN	I.TTATS.P	N	7.7	479.223	5	-3.7	480.228	1	57.35		60120	1	90	110	51	80	90	61	954	958
Q9ULM3|YETS2_HUMAN	P.ESPGK.S	N	7.39	516.254	5	-9.8	517.256	1	45.29		53763	2	166	153	131	126	168	173	446	450
Q9ULM3|YETS2_HUMAN	A.GGGGGGGGGGG.S	N	7.3	645.247	11	-5.5	646.25	1	89.09		77032	1	30	20	10	60	70	30	804	814
Q9ULM3|YETS2_HUMAN	A.GGGGGGGGGG.G	N	7.15	588.225	10	-4.6	589.23	1	85.32		75043	1	70	101	81	110	101	30	804	813
Q9ULM3|YETS2_HUMAN	G.SAASGGSGAGGGGGGGGGGGS.G	Y	7.01	1377.55	21	5.2	460.193	3	52.32		57451	1	90	101	101	121	162	131	795	815
Q9ULM3|YETS2_HUMAN	G.AGGGGGGG.G	N	5.86	488.198	8	0	489.205	1	149.26		109960	1	17	9	25	12	10	14	803	810
Q9ULM3|YETS2_HUMAN	G.SAASGGSGAGGG.G	Y	5.64	834.347	12	0	418.181	2	84.3		74499	1	437	376	304	225	489	244	795	806
Q9ULM3|YETS2_HUMAN	G.STGGG.G	N	5.24	377.155	5	-8.9	378.159	1	87.34		76108	1	100	81	20	30	50	40	822	826
Q9ULM3|YETS2_HUMAN	S.GAGGGGGG.G	N	5.14	488.198	8	1.8	489.206	1	147.4		108968	1	22	18	26	8	24	12	802	809
Q9H461|FZD8_HUMAN	A.VGGGAGAT.A	Y	23.01	588.287	8	4.4	589.297	1	153.8		112913	1	6	3	9	6	12	9	629	636
Q9H461|FZD8_HUMAN	A.GATAAGGGGGPGGGGGGGPGGGGGPG.G	Y	20.3	1706.74	26	6.7	569.923	3	49.91		56189	1	182	132	121	130	152	131	634	659
Q9H461|FZD8_HUMAN	A.GAGGP.G	N	17.12	357.165	5	3.1	358.173	1	84		74341	1	10	20	20	30	60	40	366	370
Q9H461|FZD8_HUMAN	A.CSGGAPGAGGAGGA.G	Y	15.42	988.403	14	-5.6	495.206	2	106.58		86436	1	85	108	156	116	138	108	340	353
Q9H461|FZD8_HUMAN	G.GGAGATAAGGGGGPGG.G	Y	14.95	1070.47	16	10.4	536.25	2	43.95		53058	1	35	70	55	60	55	56	631	646
Q9H461|FZD8_HUMAN	G.AGAGGP.G	N	14.81	428.202	6	11.5	429.214	1	107.77		87081	1	40	80	40	50	40	20	365	370
Q9H461|FZD8_HUMAN	A.AGAGAAGAGAGGP.G	Y	14.63	883.415	13	-10.3	442.71	2	101.05		83487	1	184	152	162	142	120	110	358	370
Q9H461|FZD8_HUMAN	A.AGGGGGPGGGGGGGPG.G	Y	14.35	1024.43	16	-2.4	513.222	2	85.13		74939	1	10	100	70	81	71	40	638	653
Q9H461|FZD8_HUMAN	E.KVACSGGAP.G	Y	13.71	788.385	9	-0.7	395.2	2	74.06		69041	1	212	252	254	194	184	152	337	345
Q9H461|FZD8_HUMAN	P.GGGGGGG.P	N	9.75	417.161	7	4.6	418.17	1	59.74		61390	2	212	152	162	101	181	91	645	651
Q9H461|FZD8_HUMAN	W.FLAAGMK.W	Y	9.56	736.394	7	-8.6	369.201	2	174.03		129024	1	1	6	4	6	3	7	422	428
Q9H461|FZD8_HUMAN	A.GATAAGGGGGPGGGGG.G	Y	7.71	1056.46	16	6.7	529.24	2	74.73		69394	1	183	141	224	243	121	204	634	649
Q9H461|FZD8_HUMAN	G.GGGGPGG.G	N	7.16	457.192	7	-10.6	458.195	1	108.07		87243	1	111	61	60	111	131	110	640	646
Q9H461|FZD8_HUMAN	A.GGAAAGA.G	N	6.83	473.223	7	-4.9	474.228	1	63.54		63409	1	154	213	130	132	183	131	354	360
Q9H461|FZD8_HUMAN	G.RGGGGGD.A	Y	6.67	574.246	7	-13.8	575.245	1	105.12		85641	1	142	121	142	60	30	70	197	203
Q9H461|FZD8_HUMAN	P.PGGGAA.P	N	6.34	428.202	6	14.2	429.215	1	151.72		111696	1	9	11	12	9	3	15	221	226
Q9H461|FZD8_HUMAN	A.CSGGAP.G	N	6.33	490.185	6	9.6	491.197	1	120.43		93940	1	40	80	65	105	125	75	340	345
Q9H461|FZD8_HUMAN	A.AGGGGGPGGGGGGGPGGG.G	Y	6.31	1138.48	18	-14.5	570.237	2	54.56		58645	1	71	30	50	30	71	81	638	655
Q9H461|FZD8_HUMAN	A.AGGGGGP.G	N	6.31	471.208	7	-11.2	472.21	1	86.43		75624	1	81	91	80	141	122	71	638	644
Q9H461|FZD8_HUMAN	A.AGGGGGPGGGGGGGPGGGGGP.G	Y	6.24	1349.57	21	0.1	675.793	2	65.18		64280	1	45	70	80	106	121	76	638	658
Q9H461|FZD8_HUMAN	T.AAGGGGGPGGGGGGGPGGGGGPGGGGGSLYS.D	Y	6.1	2155.93	31	3.4	539.991	4	63.14		63184	1	59	116	120	156	94	89	637	667
Q9H461|FZD8_HUMAN	G.GGGGGGP.G	N	5.8	457.192	7	3.4	458.201	1	52.02		57295	1	122	131	121	30	193	92	646	652
Q9H461|FZD8_HUMAN	G.GPGGGGGGGPGGGGGPGGGGGS.L	Y	5.36	1422.59	22	-1.8	475.202	3	33.43		47471	2	95	91	76	137	111	65	643	664
Q9H461|FZD8_HUMAN	A.TAAGGGGGPGGGGGGGPG.G	Y	5.28	1196.52	18	-4.3	599.263	2	59.46		61249	1	172	141	213	141	111	131	636	653
Q7Z5P9-2|MUC19_HUMAN	T.ISSVGGTGT.T	Y	19.67	777.387	9	1	389.701	2	63.7		63492	1	245	306	292	234	283	193	3008	3016
Q7Z5P9-2|MUC19_HUMAN	T.GAAGENTSGALGS.T	Y	19.12	1090.49	13	-4.9	546.249	2	63.84		63568	1	40	90	335	224	131	142	1890	1902
Q7Z5P9-2|MUC19_HUMAN	V.APGSSNSEATTSVG.E	Y	18.22	1263.56	14	-10.2	632.78	2	57.32		60099	1	30	50	60	65	92	35	7298	7311
Q7Z5P9-2|MUC19_HUMAN	T.GKTGSSARVTGKTGPSAE.V	Y	16.54	1689.86	18	14	564.303	3	163.91		121337	1	3	9	6	6	6	3	3674	3691
Q7Z5P9-2|MUC19_HUMAN	P.GTTVAPGSSNTEATT.S	Y	16.24	1392.64	15	-5.8	697.322	2	58.02		60474	1	5	10	20	40	40	5	6895	6909
Q7Z5P9-2|MUC19_HUMAN	T.PGTPGGATS.G	Y	14.23	743.345	9	-5.8	372.678	2	69.26		66497	1	121	162	90	161	132	101	2004	2012
Q7Z5P9-2|MUC19_HUMAN	G.SSAAVSGTTV.Q	Y	13.17	878.434	10	-8.3	440.221	2	139.6		104286	1	42	9	59	9	28	15	3179	3188
Q7Z5P9-2|MUC19_HUMAN	G.ETPAVGGGSTP.G	Y	12.48	971.456	11	10	486.74	2	101.47		83711	1	90	30	70	40	80	40	1762	1772
Q7Z5P9-2|MUC19_HUMAN	V.TGASGMAG.T	Y	12.12	650.269	8	3.7	651.279	1	80.04		72228	1	71	90	90	151	110	90	1726	1733
Q7Z5P9-2|MUC19_HUMAN	A.ESGTT.E	N	11.72	493.202	5	5.9	494.212	1	71.04		67439	1	172	121	151	183	172	132	2326	2330
Q7Z5P9-2|MUC19_HUMAN	T.LAAGSAHTEATTF.S	Y	11.4	1275.61	13	-12.3	426.205	3	42.99		52553	1	50	90	172	163	172	90	7502	7514
Q7Z5P9-2|MUC19_HUMAN	T.SSSGG.S	N	11.02	393.15	5	4.2	394.159	1	94.02		79645	1	235	224	203	294	294	91	294	298
Q7Z5P9-2|MUC19_HUMAN	F.GATGED.E	N	10.93	548.208	6	6.2	549.218	1	51.16		56846	1	40	70	101	141	101	50	162	167
Q7Z5P9-2|MUC19_HUMAN	S.GSGGGGVTSSSE.Y	Y	10.27	980.405	12	-5.6	491.207	2	57.29		60090	1	90	172	203	101	213	122	436	447
Q7Z5P9-2|MUC19_HUMAN	G.KVCGLCGNNN.G	Y	10.25	1020.45	10	-13.5	511.224	2	73.42		68708	1	152	171	172	254	244	122	1406	1415
Q7Z5P9-2|MUC19_HUMAN	T.PGGAT.S	N	10.1	401.191	5	7.3	402.201	1	26.73		43931	1	65	70	35	65	60	55	2007	2011
Q7Z5P9-2|MUC19_HUMAN	V.TETTGSSAGVAGT.T	Y	10.05	1137.51	13	-10.5	380.175	3	74.94		69506	4	927	1001	1030	700	1370	907	3514	3526
Q7Z5P9-2|MUC19_HUMAN	P.GSSKT.E	N	10.01	478.239	5	8.9	479.25	1	93.33		79281	1	50	171	130	101	110	91	6421	6425
Q7Z5P9-2|MUC19_HUMAN	G.KTGSS.A	N	9.62	478.239	5	10.8	479.251	1	73.08		68521	1	111	70	151	344	101	81	3675	3679
Q7Z5P9-2|MUC19_HUMAN	S.SVTGTTTGASDD.Q	Y	8.9	1110.47	12	-14	556.233	2	87.72		76311	1	70	90	101	112	122	50	7819	7830
Q7Z5P9-2|MUC19_HUMAN	R.TTSTS.V	N	8.21	495.218	5	-3	496.223	1	66.83		65169	1	167	184	163	166	177	121	3605	3609
Q7Z5P9-2|MUC19_HUMAN	T.AAPGK.Q	N	8.04	442.254	5	-10.7	443.257	1	49.25		55845	2	295	162	152	346	153	132	7677	7681
Q7Z5P9-2|MUC19_HUMAN	A.TSGGK.I	N	7.64	448.228	5	11.7	449.241	1	33.89		47715	1	51	59	45	12	83	23	2011	2015
Q7Z5P9-2|MUC19_HUMAN	E.ETGATGPSAE.V	Y	7.36	918.393	10	-1.6	460.203	2	79.48		71931	1	254	325	234	153	182	131	4200	4209
Q7Z5P9-2|MUC19_HUMAN	L.EGGGTT.G	N	7.06	520.213	6	-0.1	521.22	1	54.55		58641	1	70	60	81	90	70	60	7436	7441
Q7Z5P9-2|MUC19_HUMAN	S.ETTGLSGL.T	Y	7.06	776.392	8	-13.7	389.198	2	54.64		58686	1	153	121	162	101	163	112	2577	2584
Q7Z5P9-2|MUC19_HUMAN	S.AGVTETIGSS.A	Y	6.91	920.445	10	-13.7	461.224	2	50.97		56742	1	192	111	100	151	122	153	4637	4646
Q7Z5P9-2|MUC19_HUMAN	E.LSAEGSGTTG.P	Y	6.68	878.398	10	-9.4	440.202	2	83.59		74130	1	70	51	10	20	81	90	2929	2938
Q7Z5P9-2|MUC19_HUMAN	I.EPSATESSTSRP.L	Y	6.65	1247.56	12	-5.2	416.859	3	60.61		61847	1	100	183	172	264	203	171	2351	2362
Q7Z5P9-2|MUC19_HUMAN	L.STGAAITLVTGGPST.A	Y	6.55	1331.69	15	8.3	444.909	3	49.96		56208	1	138	172	118	124	147	102	1657	1671
Q7Z5P9-2|MUC19_HUMAN	G.SGATRSSGGETE.T	Y	6.54	1137.49	12	9.5	380.174	3	75.06		69567	1	922	1078	1288	907	1105	966	2785	2796
Q7Z5P9-2|MUC19_HUMAN	I.KSGAT.S	N	6.52	462.244	5	14.2	463.258	1	61.17		62140	1	101	163	141	203	161	30	7446	7450
Q7Z5P9-2|MUC19_HUMAN	T.RAAPGTTLAPGSSNTGAT.A	Y	6.45	1628.81	18	13.3	408.216	4	50.3		56391	1	203	153	122	120	132	100	6681	6698
Q7Z5P9-2|MUC19_HUMAN	T.KTTTSLGGSGTTGAK.I	Y	6.39	1365.71	15	-9.9	456.239	3	50.13		56306	1	91	102	80	122	70	90	7107	7121
Q7Z5P9-2|MUC19_HUMAN	L.SGGSS.T	N	6.13	393.15	5	0	394.157	1	91.49		78309	2	957	1487	1641	1405	1426	1029	2553	2557
Q7Z5P9-2|MUC19_HUMAN	S.DSGSGGGGVTSS.S	Y	6.09	966.389	12	-9.5	484.197	2	70.56		67190	1	121	80	201	152	162	80	434	445
Q7Z5P9-2|MUC19_HUMAN	R.ATGATTSIA.G	Y	5.85	791.403	9	-8.3	396.705	2	85.76		75270	1	390	192	161	283	294	223	6442	6450
Q7Z5P9-2|MUC19_HUMAN	W.SSDSGSGGGGVTSS.S	Y	5.75	1140.45	14	5.4	571.237	2	101.96		83967	1	102	111	50	131	111	70	432	445
Q7Z5P9-2|MUC19_HUMAN	G.TAGPL.A	N	5.7	457.254	5	-13.2	458.255	1	57.81		60366	1	110	171	60	153	123	80	5062	5066
Q7Z5P9-2|MUC19_HUMAN	T.TGPSGGVTGTNGLS.A	Y	5.36	1203.57	14	6.7	402.201	3	12.56		36088	1	25	14	26	22	29	23	4553	4566
Q7Z5P9-2|MUC19_HUMAN	A.EGSGTTGPPIVG.E	Y	5.18	1070.52	12	1.9	536.27	2	55.37		59070	1	30	50	112	182	111	71	2932	2943
Q7Z5P9-2|MUC19_HUMAN	S.SDSGSGGGG.V	Y	5.05	679.241	9	6.9	680.253	1	101.33		83638	1	101	101	142	90	143	141	433	441
Q7Z5P9-2|MUC19_HUMAN	A.TGSSTGQTDTSGP.S	Y	5.05	1194.5	13	-10.8	598.251	2	86.97		75905	1	117	86	106	116	156	111	2036	2048
tr|X6RE90|X6RE90_HUMAN	P.GAGAAAAATGGGGGA.L	Y	24.08	1015.47	15	14.4	508.749	2	75.38		69727	1	283	244	158	197	248	201	99	113
tr|X6RE90|X6RE90_HUMAN	A.GAAAAATGGGGGAL.E	Y	17.51	1000.49	14	4	501.256	2	73.42		68706	1	285	336	315	326	406	387	101	114
tr|X6RE90|X6RE90_HUMAN	G.SGGGGGGASAAP.A	Y	16.15	844.367	12	7.1	423.194	2	101.88		83924	1	40	70	80	142	141	141	35	46
tr|X6RE90|X6RE90_HUMAN	A.AATGGGGGALEAA.M	Y	15.41	1001.48	13	-4.4	501.744	2	76.97		70602	1	100	183	192	111	161	151	105	117
tr|X6RE90|X6RE90_HUMAN	A.AASSGGGGGGGSGG.G	Y	12.83	934.374	14	4.8	468.197	2	108.24		87332	2	55	60	111	95	161	145	24	37
tr|X6RE90|X6RE90_HUMAN	G.PGAGAAAAATGGGGGA.L	Y	12.44	1112.52	16	-5	557.265	2	56.2		59504	1	101	152	90	172	111	71	98	113
tr|X6RE90|X6RE90_HUMAN	P.IGAAASSGGGGGGGSG.G	Y	11.91	1118.5	16	-7.3	560.251	2	58.07		60501	1	120	141	357	162	141	100	21	36
tr|X6RE90|X6RE90_HUMAN	A.AASSGGGGGGGSGGGG.G	Y	10.98	1048.42	16	6.3	525.219	2	74.26		69147	1	100	142	121	183	190	174	24	39
tr|X6RE90|X6RE90_HUMAN	A.AASSGGGGGGGSGGGGGG.A	Y	10.72	1162.46	18	-13.9	582.229	2	72.74		68339	1	127	215	131	208	219	174	24	41
tr|X6RE90|X6RE90_HUMAN	R.LPAPP.I	N	8.42	493.29	5	-11.8	494.291	1	139.15		104043	1	20	20	10	20	20	15	16	20
tr|X6RE90|X6RE90_HUMAN	A.PRLPAPPIGAAAS.S	Y	6.61	1216.69	13	-4	406.57	3	52.72		57665	1	1462	1670	1495	1964	1306	1116	14	26
tr|X6RE90|X6RE90_HUMAN	I.GAAASSGGGGGGGSGGGG.G	Y	6.06	1176.48	18	8	393.169	3	93.13		79177	1	61	30	40	61	121	60	22	39
tr|X6RE90|X6RE90_HUMAN	P.RGPGG.G	N	6.03	442.229	5	-9.6	443.232	1	122.68		95144	1	100	100	91	120	120	30	58	62
tr|X6RE90|X6RE90_HUMAN	A.ASSGG.G	N	5.6	377.155	5	-14	378.157	1	92.19		78682	1	152	111	80	113	131	90	25	29
P50750-2|CDK9_HUMAN	P.GAGAAAAATGGGGGA.L	Y	24.08	1015.47	15	14.4	508.749	2	75.38		69727	1	283	244	158	197	248	201	99	113
P50750-2|CDK9_HUMAN	A.GAAAAATGGGGGAL.E	Y	17.51	1000.49	14	4	501.256	2	73.42		68706	1	285	336	315	326	406	387	101	114
P50750-2|CDK9_HUMAN	G.SGGGGGGASAAP.A	Y	16.15	844.367	12	7.1	423.194	2	101.88		83924	1	40	70	80	142	141	141	35	46
P50750-2|CDK9_HUMAN	A.AATGGGGGALEAA.M	Y	15.41	1001.48	13	-4.4	501.744	2	76.97		70602	1	100	183	192	111	161	151	105	117
P50750-2|CDK9_HUMAN	A.AASSGGGGGGGSGG.G	Y	12.83	934.374	14	4.8	468.197	2	108.24		87332	2	55	60	111	95	161	145	24	37
P50750-2|CDK9_HUMAN	G.PGAGAAAAATGGGGGA.L	Y	12.44	1112.52	16	-5	557.265	2	56.2		59504	1	101	152	90	172	111	71	98	113
P50750-2|CDK9_HUMAN	P.IGAAASSGGGGGGGSG.G	Y	11.91	1118.5	16	-7.3	560.251	2	58.07		60501	1	120	141	357	162	141	100	21	36
P50750-2|CDK9_HUMAN	A.AASSGGGGGGGSGGGG.G	Y	10.98	1048.42	16	6.3	525.219	2	74.26		69147	1	100	142	121	183	190	174	24	39
P50750-2|CDK9_HUMAN	A.AASSGGGGGGGSGGGGGG.A	Y	10.72	1162.46	18	-13.9	582.229	2	72.74		68339	1	127	215	131	208	219	174	24	41
P50750-2|CDK9_HUMAN	S.GGGGGGG.S	N	9.75	417.161	7	4.6	418.17	1	59.74		61390	2	212	152	162	101	181	91	28	34
P50750-2|CDK9_HUMAN	R.LPAPP.I	N	8.42	493.29	5	-11.8	494.291	1	139.15		104043	1	20	20	10	20	20	15	16	20
P50750-2|CDK9_HUMAN	A.PRLPAPPIGAAAS.S	Y	6.61	1216.69	13	-4	406.57	3	52.72		57665	1	1462	1670	1495	1964	1306	1116	14	26
P50750-2|CDK9_HUMAN	I.GAAASSGGGGGGGSGGGG.G	Y	6.06	1176.48	18	8	393.169	3	93.13		79177	1	61	30	40	61	121	60	22	39
P50750-2|CDK9_HUMAN	P.RGPGG.G	N	6.03	442.229	5	-9.6	443.232	1	122.68		95144	1	100	100	91	120	120	30	58	62
P50750-2|CDK9_HUMAN	A.ASSGG.G	N	5.6	377.155	5	-14	378.157	1	92.19		78682	1	152	111	80	113	131	90	25	29
tr|A0A087WVW6|A0A087WVW6_HUMAN	G.SCGGPGGGGGP.G	Y	23.66	801.308	11	14.4	401.667	2	78.76		71551	1	71	20	70	121	20	60	30	40
tr|A0A087WVW6|A0A087WVW6_HUMAN	L.GSCGGPGGGGGPGGGGG.P	Y	23.28	1143.44	17	-12.9	572.718	2	60.41		61745	1	80	20	70	122	130	60	29	45
tr|A0A087WVW6|A0A087WVW6_HUMAN	L.GSCGGPGGGGGPGGGGGPAG.G	Y	17.37	1368.55	20	-7.9	685.276	2	38.05		49927	1	5	5	10	10	5	10	29	48
tr|A0A087WVW6|A0A087WVW6_HUMAN	M.EASPNHLQTK.A	Y	12.63	1123.56	10	3.6	375.529	3	24.92		42969	1	117	70	55	75	80	96	626	635
tr|A0A087WVW6|A0A087WVW6_HUMAN	G.PGGGGGPGGGGGPAGG.Q	Y	11.16	1064.46	16	-8.7	533.234	2	57.12		59994	1	80	156	156	163	125	106	34	49
tr|A0A087WVW6|A0A087WVW6_HUMAN	G.GATRDSAAS.D	Y	7.75	834.383	9	-8	418.195	2	81.42		72947	2	793	1059	1020	1419	1755	1624	165	173
tr|A0A087WVW6|A0A087WVW6_HUMAN	G.GGGGPGG.G	N	7.16	457.192	7	-10.6	458.195	1	108.07		87243	1	111	61	60	111	131	110	36	42
tr|A0A087WVW6|A0A087WVW6_HUMAN	Q.EEEGA.G	N	7.16	533.197	5	5.6	534.207	1	55.09		58921	1	60	90	40	111	174	40	236	240
tr|A0A087WVW6|A0A087WVW6_HUMAN	G.SCGGPGGGGG.P	Y	6.96	704.255	10	-7.3	705.257	1	71.54		67703	1	40	61	81	30	50	40	30	39
tr|A0A087WVW6|A0A087WVW6_HUMAN	T.VAGGPG.G	N	6.92	456.233	6	-2	457.24	1	89.18		77079	1	132	110	131	153	121	122	20	25
tr|A0A087WVW6|A0A087WVW6_HUMAN	G.INSHLFACTR.D	Y	6.61	1160.58	10	-8.5	387.863	3	40.24		51094	1	120	192	141	110	141	172	389	398
tr|A0A087WVW6|A0A087WVW6_HUMAN	V.AGGPGGGL.G	N	6.22	584.292	8	9.6	585.305	1	153.54		112784	1	3	6	9	6	9	9	21	28
Q9UHV5|RPGFL_HUMAN	G.SCGGPGGGGGP.G	Y	23.66	801.308	11	14.4	401.667	2	78.76		71551	1	71	20	70	121	20	60	30	40
Q9UHV5|RPGFL_HUMAN	L.GSCGGPGGGGGPGGGGG.P	Y	23.28	1143.44	17	-12.9	572.718	2	60.41		61745	1	80	20	70	122	130	60	29	45
Q9UHV5|RPGFL_HUMAN	L.GSCGGPGGGGGPGGGGGPAG.G	Y	17.37	1368.55	20	-7.9	685.276	2	38.05		49927	1	5	5	10	10	5	10	29	48
Q9UHV5|RPGFL_HUMAN	M.EASPNHLQTK.A	Y	12.63	1123.56	10	3.6	375.529	3	24.92		42969	1	117	70	55	75	80	96	626	635
Q9UHV5|RPGFL_HUMAN	G.PGGGGGPGGGGGPAGG.Q	Y	11.16	1064.46	16	-8.7	533.234	2	57.12		59994	1	80	156	156	163	125	106	34	49
Q9UHV5|RPGFL_HUMAN	G.GATRDSAAS.D	Y	7.75	834.383	9	-8	418.195	2	81.42		72947	2	793	1059	1020	1419	1755	1624	165	173
Q9UHV5|RPGFL_HUMAN	G.GGGGPGG.G	N	7.16	457.192	7	-10.6	458.195	1	108.07		87243	1	111	61	60	111	131	110	36	42
Q9UHV5|RPGFL_HUMAN	Q.EEEGA.G	N	7.16	533.197	5	5.6	534.207	1	55.09		58921	1	60	90	40	111	174	40	236	240
Q9UHV5|RPGFL_HUMAN	G.SCGGPGGGGG.P	Y	6.96	704.255	10	-7.3	705.257	1	71.54		67703	1	40	61	81	30	50	40	30	39
Q9UHV5|RPGFL_HUMAN	T.VAGGPG.G	N	6.92	456.233	6	-2	457.24	1	89.18		77079	1	132	110	131	153	121	122	20	25
Q9UHV5|RPGFL_HUMAN	G.INSHLFACTR.D	Y	6.61	1160.58	10	-8.5	387.863	3	40.24		51094	1	120	192	141	110	141	172	389	398
Q9UHV5|RPGFL_HUMAN	V.AGGPGGGL.G	N	6.22	584.292	8	9.6	585.305	1	153.54		112784	1	3	6	9	6	9	9	21	28
tr|A0A087X280|A0A087X280_HUMAN	G.SCGGPGGGGGP.G	Y	23.66	801.308	11	14.4	401.667	2	78.76		71551	1	71	20	70	121	20	60	30	40
tr|A0A087X280|A0A087X280_HUMAN	L.GSCGGPGGGGGPGGGGG.P	Y	23.28	1143.44	17	-12.9	572.718	2	60.41		61745	1	80	20	70	122	130	60	29	45
tr|A0A087X280|A0A087X280_HUMAN	L.GSCGGPGGGGGPGGGGGPAG.G	Y	17.37	1368.55	20	-7.9	685.276	2	38.05		49927	1	5	5	10	10	5	10	29	48
tr|A0A087X280|A0A087X280_HUMAN	G.PGGGGGPGGGGGPAGG.Q	Y	11.16	1064.46	16	-8.7	533.234	2	57.12		59994	1	80	156	156	163	125	106	34	49
tr|A0A087X280|A0A087X280_HUMAN	G.GATRDSAAS.D	Y	7.75	834.383	9	-8	418.195	2	81.42		72947	2	793	1059	1020	1419	1755	1624	165	173
tr|A0A087X280|A0A087X280_HUMAN	G.GGGGPGG.G	N	7.16	457.192	7	-10.6	458.195	1	108.07		87243	1	111	61	60	111	131	110	36	42
tr|A0A087X280|A0A087X280_HUMAN	Q.EEEGA.G	N	7.16	533.197	5	5.6	534.207	1	55.09		58921	1	60	90	40	111	174	40	236	240
tr|A0A087X280|A0A087X280_HUMAN	G.SCGGPGGGGG.P	Y	6.96	704.255	10	-7.3	705.257	1	71.54		67703	1	40	61	81	30	50	40	30	39
tr|A0A087X280|A0A087X280_HUMAN	T.VAGGPG.G	N	6.92	456.233	6	-2	457.24	1	89.18		77079	1	132	110	131	153	121	122	20	25
tr|A0A087X280|A0A087X280_HUMAN	G.INSHLFACTR.D	Y	6.61	1160.58	10	-8.5	387.863	3	40.24		51094	1	120	192	141	110	141	172	389	398
tr|A0A087X280|A0A087X280_HUMAN	V.AGGPGGGL.G	N	6.22	584.292	8	9.6	585.305	1	153.54		112784	1	3	6	9	6	9	9	21	28
Q8WXS5|CCG8_HUMAN	S.VAAGLAGAGGGGGGAV.G	Y	25.65	1140.59	16	-4.1	571.299	2	88.14		76536	1	51	50	151	141	161	60	318	333
Q8WXS5|CCG8_HUMAN	G.AFGGAAGGAGGGGGGGGGAG.A	Y	18.2	1318.56	20	9.8	660.296	2	53.8		58244	1	10	20	20	10	40	30	335	354
Q8WXS5|CCG8_HUMAN	A.GAGGGGGGAVGAFG.G	Y	16.64	990.452	14	-1.9	496.232	2	113.03		89912	1	61	40	101	81	50	91	324	337
Q8WXS5|CCG8_HUMAN	G.AAGGAGGGGGGGGGAG.A	Y	14.43	986.417	16	2.3	494.217	2	71.81		67844	1	173	275	223	284	192	194	339	354
Q8WXS5|CCG8_HUMAN	F.GGAAGGAGGGGGGGGGAG.A	Y	10.99	1100.46	18	-11.1	551.231	2	69.87		66827	1	80	152	130	151	111	101	337	354
Q8WXS5|CCG8_HUMAN	A.GLAGAG.G	N	10.97	444.233	6	-2.6	445.239	1	52.09		57331	1	91	121	50	60	141	100	321	326
Q8WXS5|CCG8_HUMAN	A.GGGGGGGGG.A	N	10.48	531.204	9	-5.4	532.208	1	116.46		91800	2	61	105	148	153	133	97	344	352
Q8WXS5|CCG8_HUMAN	P.GGPGGP.G	N	9.83	440.202	6	2.9	441.21	1	71.02		67431	4	122	171	152	151	110	70	292	297
Q8WXS5|CCG8_HUMAN	A.GGGGGGG.G	N	9.75	417.161	7	4.6	418.17	1	59.74		61390	2	212	152	162	101	181	91	344	350
Q8WXS5|CCG8_HUMAN	P.GGLTHSGLW.R	Y	8.63	926.461	9	2.9	464.239	2	107.49		86934	1	111	143	80	183	264	181	80	88
Q8WXS5|CCG8_HUMAN	G.AGGGGGGA.V	N	7.05	502.214	8	-0.3	503.221	1	69.7		66726	1	193	225	213	188	199	213	325	332
Q8WXS5|CCG8_HUMAN	S.EPSPS.R	N	6.36	515.223	5	-6.7	516.227	1	69.35		66533	1	146	143	132	203	178	161	282	286
Q8WXS5|CCG8_HUMAN	A.GGAGGGGGGGGGAGA.E	Y	6.08	915.379	15	-4.1	458.695	2	71.92		67899	1	81	223	265	203	213	131	341	355
Q8WXS5|CCG8_HUMAN	G.AGGGGGGG.G	N	5.86	488.198	8	0	489.205	1	149.26		109960	1	17	9	25	12	10	14	343	350
Q8WXS5|CCG8_HUMAN	A.AGLAGAGGGGGGAVGAFGGAAGGAGGGGGG.G	Y	5.2	2028.94	30	-6.5	677.315	3	61.07		62090	1	50	50	50	223	30	30	320	349
Q8WXS5|CCG8_HUMAN	A.GAGGGGGG.A	N	5.14	488.198	8	1.8	489.206	1	147.4		108968	1	22	18	26	8	24	12	324	331
Q8WXS5|CCG8_HUMAN	G.GGGGGGGA.G	N	5.13	488.198	8	-12.8	489.199	1	56.13		59471	1	80	60	111	151	110	90	346	353
Q8WXS5|CCG8_HUMAN	G.GGGGGGAG.A	N	5.01	488.198	8	8.2	489.209	1	146.55		108444	1	16	16	27	25	25	15	347	354
P20264|PO3F3_HUMAN	H.SDAAGAGGGGGGGGGGGG.G	Y	23.25	1174.46	18	-1.9	588.236	2	71.05		67448	3	71	30	61	131	100	102	24	41
P20264|PO3F3_HUMAN	A.GAGGGGGGGGGGGGGGAGGG.G	Y	21.19	1186.47	20	-4.3	594.24	2	77.16		70701	1	101	100	213	204	120	101	28	47
P20264|PO3F3_HUMAN	G.GGGGGGGGGGAGGGGGGM.Q	Y	18.71	1132.43	18	6	567.226	2	70.81		67323	1	71	234	131	243	233	121	34	51
P20264|PO3F3_HUMAN	S.DAAGAGGGGGGGGG.G	Y	14.16	916.364	14	1.4	459.19	2	56.71		59771	2	107	132	120	126	80	100	25	38
P20264|PO3F3_HUMAN	H.SDAAGAGGGGGGGG.G	Y	14	946.374	14	1.5	474.195	2	88.06		76489	1	71	131	91	30	91	60	24	37
P20264|PO3F3_HUMAN	H.SDAAGAGGGGGGGGGGGGG.G	Y	12.2	1231.48	19	-10.6	616.741	2	84.68		74707	1	20	40	20	70	40	20	24	42
P20264|PO3F3_HUMAN	H.SDAAGAGGGGGGGGGGG.G	Y	11.28	1117.44	17	5.1	559.729	2	66.13		64795	1	136	142	78	115	111	55	24	40
P20264|PO3F3_HUMAN	A.GGGGGGGGG.G	N	10.48	531.204	9	-5.4	532.208	1	116.46		91800	2	61	105	148	153	133	97	30	38
P20264|PO3F3_HUMAN	A.AGAGGGGGGGGGGGGGGAGGGGG.G	Y	9.88	1371.55	23	8.9	458.195	3	42.78		52429	1	52	59	34	84	85	38	27	49
P20264|PO3F3_HUMAN	H.HGGGGGG.A	N	9.04	497.198	7	12.1	498.212	1	105.52		85855	1	91	142	90	142	162	162	294	300
P20264|PO3F3_HUMAN	G.GGGGGGGAGGG.G	N	8.25	659.262	11	10.9	660.277	1	147.94		109257	1	5	5	10	15	10	5	37	47
P20264|PO3F3_HUMAN	G.AGGGGGGGGGGGGGGA.G	N	8	958.385	16	5.7	480.203	2	93.63		79438	1	40	91	111	121	111	60	29	44
P20264|PO3F3_HUMAN	H.SDAAGAGGGGGGGGGGGGGGA.G	Y	7.82	1359.54	21	10.3	454.192	3	28.15		44679	2	29	54	23	38	46	42	24	44
P20264|PO3F3_HUMAN	G.MLSAPPGPG.G	Y	7.6	825.405	9	14	413.716	2	38.25		50039	1	30	100	100	121	182	30	233	241
P20264|PO3F3_HUMAN	A.GGGGGGGGGGG.G	N	7.3	645.247	11	-5.5	646.25	1	89.09		77032	1	30	20	10	60	70	30	30	40
P20264|PO3F3_HUMAN	A.GGGGGGGGGG.G	N	7.15	588.225	10	-4.6	589.23	1	85.32		75043	1	70	101	81	110	101	30	30	39
P20264|PO3F3_HUMAN	MATAAS.N	N	7.01	550.242	6	1	551.25	1	122.81		95216	1	1338	1335	1387	1734	1815	1206	1	6
P20264|PO3F3_HUMAN	L.LNKWLEEADS.S	N	6.98	1203.58	10	11.2	402.204	3	11.72		35468	1	18	6	14	24	24	18	380	389
P20264|PO3F3_HUMAN	G.GGGGGGGGGGGGAGGGGGGMQ.P	Y	6.42	1374.53	21	-10.3	688.267	2	42.5		52280	1	10	5	5	10	15	20	32	52
P20264|PO3F3_HUMAN	G.AGGGGGGGGGGGGGGAGGGGGGMQPGS.A	Y	6.36	1800.72	27	-12.4	451.182	4	101.64		83801	1	30	112	110	141	111	20	29	55
P20264|PO3F3_HUMAN	G.GGGGGGGGAGGGGGGM.Q	Y	6.28	1018.39	16	-7.3	510.198	2	28.45		44837	1	45	52	43	53	63	33	36	51
P20264|PO3F3_HUMAN	H.HGGGGG.G	N	6.18	440.177	6	-9.4	441.18	1	77.6		70937	1	121	80	91	111	171	71	294	299
P20264|PO3F3_HUMAN	G.AGGGGGGG.G	N	5.86	488.198	8	0	489.205	1	149.26		109960	1	17	9	25	12	10	14	29	36
P20264|PO3F3_HUMAN	A.GGGGGGGGGGGG.G	N	5.74	702.268	12	-13.1	703.266	1	56.15		59480	1	20	5	10	50	30	15	30	41
P20264|PO3F3_HUMAN	A.PPGPGG.G	N	5.67	480.233	6	2.1	481.241	1	118.92		93130	1	55	85	80	177	151	152	237	242
P20264|PO3F3_HUMAN	A.GAGGGGGG.G	N	5.14	488.198	8	1.8	489.206	1	147.4		108968	1	22	18	26	8	24	12	28	35
P20264|PO3F3_HUMAN	G.GGGGGGGA.G	N	5.13	488.198	8	-12.8	489.199	1	56.13		59471	1	80	60	111	151	110	90	37	44
P20264|PO3F3_HUMAN	G.GGGGGGGGGGGAGGGGGGM.Q	Y	5.13	1189.45	19	-2.1	595.732	2	74.04		69033	1	182	223	163	244	172	101	33	51
P20264|PO3F3_HUMAN	G.GGGGGGAG.G	N	5.01	488.198	8	8.2	489.209	1	146.55		108444	1	16	16	27	25	25	15	38	45
Q8IWZ3-6|ANKH1_HUMAN	G.GGGSGSGTGGGDA.A	Y	20.84	935.358	13	-1.3	468.686	2	105.28		85725	1	50	60	40	100	100	70	61	73
Q8IWZ3-6|ANKH1_HUMAN	P.KTSPPATVISSVT.S	Y	17.98	1286.71	13	14.1	429.916	3	53.53		58096	1	115	210	172	263	188	101	1968	1980
Q8IWZ3-6|ANKH1_HUMAN	S.TQDQPMANL.C	Y	17.97	1016.46	9	-4.9	509.235	2	61.58		62356	1	151	183	184	275	396	120	2033	2041
Q8IWZ3-6|ANKH1_HUMAN	S.GVGSSGGGGSGSGTGGGD.A	Y	16.01	1308.52	18	5.7	655.27	2	77.22		70736	2	70	100	60	102	101	50	55	72
Q8IWZ3-6|ANKH1_HUMAN	F.DSSQVPANQGWGD.G	Y	12.61	1359.57	13	-5.5	454.195	3	26.74		43933	1	25	20	25	20	15	15	2218	2230
Q8IWZ3-6|ANKH1_HUMAN	T.DSGGGGT.S	N	11.95	549.203	7	0.2	550.21	1	83.43		74046	1	91	182	90	100	121	101	4	10
Q8IWZ3-6|ANKH1_HUMAN	K.IPPPI.G	N	11.6	535.337	5	4.8	536.347	1	156.95		114588	1	10	0	10	10	30	0	2364	2368
Q8IWZ3-6|ANKH1_HUMAN	E.AGPASGVGSSGGGG.S	Y	11.55	1016.45	14	9.5	509.238	2	71.57		67720	1	70	101	152	141	152	81	50	63
Q8IWZ3-6|ANKH1_HUMAN	E.KTSTATSKT.Q	Y	11.15	923.492	9	-0.9	462.753	2	86.65		75744	1	212	233	285	305	242	161	1636	1644
Q8IWZ3-6|ANKH1_HUMAN	G.GGAGGNSDSDN.L	Y	11.04	949.337	11	5.8	475.679	2	90.63		77850	6	61	20	30	51	70	30	1585	1595
Q8IWZ3-6|ANKH1_HUMAN	E.SSSGG.K	N	11.02	393.15	5	4.2	394.159	1	94.02		79645	1	235	224	203	294	294	91	1605	1609
Q8IWZ3-6|ANKH1_HUMAN	D.VPGGP.L	N	9.9	425.227	5	0	426.235	1	92.96		79086	1	181	130	111	202	244	182	2489	2493
Q8IWZ3-6|ANKH1_HUMAN	E.SSSGGK.S	Y	9.33	521.245	6	11.9	522.258	1	50.98		56750	1	80	50	61	80	111	80	1605	1610
Q8IWZ3-6|ANKH1_HUMAN	S.SSGGK.S	N	7.35	434.212	5	-4.9	435.218	1	70.73		67279	1	50	132	90	183	173	50	1606	1610
Q8IWZ3-6|ANKH1_HUMAN	S.ESSSG.G	N	7.19	465.171	5	-13.9	466.171	1	81.19		72826	1	430	476	361	454	621	466	1604	1608
Q8IWZ3-6|ANKH1_HUMAN	E.AAGIGK.L	N	6.73	515.307	6	4.2	516.316	1	28.93		45087	1	60	168	116	116	127	65	152	157
Q8IWZ3-6|ANKH1_HUMAN	S.CSSSASNTPGA.P	Y	6.46	980.387	11	-2.9	491.199	2	84.54		74632	1	111	50	140	110	141	91	2051	2061
Q8IWZ3-6|ANKH1_HUMAN	R.EGHEE.M	N	6.3	599.219	5	3.6	600.228	1	80.5		72471	1	70	101	172	182	203	90	481	485
Q8IWZ3-6|ANKH1_HUMAN	R.GGGAGGNSDSDN.L	Y	6.27	1006.36	12	-9.6	504.182	2	101.89		83933	1	81	100	80	143	163	40	1584	1595
Q8IWZ3-6|ANKH1_HUMAN	Q.EPDGL.M	N	6.17	529.238	5	-2.9	530.244	1	64.25		63781	1	90	90	90	182	121	116	979	983
Q8IWZ3-6|ANKH1_HUMAN	Q.AGGAEGA.G	N	5.93	531.229	7	-9.6	532.231	1	71.1		67474	1	366	336	509	436	539	365	2603	2609
Q8IWZ3-6|ANKH1_HUMAN	A.ASSGG.Y	N	5.6	377.155	5	-14	378.157	1	92.19		78682	1	152	111	80	113	131	90	279	283
Q8IWZ3-6|ANKH1_HUMAN	G.GSGSGTGGGDAAL.D	Y	5.13	1005.44	13	-5.9	503.723	2	55.32		59042	1	80	50	40	70	192	71	63	75
Q8IWZ3|ANKH1_HUMAN	G.GGGSGSGTGGGDA.A	Y	20.84	935.358	13	-1.3	468.686	2	105.28		85725	1	50	60	40	100	100	70	61	73
Q8IWZ3|ANKH1_HUMAN	P.KTSPPATVISSVT.S	Y	17.98	1286.71	13	14.1	429.916	3	53.53		58096	1	115	210	172	263	188	101	1968	1980
Q8IWZ3|ANKH1_HUMAN	S.TQDQPMANL.C	Y	17.97	1016.46	9	-4.9	509.235	2	61.58		62356	1	151	183	184	275	396	120	2033	2041
Q8IWZ3|ANKH1_HUMAN	S.GVGSSGGGGSGSGTGGGD.A	Y	16.01	1308.52	18	5.7	655.27	2	77.22		70736	2	70	100	60	102	101	50	55	72
Q8IWZ3|ANKH1_HUMAN	F.DSSQVPANQGWGD.G	Y	12.61	1359.57	13	-5.5	454.195	3	26.74		43933	1	25	20	25	20	15	15	2218	2230
Q8IWZ3|ANKH1_HUMAN	T.DSGGGGT.S	N	11.95	549.203	7	0.2	550.21	1	83.43		74046	1	91	182	90	100	121	101	4	10
Q8IWZ3|ANKH1_HUMAN	K.IPPPI.G	N	11.6	535.337	5	4.8	536.347	1	156.95		114588	1	10	0	10	10	30	0	2364	2368
Q8IWZ3|ANKH1_HUMAN	E.AGPASGVGSSGGGG.S	Y	11.55	1016.45	14	9.5	509.238	2	71.57		67720	1	70	101	152	141	152	81	50	63
Q8IWZ3|ANKH1_HUMAN	E.KTSTATSKT.Q	Y	11.15	923.492	9	-0.9	462.753	2	86.65		75744	1	212	233	285	305	242	161	1636	1644
Q8IWZ3|ANKH1_HUMAN	G.GGAGGNSDSDN.L	Y	11.04	949.337	11	5.8	475.679	2	90.63		77850	6	61	20	30	51	70	30	1585	1595
Q8IWZ3|ANKH1_HUMAN	E.SSSGG.K	N	11.02	393.15	5	4.2	394.159	1	94.02		79645	1	235	224	203	294	294	91	1605	1609
Q8IWZ3|ANKH1_HUMAN	D.VPGGP.L	N	9.9	425.227	5	0	426.235	1	92.96		79086	1	181	130	111	202	244	182	2489	2493
Q8IWZ3|ANKH1_HUMAN	E.SSSGGK.S	Y	9.33	521.245	6	11.9	522.258	1	50.98		56750	1	80	50	61	80	111	80	1605	1610
Q8IWZ3|ANKH1_HUMAN	S.SSGGK.S	N	7.35	434.212	5	-4.9	435.218	1	70.73		67279	1	50	132	90	183	173	50	1606	1610
Q8IWZ3|ANKH1_HUMAN	S.ESSSG.G	N	7.19	465.171	5	-13.9	466.171	1	81.19		72826	1	430	476	361	454	621	466	1604	1608
Q8IWZ3|ANKH1_HUMAN	E.AAGIGK.L	N	6.73	515.307	6	4.2	516.316	1	28.93		45087	1	60	168	116	116	127	65	152	157
Q8IWZ3|ANKH1_HUMAN	S.CSSSASNTPGA.P	Y	6.46	980.387	11	-2.9	491.199	2	84.54		74632	1	111	50	140	110	141	91	2051	2061
Q8IWZ3|ANKH1_HUMAN	R.EGHEE.M	N	6.3	599.219	5	3.6	600.228	1	80.5		72471	1	70	101	172	182	203	90	481	485
Q8IWZ3|ANKH1_HUMAN	R.GGGAGGNSDSDN.L	Y	6.27	1006.36	12	-9.6	504.182	2	101.89		83933	1	81	100	80	143	163	40	1584	1595
Q8IWZ3|ANKH1_HUMAN	Q.EPDGL.M	N	6.17	529.238	5	-2.9	530.244	1	64.25		63781	1	90	90	90	182	121	116	979	983
Q8IWZ3|ANKH1_HUMAN	A.ASSGG.Y	N	5.6	377.155	5	-14	378.157	1	92.19		78682	1	152	111	80	113	131	90	279	283
Q8IWZ3|ANKH1_HUMAN	G.GSGSGTGGGDAAL.D	Y	5.13	1005.44	13	-5.9	503.723	2	55.32		59042	1	80	50	40	70	192	71	63	75
Q8IWZ3-4|ANKH1_HUMAN	G.GGGSGSGTGGGDA.A	Y	20.84	935.358	13	-1.3	468.686	2	105.28		85725	1	50	60	40	100	100	70	61	73
Q8IWZ3-4|ANKH1_HUMAN	P.KTSPPATVISSVT.S	Y	17.98	1286.71	13	14.1	429.916	3	53.53		58096	1	115	210	172	263	188	101	1968	1980
Q8IWZ3-4|ANKH1_HUMAN	S.TQDQPMANL.C	Y	17.97	1016.46	9	-4.9	509.235	2	61.58		62356	1	151	183	184	275	396	120	2033	2041
Q8IWZ3-4|ANKH1_HUMAN	S.GVGSSGGGGSGSGTGGGD.A	Y	16.01	1308.52	18	5.7	655.27	2	77.22		70736	2	70	100	60	102	101	50	55	72
Q8IWZ3-4|ANKH1_HUMAN	F.DSSQVPANQGWGD.G	Y	12.61	1359.57	13	-5.5	454.195	3	26.74		43933	1	25	20	25	20	15	15	2218	2230
Q8IWZ3-4|ANKH1_HUMAN	T.DSGGGGT.S	N	11.95	549.203	7	0.2	550.21	1	83.43		74046	1	91	182	90	100	121	101	4	10
Q8IWZ3-4|ANKH1_HUMAN	K.IPPPI.G	N	11.6	535.337	5	4.8	536.347	1	156.95		114588	1	10	0	10	10	30	0	2381	2385
Q8IWZ3-4|ANKH1_HUMAN	E.AGPASGVGSSGGGG.S	Y	11.55	1016.45	14	9.5	509.238	2	71.57		67720	1	70	101	152	141	152	81	50	63
Q8IWZ3-4|ANKH1_HUMAN	E.KTSTATSKT.Q	Y	11.15	923.492	9	-0.9	462.753	2	86.65		75744	1	212	233	285	305	242	161	1636	1644
Q8IWZ3-4|ANKH1_HUMAN	G.GGAGGNSDSDN.L	Y	11.04	949.337	11	5.8	475.679	2	90.63		77850	6	61	20	30	51	70	30	1585	1595
Q8IWZ3-4|ANKH1_HUMAN	E.SSSGG.K	N	11.02	393.15	5	4.2	394.159	1	94.02		79645	1	235	224	203	294	294	91	1605	1609
Q8IWZ3-4|ANKH1_HUMAN	D.VPGGP.L	N	9.9	425.227	5	0	426.235	1	92.96		79086	1	181	130	111	202	244	182	2506	2510
Q8IWZ3-4|ANKH1_HUMAN	E.SSSGGK.S	Y	9.33	521.245	6	11.9	522.258	1	50.98		56750	1	80	50	61	80	111	80	1605	1610
Q8IWZ3-4|ANKH1_HUMAN	V.SSGSS.S	N	7.43	423.16	5	-12.4	424.162	1	103.05		84542	1	101	101	120	188	222	120	2351	2355
Q8IWZ3-4|ANKH1_HUMAN	S.SSGGK.S	N	7.35	434.212	5	-4.9	435.218	1	70.73		67279	1	50	132	90	183	173	50	1606	1610
Q8IWZ3-4|ANKH1_HUMAN	S.ESSSG.G	N	7.19	465.171	5	-13.9	466.171	1	81.19		72826	1	430	476	361	454	621	466	1604	1608
Q8IWZ3-4|ANKH1_HUMAN	E.AAGIGK.L	N	6.73	515.307	6	4.2	516.316	1	28.93		45087	1	60	168	116	116	127	65	152	157
Q8IWZ3-4|ANKH1_HUMAN	S.CSSSASNTPGA.P	Y	6.46	980.387	11	-2.9	491.199	2	84.54		74632	1	111	50	140	110	141	91	2051	2061
Q8IWZ3-4|ANKH1_HUMAN	R.EGHEE.M	N	6.3	599.219	5	3.6	600.228	1	80.5		72471	1	70	101	172	182	203	90	481	485
Q8IWZ3-4|ANKH1_HUMAN	R.GGGAGGNSDSDN.L	Y	6.27	1006.36	12	-9.6	504.182	2	101.89		83933	1	81	100	80	143	163	40	1584	1595
Q8IWZ3-4|ANKH1_HUMAN	Q.EPDGL.M	N	6.17	529.238	5	-2.9	530.244	1	64.25		63781	1	90	90	90	182	121	116	979	983
Q8IWZ3-4|ANKH1_HUMAN	A.ASSGG.Y	N	5.6	377.155	5	-14	378.157	1	92.19		78682	1	152	111	80	113	131	90	279	283
Q8IWZ3-4|ANKH1_HUMAN	G.GSGSGTGGGDAAL.D	Y	5.13	1005.44	13	-5.9	503.723	2	55.32		59042	1	80	50	40	70	192	71	63	75
Q8IWZ3-2|ANKH1_HUMAN	G.GGGSGSGTGGGDA.A	Y	20.84	935.358	13	-1.3	468.686	2	105.28		85725	1	50	60	40	100	100	70	61	73
Q8IWZ3-2|ANKH1_HUMAN	S.GVGSSGGGGSGSGTGGGD.A	Y	16.01	1308.52	18	5.7	655.27	2	77.22		70736	2	70	100	60	102	101	50	55	72
Q8IWZ3-2|ANKH1_HUMAN	T.DSGGGGT.S	N	11.95	549.203	7	0.2	550.21	1	83.43		74046	1	91	182	90	100	121	101	4	10
Q8IWZ3-2|ANKH1_HUMAN	E.AGPASGVGSSGGGG.S	Y	11.55	1016.45	14	9.5	509.238	2	71.57		67720	1	70	101	152	141	152	81	50	63
Q8IWZ3-2|ANKH1_HUMAN	E.AAGIGK.L	N	6.73	515.307	6	4.2	516.316	1	28.93		45087	1	60	168	116	116	127	65	152	157
Q8IWZ3-2|ANKH1_HUMAN	R.EGHEE.M	N	6.3	599.219	5	3.6	600.228	1	80.5		72471	1	70	101	172	182	203	90	481	485
Q8IWZ3-2|ANKH1_HUMAN	A.ASSGG.Y	N	5.6	377.155	5	-14	378.157	1	92.19		78682	1	152	111	80	113	131	90	279	283
Q8IWZ3-2|ANKH1_HUMAN	G.GSGSGTGGGDAAL.D	Y	5.13	1005.44	13	-5.9	503.723	2	55.32		59042	1	80	50	40	70	192	71	63	75
tr|E9PDP5|E9PDP5_HUMAN	G.GGGSGSGTGGGDA.A	Y	20.84	935.358	13	-1.3	468.686	2	105.28		85725	1	50	60	40	100	100	70	61	73
tr|E9PDP5|E9PDP5_HUMAN	S.GVGSSGGGGSGSGTGGGD.A	Y	16.01	1308.52	18	5.7	655.27	2	77.22		70736	2	70	100	60	102	101	50	55	72
tr|E9PDP5|E9PDP5_HUMAN	T.DSGGGGT.S	N	11.95	549.203	7	0.2	550.21	1	83.43		74046	1	91	182	90	100	121	101	4	10
tr|E9PDP5|E9PDP5_HUMAN	E.AGPASGVGSSGGGG.S	Y	11.55	1016.45	14	9.5	509.238	2	71.57		67720	1	70	101	152	141	152	81	50	63
tr|E9PDP5|E9PDP5_HUMAN	E.AAGIGK.L	N	6.73	515.307	6	4.2	516.316	1	28.93		45087	1	60	168	116	116	127	65	152	157
tr|E9PDP5|E9PDP5_HUMAN	R.EGHEE.M	N	6.3	599.219	5	3.6	600.228	1	80.5		72471	1	70	101	172	182	203	90	481	485
tr|E9PDP5|E9PDP5_HUMAN	Q.EPDGL.M	N	6.17	529.238	5	-2.9	530.244	1	64.25		63781	1	90	90	90	182	121	116	998	1002
tr|E9PDP5|E9PDP5_HUMAN	A.ASSGG.Y	N	5.6	377.155	5	-14	378.157	1	92.19		78682	1	152	111	80	113	131	90	279	283
tr|E9PDP5|E9PDP5_HUMAN	G.GSGSGTGGGDAAL.D	Y	5.13	1005.44	13	-5.9	503.723	2	55.32		59042	1	80	50	40	70	192	71	63	75
tr|D6RHC4|D6RHC4_HUMAN	G.GGGSGSGTGGGDA.A	Y	20.84	935.358	13	-1.3	468.686	2	105.28		85725	1	50	60	40	100	100	70	61	73
tr|D6RHC4|D6RHC4_HUMAN	S.GVGSSGGGGSGSGTGGGD.A	Y	16.01	1308.52	18	5.7	655.27	2	77.22		70736	2	70	100	60	102	101	50	55	72
tr|D6RHC4|D6RHC4_HUMAN	T.DSGGGGT.S	N	11.95	549.203	7	0.2	550.21	1	83.43		74046	1	91	182	90	100	121	101	4	10
tr|D6RHC4|D6RHC4_HUMAN	E.AGPASGVGSSGGGG.S	Y	11.55	1016.45	14	9.5	509.238	2	71.57		67720	1	70	101	152	141	152	81	50	63
tr|D6RHC4|D6RHC4_HUMAN	A.ASSGG.Y	N	5.6	377.155	5	-14	378.157	1	92.19		78682	1	152	111	80	113	131	90	265	269
tr|D6RHC4|D6RHC4_HUMAN	G.GSGSGTGGGDAAL.D	Y	5.13	1005.44	13	-5.9	503.723	2	55.32		59042	1	80	50	40	70	192	71	63	75
Q9UKM9-2|RALY_HUMAN	G.DGGGAGGGGGGGGS.G	Y	19.39	918.343	14	10.9	460.184	2	76.28		70220	2	97	83	124	121	153	115	210	223
Q9UKM9-2|RALY_HUMAN	K.GDGGGAGGGGGGGGSGGGG.S	Y	18.7	1203.45	19	4.6	602.735	2	79.27		71821	1	40	61	122	122	153	50	209	227
Q9UKM9-2|RALY_HUMAN	K.GDGGGAGGGGGGGGS.G	Y	17.98	975.364	15	-3.9	488.688	2	95.88		80645	1	132	30	110	152	110	82	209	223
Q9UKM9-2|RALY_HUMAN	G.GAGGGGGGGGSGGGGSGGGGGGG.S	Y	17.72	1403.54	23	-10	468.85	3	36.69		49204	1	30	35	40	70	40	50	213	235
Q9UKM9-2|RALY_HUMAN	G.AGGGGGGGGSGGG.G	Y	8.75	803.316	13	4.7	402.667	2	94.49		79891	1	159	131	118	156	151	171	214	226
Q9UKM9-2|RALY_HUMAN	G.GAGGGGGGGGSGGGGSGGGGGGGS.S	Y	6.44	1490.57	24	-11.2	497.859	3	36.06		48866	1	80	60	70	71	75	35	213	236
Q9UKM9-2|RALY_HUMAN	G.AGGGGGGG.G	N	5.86	488.198	8	0	489.205	1	149.26		109960	1	17	9	25	12	10	14	214	221
Q9UKM9-2|RALY_HUMAN	G.GAGGGGGG.G	N	5.14	488.198	8	1.8	489.206	1	147.4		108968	1	22	18	26	8	24	12	213	220
O15164|TIF1A_HUMAN	A.SAAASGGPSAA.P	Y	29.34	845.388	11	10.1	423.705	2	107.24		86804	1	61	171	100	275	275	204	16	26
O15164|TIF1A_HUMAN	A.ASAAASGGPSAA.P	Y	19.37	916.425	12	3.9	459.222	2	92.32		78748	1	91	30	50	30	51	182	15	26
O15164|TIF1A_HUMAN	V.SSGSS.T	N	7.43	423.16	5	-12.4	424.162	1	103.05		84542	1	101	101	120	188	222	120	368	372
O15164|TIF1A_HUMAN	A.ASGGP.S	N	7.33	387.175	5	-6.1	388.18	1	83.17		73906	1	40	30	60	30	30	30	19	23
O15164|TIF1A_HUMAN	A.AAASAAASGGPSAA.P	Y	6.69	1058.5	14	5.6	530.26	2	79.96		72187	1	815	764	680	723	743	613	13	26
tr|K7ES78|K7ES78_HUMAN	L.ISGAGGGGGGGGG.G	Y	24.18	859.378	13	12.5	430.702	2	95.75		80573	2	152	81	120	183	141	70	33	45
tr|K7ES78|K7ES78_HUMAN	G.GGGGGGGGGGGTAM.R	Y	17.18	948.372	14	-11.9	475.188	2	87.3		76087	1	60	80	60	100	90	30	46	59
tr|K7ES78|K7ES78_HUMAN	A.GGGGGGGGGGGGGGGGGG.G	N	15.73	1044.4	18	-1.2	523.205	2	73.67		68840	1	131	111	121	193	141	101	37	54
tr|K7ES78|K7ES78_HUMAN	G.GGGGGTAM.R	Y	14.13	606.243	8	0.9	607.251	1	59.77		61409	1	70	110	111	80	111	71	52	59
tr|K7ES78|K7ES78_HUMAN	A.GGGGGGGGGGGGGGGG.G	N	13.38	930.354	16	-14	466.178	2	149.96		110367	4	15	10	10	5	10	10	37	52
tr|K7ES78|K7ES78_HUMAN	G.LISGAGGGGGGGGGGGGGGGGGGGG.T	Y	11.4	1599.7	25	13.8	534.247	3	39.57		50730	3	55	81	70	92	96	95	32	56
tr|K7ES78|K7ES78_HUMAN	S.GAGGGGGGGGGGGGGGGGG.G	Y	11.36	1115.43	19	-9.3	558.719	2	77.86		71075	4	192	181	294	223	192	215	35	53
tr|K7ES78|K7ES78_HUMAN	S.GAGGGGGGGGGGGGGGGG.G	Y	11.12	1058.41	18	-10.5	530.208	2	103.52		84797	1	106	150	126	161	166	152	35	52
tr|K7ES78|K7ES78_HUMAN	K.GGGGGGGGG.G	N	10.48	531.204	9	-5.4	532.208	1	116.46		91800	2	61	105	148	153	133	97	10	18
tr|K7ES78|K7ES78_HUMAN	A.GGGGGGGGGGGGGGGGGGGG.T	N	9.14	1158.44	20	-10	580.221	2	77.04		70640	1	81	173	121	213	122	70	37	56
tr|K7ES78|K7ES78_HUMAN	I.SGAGGGGGGGGGG.G	N	8.94	803.316	13	7.8	402.668	2	95.11		80231	1	151	122	101	131	263	121	34	46
tr|K7ES78|K7ES78_HUMAN	G.AGGGGGGGGGGGGGGGGGGGGT.A	Y	8.17	1330.52	22	-11	666.262	2	48.8		55600	1	30	25	25	40	15	20	36	57
tr|K7ES78|K7ES78_HUMAN	G.GGGGGGGGGGGGGGGGTA.M	Y	8.05	1102.44	18	-1.5	552.226	2	54.67		58703	2	80	80	60	30	50	50	41	58
tr|K7ES78|K7ES78_HUMAN	G.AGGGGGGGGGGGGGGGGGG.G	Y	8.03	1115.43	19	-11.8	558.718	2	79.38		71880	1	60	122	90	80	30	133	36	54
tr|K7ES78|K7ES78_HUMAN	K.GGGGGGGGGGG.L	N	7.3	645.247	11	-5.5	646.25	1	89.09		77032	1	30	20	10	60	70	30	10	20
tr|K7ES78|K7ES78_HUMAN	L.KGGGGGGGGGGGLGG.G	Y	7.27	1000.47	15	-6.2	501.238	2	46.65		54484	1	101	30	161	162	131	81	9	23
tr|K7ES78|K7ES78_HUMAN	K.GGGGGGGGGG.G	N	7.15	588.225	10	-4.6	589.23	1	85.32		75043	1	70	101	81	110	101	30	10	19
tr|K7ES78|K7ES78_HUMAN	G.AGGGGGGG.G	N	5.86	488.198	8	0	489.205	1	149.26		109960	1	17	9	25	12	10	14	36	43
tr|K7ES78|K7ES78_HUMAN	A.GGGGGGGGGGGG.G	N	5.74	702.268	12	-13.1	703.266	1	56.15		59480	1	20	5	10	50	30	15	37	48
tr|K7ES78|K7ES78_HUMAN	S.GAGGGGGG.G	N	5.14	488.198	8	1.8	489.206	1	147.4		108968	1	22	18	26	8	24	12	35	42
tr|K7EM73|K7EM73_HUMAN	L.ISGAGGGGGGGGG.G	Y	24.18	859.378	13	12.5	430.702	2	95.75		80573	2	152	81	120	183	141	70	33	45
tr|K7EM73|K7EM73_HUMAN	G.GGGGGGGGGGGTAM.R	Y	17.18	948.372	14	-11.9	475.188	2	87.3		76087	1	60	80	60	100	90	30	46	59
tr|K7EM73|K7EM73_HUMAN	A.GGGGGGGGGGGGGGGGGG.G	N	15.73	1044.4	18	-1.2	523.205	2	73.67		68840	1	131	111	121	193	141	101	37	54
tr|K7EM73|K7EM73_HUMAN	G.GGGGGTAM.R	Y	14.13	606.243	8	0.9	607.251	1	59.77		61409	1	70	110	111	80	111	71	52	59
tr|K7EM73|K7EM73_HUMAN	A.GGGGGGGGGGGGGGGG.G	N	13.38	930.354	16	-14	466.178	2	149.96		110367	4	15	10	10	5	10	10	37	52
tr|K7EM73|K7EM73_HUMAN	G.LISGAGGGGGGGGGGGGGGGGGGGG.T	Y	11.4	1599.7	25	13.8	534.247	3	39.57		50730	3	55	81	70	92	96	95	32	56
tr|K7EM73|K7EM73_HUMAN	S.GAGGGGGGGGGGGGGGGGG.G	Y	11.36	1115.43	19	-9.3	558.719	2	77.86		71075	4	192	181	294	223	192	215	35	53
tr|K7EM73|K7EM73_HUMAN	S.GAGGGGGGGGGGGGGGGG.G	Y	11.12	1058.41	18	-10.5	530.208	2	103.52		84797	1	106	150	126	161	166	152	35	52
tr|K7EM73|K7EM73_HUMAN	K.GGGGGGGGG.G	N	10.48	531.204	9	-5.4	532.208	1	116.46		91800	2	61	105	148	153	133	97	10	18
tr|K7EM73|K7EM73_HUMAN	A.GGGGGGGGGGGGGGGGGGGG.T	N	9.14	1158.44	20	-10	580.221	2	77.04		70640	1	81	173	121	213	122	70	37	56
tr|K7EM73|K7EM73_HUMAN	I.SGAGGGGGGGGGG.G	N	8.94	803.316	13	7.8	402.668	2	95.11		80231	1	151	122	101	131	263	121	34	46
tr|K7EM73|K7EM73_HUMAN	G.AGGGGGGGGGGGGGGGGGGGGT.A	Y	8.17	1330.52	22	-11	666.262	2	48.8		55600	1	30	25	25	40	15	20	36	57
tr|K7EM73|K7EM73_HUMAN	G.GGGGGGGGGGGGGGGGTA.M	Y	8.05	1102.44	18	-1.5	552.226	2	54.67		58703	2	80	80	60	30	50	50	41	58
tr|K7EM73|K7EM73_HUMAN	G.AGGGGGGGGGGGGGGGGGG.G	Y	8.03	1115.43	19	-11.8	558.718	2	79.38		71880	1	60	122	90	80	30	133	36	54
tr|K7EM73|K7EM73_HUMAN	K.GGGGGGGGGGG.L	N	7.3	645.247	11	-5.5	646.25	1	89.09		77032	1	30	20	10	60	70	30	10	20
tr|K7EM73|K7EM73_HUMAN	L.KGGGGGGGGGGGLGG.G	Y	7.27	1000.47	15	-6.2	501.238	2	46.65		54484	1	101	30	161	162	131	81	9	23
tr|K7EM73|K7EM73_HUMAN	K.GGGGGGGGGG.G	N	7.15	588.225	10	-4.6	589.23	1	85.32		75043	1	70	101	81	110	101	30	10	19
tr|K7EM73|K7EM73_HUMAN	G.AGGGGGGG.G	N	5.86	488.198	8	0	489.205	1	149.26		109960	1	17	9	25	12	10	14	36	43
tr|K7EM73|K7EM73_HUMAN	A.GGGGGGGGGGGG.G	N	5.74	702.268	12	-13.1	703.266	1	56.15		59480	1	20	5	10	50	30	15	37	48
tr|K7EM73|K7EM73_HUMAN	S.GAGGGGGG.G	N	5.14	488.198	8	1.8	489.206	1	147.4		108968	1	22	18	26	8	24	12	35	42
tr|K7ELJ7|K7ELJ7_HUMAN	L.ISGAGGGGGGGGG.G	Y	24.18	859.378	13	12.5	430.702	2	95.75		80573	2	152	81	120	183	141	70	33	45
tr|K7ELJ7|K7ELJ7_HUMAN	G.GGGGGGGGGGGTAM.R	Y	17.18	948.372	14	-11.9	475.188	2	87.3		76087	1	60	80	60	100	90	30	46	59
tr|K7ELJ7|K7ELJ7_HUMAN	A.GGGGGGGGGGGGGGGGGG.G	N	15.73	1044.4	18	-1.2	523.205	2	73.67		68840	1	131	111	121	193	141	101	37	54
tr|K7ELJ7|K7ELJ7_HUMAN	G.GGGGGTAM.R	Y	14.13	606.243	8	0.9	607.251	1	59.77		61409	1	70	110	111	80	111	71	52	59
tr|K7ELJ7|K7ELJ7_HUMAN	A.GGGGGGGGGGGGGGGG.G	N	13.38	930.354	16	-14	466.178	2	149.96		110367	4	15	10	10	5	10	10	37	52
tr|K7ELJ7|K7ELJ7_HUMAN	G.LISGAGGGGGGGGGGGGGGGGGGGG.T	Y	11.4	1599.7	25	13.8	534.247	3	39.57		50730	3	55	81	70	92	96	95	32	56
tr|K7ELJ7|K7ELJ7_HUMAN	S.GAGGGGGGGGGGGGGGGGG.G	Y	11.36	1115.43	19	-9.3	558.719	2	77.86		71075	4	192	181	294	223	192	215	35	53
tr|K7ELJ7|K7ELJ7_HUMAN	S.GAGGGGGGGGGGGGGGGG.G	Y	11.12	1058.41	18	-10.5	530.208	2	103.52		84797	1	106	150	126	161	166	152	35	52
tr|K7ELJ7|K7ELJ7_HUMAN	K.GGGGGGGGG.G	N	10.48	531.204	9	-5.4	532.208	1	116.46		91800	2	61	105	148	153	133	97	10	18
tr|K7ELJ7|K7ELJ7_HUMAN	A.GGGGGGGGGGGGGGGGGGGG.T	N	9.14	1158.44	20	-10	580.221	2	77.04		70640	1	81	173	121	213	122	70	37	56
tr|K7ELJ7|K7ELJ7_HUMAN	I.SGAGGGGGGGGGG.G	N	8.94	803.316	13	7.8	402.668	2	95.11		80231	1	151	122	101	131	263	121	34	46
tr|K7ELJ7|K7ELJ7_HUMAN	G.AGGGGGGGGGGGGGGGGGGGGT.A	Y	8.17	1330.52	22	-11	666.262	2	48.8		55600	1	30	25	25	40	15	20	36	57
tr|K7ELJ7|K7ELJ7_HUMAN	G.GGGGGGGGGGGGGGGGTA.M	Y	8.05	1102.44	18	-1.5	552.226	2	54.67		58703	2	80	80	60	30	50	50	41	58
tr|K7ELJ7|K7ELJ7_HUMAN	G.AGGGGGGGGGGGGGGGGGG.G	Y	8.03	1115.43	19	-11.8	558.718	2	79.38		71880	1	60	122	90	80	30	133	36	54
tr|K7ELJ7|K7ELJ7_HUMAN	K.GGGGGGGGGGG.L	N	7.3	645.247	11	-5.5	646.25	1	89.09		77032	1	30	20	10	60	70	30	10	20
tr|K7ELJ7|K7ELJ7_HUMAN	L.KGGGGGGGGGGGLGG.G	Y	7.27	1000.47	15	-6.2	501.238	2	46.65		54484	1	101	30	161	162	131	81	9	23
tr|K7ELJ7|K7ELJ7_HUMAN	K.GGGGGGGGGG.G	N	7.15	588.225	10	-4.6	589.23	1	85.32		75043	1	70	101	81	110	101	30	10	19
tr|K7ELJ7|K7ELJ7_HUMAN	G.AGGGGGGG.G	N	5.86	488.198	8	0	489.205	1	149.26		109960	1	17	9	25	12	10	14	36	43
tr|K7ELJ7|K7ELJ7_HUMAN	A.GGGGGGGGGGGG.G	N	5.74	702.268	12	-13.1	703.266	1	56.15		59480	1	20	5	10	50	30	15	37	48
tr|K7ELJ7|K7ELJ7_HUMAN	S.GAGGGGGG.G	N	5.14	488.198	8	1.8	489.206	1	147.4		108968	1	22	18	26	8	24	12	35	42
P04632|CPNS1_HUMAN	L.ISGAGGGGGGGGG.G	Y	24.18	859.378	13	12.5	430.702	2	95.75		80573	2	152	81	120	183	141	70	33	45
P04632|CPNS1_HUMAN	G.GGGGGGGGGGGTAM.R	Y	17.18	948.372	14	-11.9	475.188	2	87.3		76087	1	60	80	60	100	90	30	46	59
P04632|CPNS1_HUMAN	A.GGGGGGGGGGGGGGGGGG.G	N	15.73	1044.4	18	-1.2	523.205	2	73.67		68840	1	131	111	121	193	141	101	37	54
P04632|CPNS1_HUMAN	G.GGGGGTAM.R	Y	14.13	606.243	8	0.9	607.251	1	59.77		61409	1	70	110	111	80	111	71	52	59
P04632|CPNS1_HUMAN	A.GGGGGGGGGGGGGGGG.G	N	13.38	930.354	16	-14	466.178	2	149.96		110367	4	15	10	10	5	10	10	37	52
P04632|CPNS1_HUMAN	G.LISGAGGGGGGGGGGGGGGGGGGGG.T	Y	11.4	1599.7	25	13.8	534.247	3	39.57		50730	3	55	81	70	92	96	95	32	56
P04632|CPNS1_HUMAN	S.GAGGGGGGGGGGGGGGGGG.G	Y	11.36	1115.43	19	-9.3	558.719	2	77.86		71075	4	192	181	294	223	192	215	35	53
P04632|CPNS1_HUMAN	S.GAGGGGGGGGGGGGGGGG.G	Y	11.12	1058.41	18	-10.5	530.208	2	103.52		84797	1	106	150	126	161	166	152	35	52
P04632|CPNS1_HUMAN	K.GGGGGGGGG.G	N	10.48	531.204	9	-5.4	532.208	1	116.46		91800	2	61	105	148	153	133	97	10	18
P04632|CPNS1_HUMAN	K.GGGGGGG.G	N	9.75	417.161	7	4.6	418.17	1	59.74		61390	2	212	152	162	101	181	91	10	16
P04632|CPNS1_HUMAN	A.GGGGGGGGGGGGGGGGGGGG.T	N	9.14	1158.44	20	-10	580.221	2	77.04		70640	1	81	173	121	213	122	70	37	56
P04632|CPNS1_HUMAN	I.SGAGGGGGGGGGG.G	N	8.94	803.316	13	7.8	402.668	2	95.11		80231	1	151	122	101	131	263	121	34	46
P04632|CPNS1_HUMAN	G.AGGGGGGGGGGGGGGGGGGGGT.A	Y	8.17	1330.52	22	-11	666.262	2	48.8		55600	1	30	25	25	40	15	20	36	57
P04632|CPNS1_HUMAN	G.GGGGGGGGGGGGGGGGTA.M	Y	8.05	1102.44	18	-1.5	552.226	2	54.67		58703	2	80	80	60	30	50	50	41	58
P04632|CPNS1_HUMAN	G.AGGGGGGGGGGGGGGGGGG.G	Y	8.03	1115.43	19	-11.8	558.718	2	79.38		71880	1	60	122	90	80	30	133	36	54
P04632|CPNS1_HUMAN	K.GGGGGGGGGGG.L	N	7.3	645.247	11	-5.5	646.25	1	89.09		77032	1	30	20	10	60	70	30	10	20
P04632|CPNS1_HUMAN	L.KGGGGGGGGGGGLGG.G	Y	7.27	1000.47	15	-6.2	501.238	2	46.65		54484	1	101	30	161	162	131	81	9	23
P04632|CPNS1_HUMAN	K.GGGGGGGGGG.G	N	7.15	588.225	10	-4.6	589.23	1	85.32		75043	1	70	101	81	110	101	30	10	19
P04632|CPNS1_HUMAN	G.AGGGGGGG.G	N	5.86	488.198	8	0	489.205	1	149.26		109960	1	17	9	25	12	10	14	36	43
P04632|CPNS1_HUMAN	A.GGGGGGGGGGGG.G	N	5.74	702.268	12	-13.1	703.266	1	56.15		59480	1	20	5	10	50	30	15	37	48
P04632|CPNS1_HUMAN	S.GAGGGGGG.G	N	5.14	488.198	8	1.8	489.206	1	147.4		108968	1	22	18	26	8	24	12	35	42
tr|K7EKD8|K7EKD8_HUMAN	L.ISGAGGGGGGGGG.G	Y	24.18	859.378	13	12.5	430.702	2	95.75		80573	2	152	81	120	183	141	70	33	45
tr|K7EKD8|K7EKD8_HUMAN	G.GGGGGGGGGGGTAM.R	Y	17.18	948.372	14	-11.9	475.188	2	87.3		76087	1	60	80	60	100	90	30	46	59
tr|K7EKD8|K7EKD8_HUMAN	A.GGGGGGGGGGGGGGGGGG.G	N	15.73	1044.4	18	-1.2	523.205	2	73.67		68840	1	131	111	121	193	141	101	37	54
tr|K7EKD8|K7EKD8_HUMAN	G.GGGGGTAM.R	Y	14.13	606.243	8	0.9	607.251	1	59.77		61409	1	70	110	111	80	111	71	52	59
tr|K7EKD8|K7EKD8_HUMAN	A.GGGGGGGGGGGGGGGG.G	N	13.38	930.354	16	-14	466.178	2	149.96		110367	4	15	10	10	5	10	10	37	52
tr|K7EKD8|K7EKD8_HUMAN	G.LISGAGGGGGGGGGGGGGGGGGGGG.T	Y	11.4	1599.7	25	13.8	534.247	3	39.57		50730	3	55	81	70	92	96	95	32	56
tr|K7EKD8|K7EKD8_HUMAN	S.GAGGGGGGGGGGGGGGGGG.G	Y	11.36	1115.43	19	-9.3	558.719	2	77.86		71075	4	192	181	294	223	192	215	35	53
tr|K7EKD8|K7EKD8_HUMAN	S.GAGGGGGGGGGGGGGGGG.G	Y	11.12	1058.41	18	-10.5	530.208	2	103.52		84797	1	106	150	126	161	166	152	35	52
tr|K7EKD8|K7EKD8_HUMAN	K.GGGGGGGGG.G	N	10.48	531.204	9	-5.4	532.208	1	116.46		91800	2	61	105	148	153	133	97	10	18
tr|K7EKD8|K7EKD8_HUMAN	A.GGGGGGGGGGGGGGGGGGGG.T	N	9.14	1158.44	20	-10	580.221	2	77.04		70640	1	81	173	121	213	122	70	37	56
tr|K7EKD8|K7EKD8_HUMAN	I.SGAGGGGGGGGGG.G	N	8.94	803.316	13	7.8	402.668	2	95.11		80231	1	151	122	101	131	263	121	34	46
tr|K7EKD8|K7EKD8_HUMAN	G.AGGGGGGGGGGGGGGGGGGGGT.A	Y	8.17	1330.52	22	-11	666.262	2	48.8		55600	1	30	25	25	40	15	20	36	57
tr|K7EKD8|K7EKD8_HUMAN	G.GGGGGGGGGGGGGGGGTA.M	Y	8.05	1102.44	18	-1.5	552.226	2	54.67		58703	2	80	80	60	30	50	50	41	58
tr|K7EKD8|K7EKD8_HUMAN	G.AGGGGGGGGGGGGGGGGGG.G	Y	8.03	1115.43	19	-11.8	558.718	2	79.38		71880	1	60	122	90	80	30	133	36	54
tr|K7EKD8|K7EKD8_HUMAN	K.GGGGGGGGGGG.L	N	7.3	645.247	11	-5.5	646.25	1	89.09		77032	1	30	20	10	60	70	30	10	20
tr|K7EKD8|K7EKD8_HUMAN	L.KGGGGGGGGGGGLGG.G	Y	7.27	1000.47	15	-6.2	501.238	2	46.65		54484	1	101	30	161	162	131	81	9	23
tr|K7EKD8|K7EKD8_HUMAN	K.GGGGGGGGGG.G	N	7.15	588.225	10	-4.6	589.23	1	85.32		75043	1	70	101	81	110	101	30	10	19
tr|K7EKD8|K7EKD8_HUMAN	G.AGGGGGGG.G	N	5.86	488.198	8	0	489.205	1	149.26		109960	1	17	9	25	12	10	14	36	43
tr|K7EKD8|K7EKD8_HUMAN	A.GGGGGGGGGGGG.G	N	5.74	702.268	12	-13.1	703.266	1	56.15		59480	1	20	5	10	50	30	15	37	48
tr|K7EKD8|K7EKD8_HUMAN	S.GAGGGGGG.G	N	5.14	488.198	8	1.8	489.206	1	147.4		108968	1	22	18	26	8	24	12	35	42
tr|A0A0C4DGQ5|A0A0C4DGQ5_HUMAN	L.ISGAGGGGGGGGG.G	Y	24.18	859.378	13	12.5	430.702	2	95.75		80573	2	152	81	120	183	141	70	33	45
tr|A0A0C4DGQ5|A0A0C4DGQ5_HUMAN	G.GGGGGGGGGGGTAM.R	Y	17.18	948.372	14	-11.9	475.188	2	87.3		76087	1	60	80	60	100	90	30	46	59
tr|A0A0C4DGQ5|A0A0C4DGQ5_HUMAN	A.GGGGGGGGGGGGGGGGGG.G	N	15.73	1044.4	18	-1.2	523.205	2	73.67		68840	1	131	111	121	193	141	101	37	54
tr|A0A0C4DGQ5|A0A0C4DGQ5_HUMAN	G.GGGGGTAM.R	Y	14.13	606.243	8	0.9	607.251	1	59.77		61409	1	70	110	111	80	111	71	52	59
tr|A0A0C4DGQ5|A0A0C4DGQ5_HUMAN	A.GGGGGGGGGGGGGGGG.G	N	13.38	930.354	16	-14	466.178	2	149.96		110367	4	15	10	10	5	10	10	37	52
tr|A0A0C4DGQ5|A0A0C4DGQ5_HUMAN	G.LISGAGGGGGGGGGGGGGGGGGGGG.T	Y	11.4	1599.7	25	13.8	534.247	3	39.57		50730	3	55	81	70	92	96	95	32	56
tr|A0A0C4DGQ5|A0A0C4DGQ5_HUMAN	S.GAGGGGGGGGGGGGGGGGG.G	Y	11.36	1115.43	19	-9.3	558.719	2	77.86		71075	4	192	181	294	223	192	215	35	53
tr|A0A0C4DGQ5|A0A0C4DGQ5_HUMAN	S.GAGGGGGGGGGGGGGGGG.G	Y	11.12	1058.41	18	-10.5	530.208	2	103.52		84797	1	106	150	126	161	166	152	35	52
tr|A0A0C4DGQ5|A0A0C4DGQ5_HUMAN	K.GGGGGGGGG.G	N	10.48	531.204	9	-5.4	532.208	1	116.46		91800	2	61	105	148	153	133	97	10	18
tr|A0A0C4DGQ5|A0A0C4DGQ5_HUMAN	A.GGGGGGGGGGGGGGGGGGGG.T	N	9.14	1158.44	20	-10	580.221	2	77.04		70640	1	81	173	121	213	122	70	37	56
tr|A0A0C4DGQ5|A0A0C4DGQ5_HUMAN	I.SGAGGGGGGGGGG.G	N	8.94	803.316	13	7.8	402.668	2	95.11		80231	1	151	122	101	131	263	121	34	46
tr|A0A0C4DGQ5|A0A0C4DGQ5_HUMAN	G.AGGGGGGGGGGGGGGGGGGGGT.A	Y	8.17	1330.52	22	-11	666.262	2	48.8		55600	1	30	25	25	40	15	20	36	57
tr|A0A0C4DGQ5|A0A0C4DGQ5_HUMAN	G.GGGGGGGGGGGGGGGGTA.M	Y	8.05	1102.44	18	-1.5	552.226	2	54.67		58703	2	80	80	60	30	50	50	41	58
tr|A0A0C4DGQ5|A0A0C4DGQ5_HUMAN	G.AGGGGGGGGGGGGGGGGGG.G	Y	8.03	1115.43	19	-11.8	558.718	2	79.38		71880	1	60	122	90	80	30	133	36	54
tr|A0A0C4DGQ5|A0A0C4DGQ5_HUMAN	K.GGGGGGGGGGG.L	N	7.3	645.247	11	-5.5	646.25	1	89.09		77032	1	30	20	10	60	70	30	10	20
tr|A0A0C4DGQ5|A0A0C4DGQ5_HUMAN	L.KGGGGGGGGGGGLGG.G	Y	7.27	1000.47	15	-6.2	501.238	2	46.65		54484	1	101	30	161	162	131	81	9	23
tr|A0A0C4DGQ5|A0A0C4DGQ5_HUMAN	K.GGGGGGGGGG.G	N	7.15	588.225	10	-4.6	589.23	1	85.32		75043	1	70	101	81	110	101	30	10	19
tr|A0A0C4DGQ5|A0A0C4DGQ5_HUMAN	G.AGGGGGGG.G	N	5.86	488.198	8	0	489.205	1	149.26		109960	1	17	9	25	12	10	14	36	43
tr|A0A0C4DGQ5|A0A0C4DGQ5_HUMAN	A.GGGGGGGGGGGG.G	N	5.74	702.268	12	-13.1	703.266	1	56.15		59480	1	20	5	10	50	30	15	37	48
tr|A0A0C4DGQ5|A0A0C4DGQ5_HUMAN	S.GAGGGGGG.G	N	5.14	488.198	8	1.8	489.206	1	147.4		108968	1	22	18	26	8	24	12	35	42
tr|E9PGC8|E9PGC8_HUMAN	M.MLTGLGPAC.P	Y	20.74	861.409	9	-8.2	431.708	2	72.43		68171	1	1516	937	519	488	519	315	2213	2221
tr|E9PGC8|E9PGC8_HUMAN	E.LLCEAGAAVAAA.R	Y	19.54	1058.54	12	4.1	530.281	2	83.73		74200	1	10	110	141	173	140	131	37	48
tr|E9PGC8|E9PGC8_HUMAN	P.VCPAGGSGGPPSSA.S	Y	18.74	1142.5	14	-9.1	572.253	2	107.74		87069	1	91	20	70	130	203	70	2651	2664
tr|E9PGC8|E9PGC8_HUMAN	A.GGSGGPPSSASP.E	Y	13.9	956.42	12	14.8	479.224	2	101.29		83615	1	70	50	92	163	110	120	2655	2666
tr|E9PGC8|E9PGC8_HUMAN	V.LASSS.T	N	9.95	463.228	5	11.8	464.24	1	108.43		87433	1	10	120	50	154	141	101	3021	3025
tr|E9PGC8|E9PGC8_HUMAN	S.EATTP.V	N	9.14	517.238	5	-11.2	518.24	1	67.18		65357	1	436	317	215	399	399	312	2500	2504
tr|E9PGC8|E9PGC8_HUMAN	A.LALAP.G	N	8.49	483.306	5	-3.4	484.311	1	45.35		53796	1	91	91	70	111	95	50	2440	2444
tr|E9PGC8|E9PGC8_HUMAN	E.ECPSITAEAALD.S	Y	7.4	1218.54	12	-5.9	407.186	3	79.53		71955	1	131	152	60	122	80	60	2759	2770
tr|E9PGC8|E9PGC8_HUMAN	S.PPPSGPPSATHT.P	Y	7.24	1144.55	12	5.4	382.526	3	43.74		52952	1	90	171	92	140	100	70	1235	1246
tr|E9PGC8|E9PGC8_HUMAN	V.PGLGQ.E	N	6.17	470.249	5	1.7	471.257	1	49.43		55937	1	60	151	90	152	122	40	819	823
P78559|MAP1A_HUMAN	M.MLTGLGPAC.P	Y	20.74	861.409	9	-8.2	431.708	2	72.43		68171	1	1516	937	519	488	519	315	1975	1983
P78559|MAP1A_HUMAN	P.VCPAGGSGGPPSSA.S	Y	18.74	1142.5	14	-9.1	572.253	2	107.74		87069	1	91	20	70	130	203	70	2413	2426
P78559|MAP1A_HUMAN	A.GGSGGPPSSASP.E	Y	13.9	956.42	12	14.8	479.224	2	101.29		83615	1	70	50	92	163	110	120	2417	2428
P78559|MAP1A_HUMAN	V.LASSS.T	N	9.95	463.228	5	11.8	464.24	1	108.43		87433	1	10	120	50	154	141	101	2783	2787
P78559|MAP1A_HUMAN	S.EATTP.V	N	9.14	517.238	5	-11.2	518.24	1	67.18		65357	1	436	317	215	399	399	312	2262	2266
P78559|MAP1A_HUMAN	A.LALAP.G	N	8.49	483.306	5	-3.4	484.311	1	45.35		53796	1	91	91	70	111	95	50	2202	2206
P78559|MAP1A_HUMAN	E.ECPSITAEAALD.S	Y	7.4	1218.54	12	-5.9	407.186	3	79.53		71955	1	131	152	60	122	80	60	2521	2532
P78559|MAP1A_HUMAN	S.PPPSGPPSATHT.P	Y	7.24	1144.55	12	5.4	382.526	3	43.74		52952	1	90	171	92	140	100	70	997	1008
P78559|MAP1A_HUMAN	V.PGLGQ.E	N	6.17	470.249	5	1.7	471.257	1	49.43		55937	1	60	151	90	152	122	40	581	585
P78559-2|MAP1A_HUMAN	M.MLTGLGPAC.P	Y	20.74	861.409	9	-8.2	431.708	2	72.43		68171	1	1516	937	519	488	519	315	1975	1983
P78559-2|MAP1A_HUMAN	P.VCPAGGSGGPPSSA.S	Y	18.74	1142.5	14	-9.1	572.253	2	107.74		87069	1	91	20	70	130	203	70	2413	2426
P78559-2|MAP1A_HUMAN	A.GGSGGPPSSASP.E	Y	13.9	956.42	12	14.8	479.224	2	101.29		83615	1	70	50	92	163	110	120	2417	2428
P78559-2|MAP1A_HUMAN	V.LASSS.T	N	9.95	463.228	5	11.8	464.24	1	108.43		87433	1	10	120	50	154	141	101	2785	2789
P78559-2|MAP1A_HUMAN	S.EATTP.V	N	9.14	517.238	5	-11.2	518.24	1	67.18		65357	1	436	317	215	399	399	312	2262	2266
P78559-2|MAP1A_HUMAN	A.LALAP.G	N	8.49	483.306	5	-3.4	484.311	1	45.35		53796	1	91	91	70	111	95	50	2202	2206
P78559-2|MAP1A_HUMAN	E.ECPSITAEAALD.S	Y	7.4	1218.54	12	-5.9	407.186	3	79.53		71955	1	131	152	60	122	80	60	2521	2532
P78559-2|MAP1A_HUMAN	S.PPPSGPPSATHT.P	Y	7.24	1144.55	12	5.4	382.526	3	43.74		52952	1	90	171	92	140	100	70	997	1008
P78559-2|MAP1A_HUMAN	V.PGLGQ.E	N	6.17	470.249	5	1.7	471.257	1	49.43		55937	1	60	151	90	152	122	40	581	585
A2VEC9|SSPO_HUMAN	P.DGADEGPGHCPL.P	Y	21.18	1166.47	12	-2.2	584.239	2	70.1		66949	1	30	40	131	162	71	70	1519	1530
A2VEC9|SSPO_HUMAN	R.LPGSESGCLDAVE.V	Y	19.3	1275.57	13	1.9	426.197	3	24.77		42877	1	39	38	28	48	63	37	354	366
A2VEC9|SSPO_HUMAN	R.AGTAPPAAFGGA.E	Y	17.71	986.482	12	0.3	494.248	2	90.81		77947	2	142	121	91	40	130	60	3011	3022
A2VEC9|SSPO_HUMAN	G.LCGDFDGDASND.L	Y	12.67	1227.43	12	-1.2	410.152	3	124.24		95978	1	435	323	408	452	629	384	1145	1156
A2VEC9|SSPO_HUMAN	W.HTSAAGAGMT.L	Y	12.03	902.392	10	-9.8	452.199	2	104.75		85444	1	101	204	60	264	181	110	4482	4491
A2VEC9|SSPO_HUMAN	F.HACGSP.C	Y	11.12	570.222	6	5.4	571.232	1	103.48		84778	1	111	122	121	100	213	40	4430	4435
A2VEC9|SSPO_HUMAN	Q.PCSGGTDCEL.G	Y	10.85	980.358	10	-2.2	491.185	2	93.8		79528	1	40	80	80	40	50	40	2608	2617
A2VEC9|SSPO_HUMAN	L.GATIGDP.G	Y	9.64	629.302	7	0.3	630.309	1	72.76		68345	1	126	15	90	280	289	126	3764	3770
A2VEC9|SSPO_HUMAN	P.ETGSS.N	N	9.29	479.186	5	10.9	480.199	1	37.18		49460	2	65	55	90	86	45	45	2141	2145
A2VEC9|SSPO_HUMAN	A.PGGGPG.W	N	7.59	440.202	6	-6.2	441.207	1	36.34		49021	1	132	80	70	90	121	101	2791	2796
A2VEC9|SSPO_HUMAN	T.CEGGPG.V	N	7.43	518.179	6	12.1	519.193	1	79.37		71875	1	142	30	153	30	172	121	4790	4795
A2VEC9|SSPO_HUMAN	R.AGGWG.P	N	6.46	446.191	5	-7.8	447.195	1	17.56		38879	1	19	15	16	18	34	19	3252	3256
A2VEC9|SSPO_HUMAN	A.CVEGCF.C	Y	6.35	656.23	6	8.8	657.243	1	84.75		74741	1	61	40	30	100	91	80	1308	1313
A2VEC9|SSPO_HUMAN	H.TVCGT.E	N	6.31	479.205	5	9.3	480.217	1	55		58876	1	51	80	153	121	182	131	2766	2770
A2VEC9|SSPO_HUMAN	C.GDGTDEPSYPCP.Q	Y	5.95	1236.46	12	1.1	619.238	2	63.51		63392	1	71	90	90	90	50	80	1442	1453
A2VEC9|SSPO_HUMAN	W.EDCSVSCGGGE.Q	Y	5.94	1041.34	11	-6	521.673	2	88.42		76679	1	40	80	70	50	30	70	3655	3665
A2VEC9|SSPO_HUMAN	T.DCGGGQ.S	Y	5.79	535.17	6	-12.6	536.17	1	157.55		114894	1	9	6	9	6	3	9	3528	3533
A2VEC9|SSPO_HUMAN	R.PPGPGG.H	N	5.67	480.233	6	2.1	481.241	1	118.92		93130	1	55	85	80	177	151	152	3975	3980
A2VEC9|SSPO_HUMAN	P.EGQCVPPSLCPCQ.L	Y	5.38	1359.56	13	-3	454.193	3	27.69		44433	1	69	43	33	56	39	21	871	883
A2VEC9|SSPO_HUMAN	E.GCAAP.G	N	5.31	417.168	5	4.2	418.177	1	88.58		76761	1	172	162	162	162	183	111	1410	1414
A2VEC9|SSPO_HUMAN	G.SVGCQPTCGCPLGQ.L	Y	5.19	1348.56	14	-6	675.282	2	71.89		67889	1	20	50	70	80	80	20	3559	3572
A2VEC9|SSPO_HUMAN	P.CSGGT.D	N	5.03	423.142	5	12.3	424.155	1	102.41		84204	1	101	201	141	111	192	122	2609	2613
tr|A0A096LNW2|A0A096LNW2_HUMAN	P.DGADEGPGHCPL.P	Y	21.18	1166.47	12	-2.2	584.239	2	70.1		66949	1	30	40	131	162	71	70	1520	1531
tr|A0A096LNW2|A0A096LNW2_HUMAN	R.LPGSESGCLDAVE.V	Y	19.3	1275.57	13	1.9	426.197	3	24.77		42877	1	39	38	28	48	63	37	354	366
tr|A0A096LNW2|A0A096LNW2_HUMAN	R.AGTAPPAAFGGA.E	Y	17.71	986.482	12	0.3	494.248	2	90.81		77947	2	142	121	91	40	130	60	3012	3023
tr|A0A096LNW2|A0A096LNW2_HUMAN	G.LCGDFDGDASND.L	Y	12.67	1227.43	12	-1.2	410.152	3	124.24		95978	1	435	323	408	452	629	384	1146	1157
tr|A0A096LNW2|A0A096LNW2_HUMAN	W.HTSAAGAGMT.L	Y	12.03	902.392	10	-9.8	452.199	2	104.75		85444	1	101	204	60	264	181	110	4484	4493
tr|A0A096LNW2|A0A096LNW2_HUMAN	F.HACGSP.C	Y	11.12	570.222	6	5.4	571.232	1	103.48		84778	1	111	122	121	100	213	40	4432	4437
tr|A0A096LNW2|A0A096LNW2_HUMAN	Q.PCSGGTDCEL.G	Y	10.85	980.358	10	-2.2	491.185	2	93.8		79528	1	40	80	80	40	50	40	2609	2618
tr|A0A096LNW2|A0A096LNW2_HUMAN	L.GATIGDP.G	Y	9.64	629.302	7	0.3	630.309	1	72.76		68345	1	126	15	90	280	289	126	3765	3771
tr|A0A096LNW2|A0A096LNW2_HUMAN	P.ETGSS.N	N	9.29	479.186	5	10.9	480.199	1	37.18		49460	2	65	55	90	86	45	45	2142	2146
tr|A0A096LNW2|A0A096LNW2_HUMAN	A.PGGGPG.W	N	7.59	440.202	6	-6.2	441.207	1	36.34		49021	1	132	80	70	90	121	101	2792	2797
tr|A0A096LNW2|A0A096LNW2_HUMAN	T.CEGGPG.V	N	7.43	518.179	6	12.1	519.193	1	79.37		71875	1	142	30	153	30	172	121	4793	4798
tr|A0A096LNW2|A0A096LNW2_HUMAN	R.AGGWG.P	N	6.46	446.191	5	-7.8	447.195	1	17.56		38879	1	19	15	16	18	34	19	3253	3257
tr|A0A096LNW2|A0A096LNW2_HUMAN	A.CVEGCF.C	Y	6.35	656.23	6	8.8	657.243	1	84.75		74741	1	61	40	30	100	91	80	1309	1314
tr|A0A096LNW2|A0A096LNW2_HUMAN	H.TVCGT.E	N	6.31	479.205	5	9.3	480.217	1	55		58876	1	51	80	153	121	182	131	2767	2771
tr|A0A096LNW2|A0A096LNW2_HUMAN	C.GDGTDEPSYPCP.Q	Y	5.95	1236.46	12	1.1	619.238	2	63.51		63392	1	71	90	90	90	50	80	1443	1454
tr|A0A096LNW2|A0A096LNW2_HUMAN	W.EDCSVSCGGGE.Q	Y	5.94	1041.34	11	-6	521.673	2	88.42		76679	1	40	80	70	50	30	70	3656	3666
tr|A0A096LNW2|A0A096LNW2_HUMAN	T.DCGGGQ.S	Y	5.79	535.17	6	-12.6	536.17	1	157.55		114894	1	9	6	9	6	3	9	3529	3534
tr|A0A096LNW2|A0A096LNW2_HUMAN	R.PPGPGG.H	N	5.67	480.233	6	2.1	481.241	1	118.92		93130	1	55	85	80	177	151	152	3977	3982
tr|A0A096LNW2|A0A096LNW2_HUMAN	P.EGQCVPPSLCPCQ.L	Y	5.38	1359.56	13	-3	454.193	3	27.69		44433	1	69	43	33	56	39	21	872	884
tr|A0A096LNW2|A0A096LNW2_HUMAN	E.GCAAP.G	N	5.31	417.168	5	4.2	418.177	1	88.58		76761	1	172	162	162	162	183	111	1411	1415
tr|A0A096LNW2|A0A096LNW2_HUMAN	G.SVGCQPTCGCPLGQ.L	Y	5.19	1348.56	14	-6	675.282	2	71.89		67889	1	20	50	70	80	80	20	3560	3573
tr|A0A096LNW2|A0A096LNW2_HUMAN	P.CSGGT.D	N	5.03	423.142	5	12.3	424.155	1	102.41		84204	1	101	201	141	111	192	122	2610	2614
O15399|NMDE4_HUMAN	E.EAPGPGGAGGPGGGLGGA.R	Y	22.14	1334.62	18	-8.8	668.312	2	73.45		68726	2	51	40	80	90	70	30	31	48
O15399|NMDE4_HUMAN	P.ESQPLLGPGAGGAGGTGGA.G	Y	17.24	1552.75	19	7.5	777.387	2	55.46		59112	1	5	15	20	5	5	10	1067	1085
O15399|NMDE4_HUMAN	R.GAGGP.R	N	17.12	357.165	5	3.1	358.173	1	84		74341	1	10	20	20	30	60	40	3	7
O15399|NMDE4_HUMAN	W.NGMIGEVF.Y	Y	11.24	865.4	8	-13	433.702	2	83.88		74282	1	121	80	80	50	80	40	522	529
O15399|NMDE4_HUMAN	E.LLPPP.R	N	10.5	535.337	5	7.7	536.348	1	155.96		114060	1	5	10	10	10	10	5	1188	1192
O15399|NMDE4_HUMAN	G.GAGGPGGGLGGARPL.N	Y	10.18	1192.63	15	2.4	597.324	2	87.43		76159	1	111	121	80	71	70	20	37	51
O15399|NMDE4_HUMAN	L.AGGGGS.G	N	8.16	404.166	6	3.4	405.174	1	72.72		68328	2	741	540	478	470	467	333	280	285
O15399|NMDE4_HUMAN	D.LEPSPSDS.E	Y	6.82	830.366	8	-6.4	416.188	2	74.95		69512	1	141	100	60	151	202	131	1108	1115
O15399|NMDE4_HUMAN	C.SAEAAP.P	N	6.51	544.249	6	7.5	545.261	1	63.2		63224	1	101	132	90	163	141	101	898	903
O15399|NMDE4_HUMAN	L.EPSPS.D	N	6.36	515.223	5	-6.7	516.227	1	69.35		66533	1	146	143	132	203	178	161	1109	1113
O15399|NMDE4_HUMAN	G.PGGAGGP.G	N	6.3	511.239	7	-12.4	512.24	1	80.37		72401	1	162	275	222	233	192	162	35	41
O15399|NMDE4_HUMAN	G.AGGPGGGL.G	N	6.22	584.292	8	9.6	585.305	1	153.54		112784	1	3	6	9	6	9	9	38	45
O15399|NMDE4_HUMAN	W.AAGPL.P	N	5.54	427.243	5	-10.7	428.246	1	27.45		44302	1	64	82	77	120	124	86	1215	1219
P02461|CO3A1_HUMAN	V.GGLAGYPGPAG.P	Y	23.37	915.445	11	-7.5	458.726	2	59.68		61361	1	131	151	102	142	243	91	167	177
P02461|CO3A1_HUMAN	E.RGGPGGPGPQ.G	Y	15.61	878.436	10	6.9	440.228	2	70.74		67281	1	142	152	121	101	122	91	596	605
P02461|CO3A1_HUMAN	R.GGPGGPGPQGP.P	Y	15.57	876.409	11	2.9	439.213	2	54.71		58722	1	295	499	540	152	203	111	597	607
P02461|CO3A1_HUMAN	G.KPGPPGSQGE.S	Y	13.71	952.461	10	-4.8	477.236	2	105.05		85606	1	264	172	182	233	162	273	550	559
P02461|CO3A1_HUMAN	L.PGTGGPPGENGK.P	Y	13.21	1066.5	12	-6	534.256	2	52.63		57617	1	40	90	91	51	80	40	644	655
P02461|CO3A1_HUMAN	G.EPGRDGNPGSD.G	Y	12.67	1099.45	11	-5.4	550.731	2	55.26		59012	1	325	234	202	233	285	224	1009	1019
P02461|CO3A1_HUMAN	G.NDGAPGKNGER.G	Y	10.72	1113.52	11	4	557.768	2	54.56		58644	1	80	121	81	121	91	70	586	596
P02461|CO3A1_HUMAN	G.VPGGP.G	N	9.9	425.227	5	0	426.235	1	92.96		79086	1	181	130	111	202	244	182	529	533
P02461|CO3A1_HUMAN	P.AGAPGPAGSRGA.P	Y	9.9	967.484	12	3.1	484.75	2	23.2		42041	1	10	4	4	4	18	10	1073	1084
P02461|CO3A1_HUMAN	R.GGPGGP.G	N	9.83	440.202	6	2.9	441.21	1	71.02		67431	4	122	171	152	151	110	70	597	602
P02461|CO3A1_HUMAN	V.GAAAI.A	N	9.5	401.227	5	3.2	402.236	1	60.38		61725	1	80	162	50	162	141	151	1201	1205
P02461|CO3A1_HUMAN	G.PAGAP.G	N	8.94	411.212	5	5.8	412.221	1	78.88		71616	1	60	80	90	50	120	50	1072	1076
P02461|CO3A1_HUMAN	N.TGAPGSPGVSG.P	Y	7.1	885.419	11	-12.8	443.711	2	116.2		91674	1	202	305	213	182	142	90	911	921
P02461|CO3A1_HUMAN	K.GAAGP.P	N	7.04	371.18	5	6.7	372.19	1	47.16		54749	1	483	402	463	606	546	486	708	712
P02461|CO3A1_HUMAN	P.RGAPG.E	N	6.96	456.244	5	4.9	457.254	1	61.16		62139	1	100	161	163	164	152	131	302	306
P02461|CO3A1_HUMAN	Q.GLPGLAGTAGEP.G	Y	6.62	1038.53	12	-13.4	520.268	2	163.81		121276	1	4	4	4	6	2	6	999	1010
P02461|CO3A1_HUMAN	D.GARGS.D	N	6.37	446.224	5	-3	447.23	1	74.13		69081	1	101	203	162	214	131	111	324	328
P02461|CO3A1_HUMAN	G.PTGPG.G	N	6.07	427.207	5	-14.3	428.208	1	24.65		42815	1	16	18	26	10	24	26	622	626
P02461|CO3A1_HUMAN	H.RGFPGNPGAPGSPGPA.G	Y	5.87	1434.7	16	10.8	479.246	3	56.07		59439	1	70	132	90	100	90	70	1109	1124
P02461|CO3A1_HUMAN	G.MPGSP.G	N	5.8	487.21	5	0.8	488.218	1	120.82		94151	1	110	146	146	95	85	50	538	542
P02461|CO3A1_HUMAN	S.PGAPGA.P	N	5.73	468.233	6	7.1	469.244	1	46.53		54421	1	111	70	80	151	152	111	1040	1045
P02461|CO3A1_HUMAN	G.EPGGPG.A	N	5.41	512.223	6	0.5	513.231	1	145.28		107696	1	17	45	206	185	134	99	745	750
P02461|CO3A1_HUMAN	G.PTGPIGP.P	N	5.18	637.343	7	-9.3	638.345	1	158.53		115415	1	2	2	3	3	2	3	763	769
P02461-2|CO3A1_HUMAN	V.GGLAGYPGPAG.P	Y	23.37	915.445	11	-7.5	458.726	2	59.68		61361	1	131	151	102	142	243	91	167	177
P02461-2|CO3A1_HUMAN	E.RGGPGGPGPQ.G	Y	15.61	878.436	10	6.9	440.228	2	70.74		67281	1	142	152	121	101	122	91	596	605
P02461-2|CO3A1_HUMAN	R.GGPGGPGPQGP.P	Y	15.57	876.409	11	2.9	439.213	2	54.71		58722	1	295	499	540	152	203	111	597	607
P02461-2|CO3A1_HUMAN	G.KPGPPGSQGE.S	Y	13.71	952.461	10	-4.8	477.236	2	105.05		85606	1	264	172	182	233	162	273	550	559
P02461-2|CO3A1_HUMAN	L.PGTGGPPGENGK.P	Y	13.21	1066.5	12	-6	534.256	2	52.63		57617	1	40	90	91	51	80	40	644	655
P02461-2|CO3A1_HUMAN	G.NDGAPGKNGER.G	Y	10.72	1113.52	11	4	557.768	2	54.56		58644	1	80	121	81	121	91	70	586	596
P02461-2|CO3A1_HUMAN	G.VPGGP.G	N	9.9	425.227	5	0	426.235	1	92.96		79086	1	181	130	111	202	244	182	529	533
P02461-2|CO3A1_HUMAN	R.GGPGGP.G	N	9.83	440.202	6	2.9	441.21	1	71.02		67431	4	122	171	152	151	110	70	597	602
P02461-2|CO3A1_HUMAN	V.GAAAI.A	N	9.5	401.227	5	3.2	402.236	1	60.38		61725	1	80	162	50	162	141	151	898	902
P02461-2|CO3A1_HUMAN	K.GAAGP.P	N	7.04	371.18	5	6.7	372.19	1	47.16		54749	1	483	402	463	606	546	486	708	712
P02461-2|CO3A1_HUMAN	P.RGAPG.E	N	6.96	456.244	5	4.9	457.254	1	61.16		62139	1	100	161	163	164	152	131	302	306
P02461-2|CO3A1_HUMAN	D.GARGS.D	N	6.37	446.224	5	-3	447.23	1	74.13		69081	1	101	203	162	214	131	111	324	328
P02461-2|CO3A1_HUMAN	G.PTGPG.G	N	6.07	427.207	5	-14.3	428.208	1	24.65		42815	1	16	18	26	10	24	26	622	626
P02461-2|CO3A1_HUMAN	G.MPGSP.G	N	5.8	487.21	5	0.8	488.218	1	120.82		94151	1	110	146	146	95	85	50	538	542
P02461-2|CO3A1_HUMAN	G.EPGGPG.A	N	5.41	512.223	6	0.5	513.231	1	145.28		107696	1	17	45	206	185	134	99	745	750
P02461-2|CO3A1_HUMAN	G.PTGPIGP.P	N	5.18	637.343	7	-9.3	638.345	1	158.53		115415	1	2	2	3	3	2	3	763	769
Q9UHV7|MED13_HUMAN	T.GSVFGRSTT.L	Y	26.85	910.451	9	2.1	456.234	2	63.07		63156	1	122	214	163	183	233	152	1933	1941
Q9UHV7|MED13_HUMAN	R.GAGGP.A	N	17.12	357.165	5	3.1	358.173	1	84		74341	1	10	20	20	30	60	40	1023	1027
Q9UHV7|MED13_HUMAN	G.AGGPA.S	N	12.36	371.18	5	8.4	372.191	1	46.63		54469	1	173	80	110	101	102	80	1024	1028
Q9UHV7|MED13_HUMAN	S.TQANTVQSGQ.L	Y	8.35	1032.48	10	7.7	517.253	2	108.08		87249	1	213	306	254	406	408	326	1574	1583
Q9UHV7|MED13_HUMAN	P.DSVST.G	N	7.74	507.218	5	3.2	508.227	1	69.28		66508	1	101	173	110	50	102	50	1928	1932
Q9UHV7|MED13_HUMAN	G.ESSSL.P	N	7.31	521.233	5	-8.6	522.236	1	79.61		71998	1	71	101	122	182	201	152	1600	1604
Q9UHV7|MED13_HUMAN	S.TSSSS.S	N	7.22	467.186	5	10.8	468.199	1	55.89		59341	1	70	50	142	80	80	82	1538	1542
Q9UHV7|MED13_HUMAN	G.SHYPHGGD.A	Y	6.02	868.346	8	-9.8	435.176	2	84.12		74407	1	111	193	151	192	233	171	2029	2036
Q9UHV7|MED13_HUMAN	S.ASSGG.L	N	5.6	377.155	5	-14	378.157	1	92.19		78682	1	152	111	80	113	131	90	396	400
Q9UHV7|MED13_HUMAN	P.TSHARPPS.T	Y	5.27	851.425	8	7.8	852.439	1	139.79		104383	1	15	21	38	60	22	9	760	767
Q9Y6C2|EMIL1_HUMAN	C.GQLCSGAPGEQDSQ.V	Y	23.88	1375.57	14	-6.1	459.527	3	26.57		43838	2	46	40	37	70	48	40	479	492
Q9Y6C2|EMIL1_HUMAN	G.CGACGGVQ.E	Y	22.33	693.257	8	-0.2	694.265	1	71.77		67827	2	80	20	20	50	40	40	582	589
Q9Y6C2|EMIL1_HUMAN	G.QGADLADLGATK.D	Y	13.5	1158.59	12	2.5	580.303	2	78.03		71167	1	203	222	183	693	254	275	671	682
Q9Y6C2|EMIL1_HUMAN	S.SSSGG.S	N	11.02	393.15	5	4.2	394.159	1	94.02		79645	1	235	224	203	294	294	91	269	273
Q9Y6C2|EMIL1_HUMAN	G.SSAGS.P	N	10.59	407.165	5	10.2	408.177	1	86.53		75675	1	91	163	110	193	233	91	158	162
Q9Y6C2|EMIL1_HUMAN	V.FGGSS.G	N	9.67	453.186	5	2.7	454.195	1	17.96		39127	1	4	0	2	2	8	4	632	636
Q9Y6C2|EMIL1_HUMAN	G.DEGCGACGGVQ.E	Y	8.56	994.348	11	11.5	498.187	2	52.1		57336	1	122	100	111	152	172	91	579	589
Q9Y6C2|EMIL1_HUMAN	V.GGPSR.G	N	6.7	472.239	5	-8.2	473.243	1	41.9		51966	1	71	111	121	120	173	121	619	623
Q9Y6C2|EMIL1_HUMAN	G.PGVGGP.S	N	6.52	482.249	6	-8.4	483.252	1	61.28		62197	1	40	90	100	90	141	90	616	621
Q9Y6C2|EMIL1_HUMAN	L.CSGAPGE.Q	Y	5.29	619.227	7	-4.3	620.232	1	127.76		97871	1	101	156	215	1110	1180	938	482	488
tr|A0A0C4DFX3|A0A0C4DFX3_HUMAN	C.GQLCSGAPGEQDSQ.V	Y	23.88	1375.57	14	-6.1	459.527	3	26.57		43838	2	46	40	37	70	48	40	479	492
tr|A0A0C4DFX3|A0A0C4DFX3_HUMAN	G.CGACGGVQ.E	Y	22.33	693.257	8	-0.2	694.265	1	71.77		67827	2	80	20	20	50	40	40	582	589
tr|A0A0C4DFX3|A0A0C4DFX3_HUMAN	G.QGADLADLGATK.D	Y	13.5	1158.59	12	2.5	580.303	2	78.03		71167	1	203	222	183	693	254	275	671	682
tr|A0A0C4DFX3|A0A0C4DFX3_HUMAN	S.SSSGG.S	N	11.02	393.15	5	4.2	394.159	1	94.02		79645	1	235	224	203	294	294	91	269	273
tr|A0A0C4DFX3|A0A0C4DFX3_HUMAN	G.SSAGS.P	N	10.59	407.165	5	10.2	408.177	1	86.53		75675	1	91	163	110	193	233	91	158	162
tr|A0A0C4DFX3|A0A0C4DFX3_HUMAN	V.FGGSS.G	N	9.67	453.186	5	2.7	454.195	1	17.96		39127	1	4	0	2	2	8	4	632	636
tr|A0A0C4DFX3|A0A0C4DFX3_HUMAN	G.DEGCGACGGVQ.E	Y	8.56	994.348	11	11.5	498.187	2	52.1		57336	1	122	100	111	152	172	91	579	589
tr|A0A0C4DFX3|A0A0C4DFX3_HUMAN	V.GGPSR.G	N	6.7	472.239	5	-8.2	473.243	1	41.9		51966	1	71	111	121	120	173	121	619	623
tr|A0A0C4DFX3|A0A0C4DFX3_HUMAN	G.PGVGGP.S	N	6.52	482.249	6	-8.4	483.252	1	61.28		62197	1	40	90	100	90	141	90	616	621
tr|A0A0C4DFX3|A0A0C4DFX3_HUMAN	L.CSGAPGE.Q	Y	5.29	619.227	7	-4.3	620.232	1	127.76		97871	1	101	156	215	1110	1180	938	482	488
tr|H0YLD8|H0YLD8_HUMAN	R.GAGGAGAGPGGGGSGGV.A	Y	34.65	1141.51	17	14.4	571.771	2	51.4		56960	1	55	55	80	70	75	35	31	47
tr|H0YLD8|H0YLD8_HUMAN	G.AGPGGGGSGGV.A	Y	12.39	771.351	11	12.7	386.688	2	89.63		77317	1	70	275	152	70	162	112	37	47
tr|H0YLD8|H0YLD8_HUMAN	G.AGAGP.G	N	8.31	371.18	5	10.3	372.192	1	54.17		58437	1	80	273	121	161	132	40	35	39
tr|H0YLD8|H0YLD8_HUMAN	T.QGSAGGGP.G	Y	6.16	629.277	8	-2.6	630.283	1	37.59		49671	1	42	39	51	24	38	27	18	25
tr|H0YLD8|H0YLD8_HUMAN	Y.SGGSS.G	N	6.13	393.15	5	0	394.157	1	91.49		78309	2	957	1487	1641	1405	1426	1029	110	114
tr|H0YLW6|H0YLW6_HUMAN	R.GAGGAGAGPGGGGSGGV.A	Y	34.65	1141.51	17	14.4	571.771	2	51.4		56960	1	55	55	80	70	75	35	31	47
tr|H0YLW6|H0YLW6_HUMAN	G.AGPGGGGSGGV.A	Y	12.39	771.351	11	12.7	386.688	2	89.63		77317	1	70	275	152	70	162	112	37	47
tr|H0YLW6|H0YLW6_HUMAN	G.AGAGP.G	N	8.31	371.18	5	10.3	372.192	1	54.17		58437	1	80	273	121	161	132	40	35	39
tr|H0YLW6|H0YLW6_HUMAN	T.QGSAGGGP.G	Y	6.16	629.277	8	-2.6	630.283	1	37.59		49671	1	42	39	51	24	38	27	18	25
tr|H0YLW6|H0YLW6_HUMAN	Y.SGGSS.G	N	6.13	393.15	5	0	394.157	1	91.49		78309	2	957	1487	1641	1405	1426	1029	110	114
tr|H0YLM1|H0YLM1_HUMAN	R.GAGGAGAGPGGGGSGGV.A	Y	34.65	1141.51	17	14.4	571.771	2	51.4		56960	1	55	55	80	70	75	35	31	47
tr|H0YLM1|H0YLM1_HUMAN	G.AGPGGGGSGGV.A	Y	12.39	771.351	11	12.7	386.688	2	89.63		77317	1	70	275	152	70	162	112	37	47
tr|H0YLM1|H0YLM1_HUMAN	G.AGAGP.G	N	8.31	371.18	5	10.3	372.192	1	54.17		58437	1	80	273	121	161	132	40	35	39
tr|H0YLM1|H0YLM1_HUMAN	T.QGSAGGGP.G	Y	6.16	629.277	8	-2.6	630.283	1	37.59		49671	1	42	39	51	24	38	27	18	25
tr|H0YLM1|H0YLM1_HUMAN	Y.SGGSS.G	N	6.13	393.15	5	0	394.157	1	91.49		78309	2	957	1487	1641	1405	1426	1029	110	114
Q96NH3|BROMI_HUMAN	S.TAAGGIALK.K	Y	34.06	800.476	9	10.6	801.491	1	157.74		115003	1	5	5	5	5	5	5	738	746
Q96NH3|BROMI_HUMAN	H.FAATPKGL.L	Y	7.15	803.454	8	9.8	402.738	2	49.35		55896	1	173	224	214	305	224	172	687	694
Q96NH3-4|BROMI_HUMAN	S.TAAGGIALK.K	Y	34.06	800.476	9	10.6	801.491	1	157.74		115003	1	5	5	5	5	5	5	738	746
Q96NH3-4|BROMI_HUMAN	H.FAATPKGL.L	Y	7.15	803.454	8	9.8	402.738	2	49.35		55896	1	173	224	214	305	224	172	687	694
P84550|SKOR1_HUMAN	T.GSGGGGAGTGGGAG.G	Y	20.11	918.379	14	13.9	460.203	2	79.94		72175	2	152	234	101	184	193	193	426	439
P84550|SKOR1_HUMAN	G.GAGGP.G	N	17.12	357.165	5	3.1	358.173	1	84		74341	1	10	20	20	30	60	40	437	441
P84550|SKOR1_HUMAN	G.GAGTGGGAGGPGAS.H	Y	16	972.426	14	8.6	487.224	2	77.91		71099	1	121	131	172	274	120	141	431	444
P84550|SKOR1_HUMAN	S.ATSSGADGPANSPDGG.S	Y	14.78	1359.55	16	3.3	454.193	3	36.34		49024	1	80	30	50	106	147	95	700	715
P84550|SKOR1_HUMAN	G.GPGTGSGGGGAGTGG.G	Y	12.3	1045.44	15	6.2	523.732	2	76.92		70571	1	101	110	192	132	70	101	422	436
P84550|SKOR1_HUMAN	G.CGAEMAPGPPPHKSL.R	Y	12.21	1490.7	15	-3.9	746.355	2	60.24		61659	1	30	30	10	193	10	10	312	326
P84550|SKOR1_HUMAN	G.AGGPGASHLPPGAG.A	Y	11.68	1144.56	14	-6.7	382.526	3	26.26		43682	1	85	70	86	120	156	70	438	451
P84550|SKOR1_HUMAN	K.LPPPL.F	N	11.6	535.337	5	4.8	536.347	1	156.95		114588	1	10	0	10	10	30	0	388	392
P84550|SKOR1_HUMAN	G.GGGGGGPGCGAEM.A	Y	11.07	1005.36	13	-7.3	503.686	2	88.95		76958	1	50	30	61	110	100	81	304	316
P84550|SKOR1_HUMAN	A.GGGGGGG.P	N	9.75	417.161	7	4.6	418.17	1	59.74		61390	2	212	152	162	101	181	91	303	309
P84550|SKOR1_HUMAN	T.GGGAGGP.G	N	8.77	471.208	7	-2	472.214	1	70.15		66972	2	60	40	100	142	121	101	435	441
P84550|SKOR1_HUMAN	G.SGGGGA.G	N	8.35	404.166	6	3.3	405.174	1	83.3		73973	4	539	488	274	385	449	335	427	432
P84550|SKOR1_HUMAN	G.AGAGP.G	N	8.31	371.18	5	10.3	372.192	1	54.17		58437	1	80	273	121	161	132	40	450	454
P84550|SKOR1_HUMAN	P.GAGSGG.Y	N	7.99	404.166	6	0.1	405.173	1	84.29		74498	3	232	304	171	171	317	163	627	632
P84550|SKOR1_HUMAN	E.TEPSAPSAGGGPDGE.Q	Y	7.98	1327.55	15	-13.6	664.775	2	24.5		42727	1	0	3	3	0	3	8	678	692
P84550|SKOR1_HUMAN	G.PGAGSGGYVS.P	Y	7.13	850.382	10	7.5	426.202	2	119.31		93344	1	80	81	91	131	162	70	626	635
P84550|SKOR1_HUMAN	Y.GAGPA.R	N	6.8	371.18	5	7	372.19	1	51.01		56764	1	151	172	121	151	193	121	617	621
P84550|SKOR1_HUMAN	G.AGGGGGGG.P	N	5.86	488.198	8	0	489.205	1	149.26		109960	1	17	9	25	12	10	14	302	309
P84550|SKOR1_HUMAN	G.GGGGGGP.G	N	5.8	457.192	7	3.4	458.201	1	52.02		57295	1	122	131	121	30	193	92	304	310
P84550|SKOR1_HUMAN	A.AGSGAPE.P	Y	5.8	587.255	7	-13.3	588.255	1	88.37		76653	1	110	81	70	81	50	71	528	534
P84550|SKOR1_HUMAN	G.AGGPGA.S	N	5.49	428.202	6	-8.4	429.206	1	52.44		57513	1	101	162	223	254	182	70	438	443
P84550|SKOR1_HUMAN	G.GAGGGGGG.G	N	5.14	488.198	8	1.8	489.206	1	147.4		108968	1	22	18	26	8	24	12	301	308
P84550|SKOR1_HUMAN	L.GAGEPKGGPGTGSGGGGA.G	Y	5.01	1369.62	18	-5.6	457.546	3	64.17		63746	1	151	140	142	100	110	193	415	432
tr|G3V3E1|G3V3E1_HUMAN	T.GSGGGGAGTGGGAG.G	Y	20.11	918.379	14	13.9	460.203	2	79.94		72175	2	152	234	101	184	193	193	387	400
tr|G3V3E1|G3V3E1_HUMAN	G.GAGGP.G	N	17.12	357.165	5	3.1	358.173	1	84		74341	1	10	20	20	30	60	40	398	402
tr|G3V3E1|G3V3E1_HUMAN	G.GAGTGGGAGGPGAS.H	Y	16	972.426	14	8.6	487.224	2	77.91		71099	1	121	131	172	274	120	141	392	405
tr|G3V3E1|G3V3E1_HUMAN	S.ATSSGADGPANSPDGG.S	Y	14.78	1359.55	16	3.3	454.193	3	36.34		49024	1	80	30	50	106	147	95	661	676
tr|G3V3E1|G3V3E1_HUMAN	G.GPGTGSGGGGAGTGG.G	Y	12.3	1045.44	15	6.2	523.732	2	76.92		70571	1	101	110	192	132	70	101	383	397
tr|G3V3E1|G3V3E1_HUMAN	G.CGAEMAPGPPPHKSL.R	Y	12.21	1490.7	15	-3.9	746.355	2	60.24		61659	1	30	30	10	193	10	10	273	287
tr|G3V3E1|G3V3E1_HUMAN	G.AGGPGASHLPPGAG.A	Y	11.68	1144.56	14	-6.7	382.526	3	26.26		43682	1	85	70	86	120	156	70	399	412
tr|G3V3E1|G3V3E1_HUMAN	K.LPPPL.F	N	11.6	535.337	5	4.8	536.347	1	156.95		114588	1	10	0	10	10	30	0	349	353
tr|G3V3E1|G3V3E1_HUMAN	G.GGGGGGPGCGAEM.A	Y	11.07	1005.36	13	-7.3	503.686	2	88.95		76958	1	50	30	61	110	100	81	265	277
tr|G3V3E1|G3V3E1_HUMAN	T.GGGAGGP.G	N	8.77	471.208	7	-2	472.214	1	70.15		66972	2	60	40	100	142	121	101	396	402
tr|G3V3E1|G3V3E1_HUMAN	G.SGGGGA.G	N	8.35	404.166	6	3.3	405.174	1	83.3		73973	4	539	488	274	385	449	335	388	393
tr|G3V3E1|G3V3E1_HUMAN	G.AGAGP.G	N	8.31	371.18	5	10.3	372.192	1	54.17		58437	1	80	273	121	161	132	40	411	415
tr|G3V3E1|G3V3E1_HUMAN	P.GAGSGG.Y	N	7.99	404.166	6	0.1	405.173	1	84.29		74498	3	232	304	171	171	317	163	588	593
tr|G3V3E1|G3V3E1_HUMAN	E.TEPSAPSAGGGPDGE.Q	Y	7.98	1327.55	15	-13.6	664.775	2	24.5		42727	1	0	3	3	0	3	8	639	653
tr|G3V3E1|G3V3E1_HUMAN	G.PGAGSGGYVS.P	Y	7.13	850.382	10	7.5	426.202	2	119.31		93344	1	80	81	91	131	162	70	587	596
tr|G3V3E1|G3V3E1_HUMAN	Y.GAGPA.R	N	6.8	371.18	5	7	372.19	1	51.01		56764	1	151	172	121	151	193	121	578	582
tr|G3V3E1|G3V3E1_HUMAN	G.AGGGGGGG.P	N	5.86	488.198	8	0	489.205	1	149.26		109960	1	17	9	25	12	10	14	263	270
tr|G3V3E1|G3V3E1_HUMAN	G.GGGGGGP.G	N	5.8	457.192	7	3.4	458.201	1	52.02		57295	1	122	131	121	30	193	92	265	271
tr|G3V3E1|G3V3E1_HUMAN	A.AGSGAPE.P	Y	5.8	587.255	7	-13.3	588.255	1	88.37		76653	1	110	81	70	81	50	71	489	495
tr|G3V3E1|G3V3E1_HUMAN	G.AGGPGA.S	N	5.49	428.202	6	-8.4	429.206	1	52.44		57513	1	101	162	223	254	182	70	399	404
tr|G3V3E1|G3V3E1_HUMAN	G.GAGGGGGG.G	N	5.14	488.198	8	1.8	489.206	1	147.4		108968	1	22	18	26	8	24	12	262	269
tr|G3V3E1|G3V3E1_HUMAN	L.GAGEPKGGPGTGSGGGGA.G	Y	5.01	1369.62	18	-5.6	457.546	3	64.17		63746	1	151	140	142	100	110	193	376	393
tr|G3V5H7|G3V5H7_HUMAN	T.GSGGGGAGTGGGAG.G	Y	20.11	918.379	14	13.9	460.203	2	79.94		72175	2	152	234	101	184	193	193	398	411
tr|G3V5H7|G3V5H7_HUMAN	G.GAGGP.G	N	17.12	357.165	5	3.1	358.173	1	84		74341	1	10	20	20	30	60	40	409	413
tr|G3V5H7|G3V5H7_HUMAN	G.GAGTGGGAGGPGAS.H	Y	16	972.426	14	8.6	487.224	2	77.91		71099	1	121	131	172	274	120	141	403	416
tr|G3V5H7|G3V5H7_HUMAN	S.ATSSGADGPANSPDGG.S	Y	14.78	1359.55	16	3.3	454.193	3	36.34		49024	1	80	30	50	106	147	95	672	687
tr|G3V5H7|G3V5H7_HUMAN	G.GPGTGSGGGGAGTGG.G	Y	12.3	1045.44	15	6.2	523.732	2	76.92		70571	1	101	110	192	132	70	101	394	408
tr|G3V5H7|G3V5H7_HUMAN	G.CGAEMAPGPPPHKSL.R	Y	12.21	1490.7	15	-3.9	746.355	2	60.24		61659	1	30	30	10	193	10	10	284	298
tr|G3V5H7|G3V5H7_HUMAN	G.AGGPGASHLPPGAG.A	Y	11.68	1144.56	14	-6.7	382.526	3	26.26		43682	1	85	70	86	120	156	70	410	423
tr|G3V5H7|G3V5H7_HUMAN	K.LPPPL.F	N	11.6	535.337	5	4.8	536.347	1	156.95		114588	1	10	0	10	10	30	0	360	364
tr|G3V5H7|G3V5H7_HUMAN	G.GGGGGGPGCGAEM.A	Y	11.07	1005.36	13	-7.3	503.686	2	88.95		76958	1	50	30	61	110	100	81	276	288
tr|G3V5H7|G3V5H7_HUMAN	T.GGGAGGP.G	N	8.77	471.208	7	-2	472.214	1	70.15		66972	2	60	40	100	142	121	101	407	413
tr|G3V5H7|G3V5H7_HUMAN	G.SGGGGA.G	N	8.35	404.166	6	3.3	405.174	1	83.3		73973	4	539	488	274	385	449	335	399	404
tr|G3V5H7|G3V5H7_HUMAN	G.AGAGP.G	N	8.31	371.18	5	10.3	372.192	1	54.17		58437	1	80	273	121	161	132	40	422	426
tr|G3V5H7|G3V5H7_HUMAN	P.GAGSGG.Y	N	7.99	404.166	6	0.1	405.173	1	84.29		74498	3	232	304	171	171	317	163	599	604
tr|G3V5H7|G3V5H7_HUMAN	E.TEPSAPSAGGGPDGE.Q	Y	7.98	1327.55	15	-13.6	664.775	2	24.5		42727	1	0	3	3	0	3	8	650	664
tr|G3V5H7|G3V5H7_HUMAN	G.PGAGSGGYVS.P	Y	7.13	850.382	10	7.5	426.202	2	119.31		93344	1	80	81	91	131	162	70	598	607
tr|G3V5H7|G3V5H7_HUMAN	Y.GAGPA.R	N	6.8	371.18	5	7	372.19	1	51.01		56764	1	151	172	121	151	193	121	589	593
tr|G3V5H7|G3V5H7_HUMAN	G.AGGGGGGG.P	N	5.86	488.198	8	0	489.205	1	149.26		109960	1	17	9	25	12	10	14	274	281
tr|G3V5H7|G3V5H7_HUMAN	G.GGGGGGP.G	N	5.8	457.192	7	3.4	458.201	1	52.02		57295	1	122	131	121	30	193	92	276	282
tr|G3V5H7|G3V5H7_HUMAN	A.AGSGAPE.P	Y	5.8	587.255	7	-13.3	588.255	1	88.37		76653	1	110	81	70	81	50	71	500	506
tr|G3V5H7|G3V5H7_HUMAN	G.AGGPGA.S	N	5.49	428.202	6	-8.4	429.206	1	52.44		57513	1	101	162	223	254	182	70	410	415
tr|G3V5H7|G3V5H7_HUMAN	G.GAGGGGGG.G	N	5.14	488.198	8	1.8	489.206	1	147.4		108968	1	22	18	26	8	24	12	273	280
tr|G3V5H7|G3V5H7_HUMAN	L.GAGEPKGGPGTGSGGGGA.G	Y	5.01	1369.62	18	-5.6	457.546	3	64.17		63746	1	151	140	142	100	110	193	387	404
P84550-3|SKOR1_HUMAN	T.GSGGGGAGTGGGAG.G	Y	20.11	918.379	14	13.9	460.203	2	79.94		72175	2	152	234	101	184	193	193	382	395
P84550-3|SKOR1_HUMAN	G.GAGGP.G	N	17.12	357.165	5	3.1	358.173	1	84		74341	1	10	20	20	30	60	40	393	397
P84550-3|SKOR1_HUMAN	G.GAGTGGGAGGPGAS.H	Y	16	972.426	14	8.6	487.224	2	77.91		71099	1	121	131	172	274	120	141	387	400
P84550-3|SKOR1_HUMAN	S.ATSSGADGPANSPDGG.S	Y	14.78	1359.55	16	3.3	454.193	3	36.34		49024	1	80	30	50	106	147	95	656	671
P84550-3|SKOR1_HUMAN	G.GPGTGSGGGGAGTGG.G	Y	12.3	1045.44	15	6.2	523.732	2	76.92		70571	1	101	110	192	132	70	101	378	392
P84550-3|SKOR1_HUMAN	R.CGAEMAPGPPPHKSL.R	Y	12.21	1490.7	15	-3.9	746.355	2	60.24		61659	1	30	30	10	193	10	10	268	282
P84550-3|SKOR1_HUMAN	G.AGGPGASHLPPGAG.A	Y	11.68	1144.56	14	-6.7	382.526	3	26.26		43682	1	85	70	86	120	156	70	394	407
P84550-3|SKOR1_HUMAN	K.LPPPL.F	N	11.6	535.337	5	4.8	536.347	1	156.95		114588	1	10	0	10	10	30	0	344	348
P84550-3|SKOR1_HUMAN	T.GGGAGGP.G	N	8.77	471.208	7	-2	472.214	1	70.15		66972	2	60	40	100	142	121	101	391	397
P84550-3|SKOR1_HUMAN	G.SGGGGA.G	N	8.35	404.166	6	3.3	405.174	1	83.3		73973	4	539	488	274	385	449	335	383	388
P84550-3|SKOR1_HUMAN	G.AGAGP.G	N	8.31	371.18	5	10.3	372.192	1	54.17		58437	1	80	273	121	161	132	40	406	410
P84550-3|SKOR1_HUMAN	P.GAGSGG.Y	N	7.99	404.166	6	0.1	405.173	1	84.29		74498	3	232	304	171	171	317	163	583	588
P84550-3|SKOR1_HUMAN	E.TEPSAPSAGGGPDGE.Q	Y	7.98	1327.55	15	-13.6	664.775	2	24.5		42727	1	0	3	3	0	3	8	634	648
P84550-3|SKOR1_HUMAN	G.PGAGSGGYVS.P	Y	7.13	850.382	10	7.5	426.202	2	119.31		93344	1	80	81	91	131	162	70	582	591
P84550-3|SKOR1_HUMAN	Y.GAGPA.R	N	6.8	371.18	5	7	372.19	1	51.01		56764	1	151	172	121	151	193	121	573	577
P84550-3|SKOR1_HUMAN	A.AGSGAPE.P	Y	5.8	587.255	7	-13.3	588.255	1	88.37		76653	1	110	81	70	81	50	71	484	490
P84550-3|SKOR1_HUMAN	G.AGGPGA.S	N	5.49	428.202	6	-8.4	429.206	1	52.44		57513	1	101	162	223	254	182	70	394	399
P84550-3|SKOR1_HUMAN	L.GAGEPKGGPGTGSGGGGA.G	Y	5.01	1369.62	18	-5.6	457.546	3	64.17		63746	1	151	140	142	100	110	193	371	388
Q9P1Z0|ZBTB4_HUMAN	T.GLGAGGAGPGGPAGVDASA.L	Y	19.1	1437.68	19	-1.5	480.235	3	140.25		104631	1	3	16	6	3	9	0	267	285
Q9P1Z0|ZBTB4_HUMAN	R.KAGAAGGA.S	Y	17.88	601.318	8	-0.6	602.325	1	103.59		84834	1	40	30	40	61	40	30	675	682
Q9P1Z0|ZBTB4_HUMAN	G.SSSGGGGSGTASTGGS.Q	Y	17.26	1212.49	16	12.3	405.174	3	83.41		74032	1	591	388	273	334	447	326	487	502
Q9P1Z0|ZBTB4_HUMAN	S.GTASTGGSQAA.S	Y	14.57	906.404	11	11.9	454.215	2	61.1		62105	1	264	254	193	172	152	194	495	505
Q9P1Z0|ZBTB4_HUMAN	R.KAGAAGGASVGGS.G	Y	13.34	988.494	13	-11	495.249	2	88.76		76861	1	70	50	143	212	120	50	675	687
Q9P1Z0|ZBTB4_HUMAN	T.LPPPI.P	N	11.6	535.337	5	4.8	536.347	1	156.95		114588	1	10	0	10	10	30	0	989	993
Q9P1Z0|ZBTB4_HUMAN	G.SSSGG.G	N	11.02	393.15	5	4.2	394.159	1	94.02		79645	1	235	224	203	294	294	91	487	491
Q9P1Z0|ZBTB4_HUMAN	L.FCDVT.L	Y	10.68	583.231	5	-4.5	584.236	1	89.31		77151	1	80	100	100	60	90	111	29	33
Q9P1Z0|ZBTB4_HUMAN	G.GIGGGGGPPTGA.G	Y	10.43	896.435	12	3.9	449.227	2	86.07		75433	1	111	163	233	213	173	173	577	588
Q9P1Z0|ZBTB4_HUMAN	H.GGSSSGGGGSGTASTG.G	Y	10.05	1182.47	16	-14.7	592.236	2	96.01		80717	1	212	172	161	194	182	183	485	500
Q9P1Z0|ZBTB4_HUMAN	G.SGTASTGGSQAAS.V	Y	10.05	1080.47	13	-14	541.234	2	60.64		61864	2	100	152	90	131	110	80	494	506
Q9P1Z0|ZBTB4_HUMAN	Y.VCAAC.E	N	8.98	465.172	5	11.5	466.184	1	105.05		85604	1	143	121	100	202	172	91	310	314
Q9P1Z0|ZBTB4_HUMAN	L.AASSP.F	N	8.51	431.202	5	-7.3	432.206	1	178.26		139730	1	0	0	0	0	20	30	49	53
Q9P1Z0|ZBTB4_HUMAN	E.KGAGAL.P	N	6.97	515.307	6	5.9	516.317	1	154.95		113533	1	0	20	10	0	0	10	956	961
Q9P1Z0|ZBTB4_HUMAN	S.SGGGGSGTASTGGSQ.A	Y	6.17	1166.48	15	-10.3	584.241	2	70.58		67204	1	51	30	51	122	131	60	489	503
Q9P1Z0|ZBTB4_HUMAN	P.GGGGDGAAVAE.I	Y	5.93	859.367	11	-2.3	430.69	2	72.55		68236	1	374	335	262	316	325	194	152	162
Q9P1Z0|ZBTB4_HUMAN	E.EDEEESKAGGEDQ.L	Y	5.81	1421.54	13	-9.7	711.772	2	34.04		47782	1	6	6	6	3	0	3	650	662
Q9P1Z0|ZBTB4_HUMAN	G.GGSHS.S	N	5.77	443.176	5	-11.5	444.179	1	71.62		67743	1	132	151	110	101	183	121	750	754
Q9P1Z0|ZBTB4_HUMAN	G.SSSGGG.G	N	5.76	450.171	6	-4.4	451.176	1	84.88		74810	1	60	122	182	101	90	122	487	492
Q9P1Z0|ZBTB4_HUMAN	G.GGGGPP.T	N	5.44	440.202	6	-7.5	441.206	1	78.6		71464	1	120	111	90	192	90	50	580	585
Q9P1Z0|ZBTB4_HUMAN	G.AGGAGPGGPAGVDASALP.P	Y	5.43	1420.69	18	-11.5	474.567	3	34.56		48059	1	147	98	96	142	165	112	270	287
Q9P1Z0|ZBTB4_HUMAN	G.GGGSGT.A	N	5.42	434.176	6	-7.5	435.18	1	88.93		76947	1	80	80	131	112	80	81	491	496
Q9P1Z0|ZBTB4_HUMAN	H.GGSSSGGG.G	N	5.2	564.214	8	-4.7	565.219	1	79.97		72191	1	142	80	120	141	90	61	485	492
O95343|SIX3_HUMAN	G.GAGGGSGGGNGAGGG.G	Y	20.24	988.396	15	6.5	495.208	2	107.97		87189	1	40	81	90	111	90	72	43	57
O95343|SIX3_HUMAN	G.AGGGGGAGGGSGGGNGAGGGG.A	Y	16.94	1344.54	21	7.4	449.191	3	41.25		51623	1	131	234	284	266	253	130	38	58
O95343|SIX3_HUMAN	G.GGGGAGGGSGGGNGAGGGGAG.G	Y	15.16	1344.54	21	-8.9	673.271	2	55.91		59353	1	15	15	25	55	55	25	40	60
O95343|SIX3_HUMAN	G.GAGGGS.G	N	12.93	404.166	6	5.4	405.175	1	85.53		75148	2	60	70	111	101	182	90	43	48
O95343|SIX3_HUMAN	G.GSGGGNGAGGGGAGGAGGGGG.G	Y	11.96	1344.54	21	10.8	449.192	3	44.98		53606	1	70	163	193	171	243	140	47	67
O95343|SIX3_HUMAN	L.LASSGGGNGAGGGG.G	Y	11.78	1017.45	14	-3.1	509.729	2	79.84		72119	1	254	234	201	203	234	112	29	42
O95343|SIX3_HUMAN	G.GNGAGGGGAGGAGGG.G	Y	10.14	972.401	15	-0.5	487.207	2	104.52		85326	1	162	50	100	142	100	70	51	65
O95343|SIX3_HUMAN	A.GGGGGGG.S	N	9.75	417.161	7	4.6	418.17	1	59.74		61390	2	212	152	162	101	181	91	63	69
O95343|SIX3_HUMAN	N.GAGGGGGAGGGSGGGNGAGGG.G	Y	9.53	1344.54	21	11.2	449.192	3	43.34		52741	1	224	305	181	172	274	100	37	57
O95343|SIX3_HUMAN	K.FTKESHGK.L	Y	9.03	932.472	8	1	467.243	2	74.84		69452	1	151	162	152	213	163	133	157	164
O95343|SIX3_HUMAN	G.AGGGSG.G	N	7.61	404.166	6	1.9	405.174	1	84.23		74465	1	295	285	161	253	335	254	44	49
O95343|SIX3_HUMAN	G.GNGAGGGGGAGGGSGGGNGA.G	Y	6.85	1344.54	20	10.3	449.192	3	46.34		54318	1	91	132	141	110	150	150	35	54
O95343|SIX3_HUMAN	G.GAGGGSGGG.N	Y	6.28	575.23	9	3.3	576.239	1	107.92		87164	1	518	694	397	405	336	262	43	51
O95343|SIX3_HUMAN	A.SSGGGNGAGGGGGAGGG.S	Y	6.18	1132.45	17	-10.2	567.226	2	147.93		109252	1	15	10	10	5	15	25	31	47
O95343|SIX3_HUMAN	G.AGGGGGGG.S	N	5.86	488.198	8	0	489.205	1	149.26		109960	1	17	9	25	12	10	14	62	69
O95343|SIX3_HUMAN	G.GAGGGSGGGNGA.G	Y	5.82	817.331	12	-10.7	818.33	1	153.22		112598	1	4	4	10	6	4	6	43	54
O95343|SIX3_HUMAN	P.TTSVS.S	N	5.64	493.238	5	1.8	494.247	1	51.26		56891	1	50	75	111	121	101	70	304	308
O95343|SIX3_HUMAN	L.ASSGG.G	N	5.6	377.155	5	-14	378.157	1	92.19		78682	1	152	111	80	113	131	90	30	34
O95343|SIX3_HUMAN	G.GAGGGGGG.G	N	5.14	488.198	8	1.8	489.206	1	147.4		108968	1	22	18	26	8	24	12	61	68
Q92900|RENT1_HUMAN	G.GPGGPGGGGAGGPGGAGAGA.A	Y	24.86	1334.6	20	-9	668.299	2	80.1		72260	1	20	30	20	81	50	20	50	69
Q92900|RENT1_HUMAN	G.GAGGP.G	N	17.12	357.165	5	3.1	358.173	1	84		74341	1	10	20	20	30	60	40	58	62
Q92900|RENT1_HUMAN	P.GGPGGP.G	N	9.83	440.202	6	2.9	441.21	1	71.02		67431	4	122	171	152	151	110	70	49	54
Q92900|RENT1_HUMAN	G.GGGAGGP.G	N	8.77	471.208	7	-2	472.214	1	70.15		66972	2	60	40	100	142	121	101	56	62
Q92900|RENT1_HUMAN	T.PPGGPG.G	N	7.45	480.233	6	0.5	481.241	1	93.63		79439	1	112	183	142	213	232	112	47	52
tr|K4DI97|K4DI97_HUMAN	E.GGSGGGAAGGGAGGAGAGAGC.G	Y	24.82	1375.55	21	1.5	459.526	3	26.05		43561	4	41	55	50	34	86	39	12	32
tr|K4DI97|K4DI97_HUMAN	E.GGSGGGAAGGGAGGAG.A	Y	17.11	1016.43	16	8.9	509.225	2	74.55		69303	1	173	191	222	171	204	141	12	27
tr|K4DI97|K4DI97_HUMAN	G.AGGAGAGAGCGS.G	Y	11.15	834.329	12	12.6	418.177	2	79.06		71710	1	489	467	397	295	285	418	23	34
tr|K4DI97|K4DI97_HUMAN	G.GSGGGAAGGGAGGAGAGA.G	Y	10.71	1158.5	18	7.4	580.262	2	63.33		63292	1	55	95	71	95	110	111	13	30
tr|K4DI97|K4DI97_HUMAN	G.GSGGGAAGGGAGGAGAGAGCG.S	Y	10.56	1375.55	21	2.3	459.526	3	25.41		43220	1	51	46	30	66	44	53	13	33
tr|K4DI97|K4DI97_HUMAN	G.GGAAGGGAGGAGAGAGCGSGG.S	Y	8.2	1375.55	21	7.4	459.529	3	24.78		42878	2	49	64	57	68	69	63	16	36
tr|K4DI97|K4DI97_HUMAN	G.AGGAGAGAGCGSGG.S	Y	6.49	948.372	14	-0.6	475.193	2	102.67		84325	1	90	117	65	125	93	104	23	36
tr|K4DI97|K4DI97_HUMAN	S.EGGSGGGAAGGGAGGAGA.G	Y	6.48	1216.51	18	-2.1	609.259	2	56.21		59513	1	60	60	90	142	71	91	11	28
tr|K4DI97|K4DI97_HUMAN	G.SGGGAAGGGAGGAGAGAG.C	Y	6.47	1158.5	18	4.8	580.261	2	57.37		60132	1	40	70	50	101	80	40	14	31
tr|K4DI97|K4DI97_HUMAN	G.SGGSS.V	N	6.13	393.15	5	0	394.157	1	91.49		78309	2	957	1487	1641	1405	1426	1029	34	38
tr|K4DI97|K4DI97_HUMAN	K.SEGGSGGGAAGGGAGG.A	Y	5.35	1104.44	16	-1.9	553.228	2	54.14		58419	1	25	85	85	80	140	65	10	25
tr|K4DI97|K4DI97_HUMAN	G.GAGAGAG.C	N	5.21	459.208	7	6.7	460.218	1	51.14		56835	1	60	40	112	110	131	40	25	31
Q9NSY1-3|BMP2K_HUMAN	E.GGSGGGAAGGGAGGAGAGAGC.G	Y	24.82	1375.55	21	1.5	459.526	3	26.05		43561	4	41	55	50	34	86	39	12	32
Q9NSY1-3|BMP2K_HUMAN	E.GGSGGGAAGGGAGGAG.A	Y	17.11	1016.43	16	8.9	509.225	2	74.55		69303	1	173	191	222	171	204	141	12	27
Q9NSY1-3|BMP2K_HUMAN	G.AGGAGAGAGCGS.G	Y	11.15	834.329	12	12.6	418.177	2	79.06		71710	1	489	467	397	295	285	418	23	34
Q9NSY1-3|BMP2K_HUMAN	G.GSGGGAAGGGAGGAGAGA.G	Y	10.71	1158.5	18	7.4	580.262	2	63.33		63292	1	55	95	71	95	110	111	13	30
Q9NSY1-3|BMP2K_HUMAN	G.GSGGGAAGGGAGGAGAGAGCG.S	Y	10.56	1375.55	21	2.3	459.526	3	25.41		43220	1	51	46	30	66	44	53	13	33
Q9NSY1-3|BMP2K_HUMAN	G.GGAAGGGAGGAGAGAGCGSGG.S	Y	8.2	1375.55	21	7.4	459.529	3	24.78		42878	2	49	64	57	68	69	63	16	36
Q9NSY1-3|BMP2K_HUMAN	G.AGGAGAGAGCGSGG.S	Y	6.49	948.372	14	-0.6	475.193	2	102.67		84325	1	90	117	65	125	93	104	23	36
Q9NSY1-3|BMP2K_HUMAN	S.EGGSGGGAAGGGAGGAGA.G	Y	6.48	1216.51	18	-2.1	609.259	2	56.21		59513	1	60	60	90	142	71	91	11	28
Q9NSY1-3|BMP2K_HUMAN	G.SGGGAAGGGAGGAGAGAG.C	Y	6.47	1158.5	18	4.8	580.261	2	57.37		60132	1	40	70	50	101	80	40	14	31
Q9NSY1-3|BMP2K_HUMAN	G.SGGSS.V	N	6.13	393.15	5	0	394.157	1	91.49		78309	2	957	1487	1641	1405	1426	1029	34	38
Q9NSY1-3|BMP2K_HUMAN	K.SEGGSGGGAAGGGAGG.A	Y	5.35	1104.44	16	-1.9	553.228	2	54.14		58419	1	25	85	85	80	140	65	10	25
Q9NSY1-3|BMP2K_HUMAN	G.GAGAGAG.C	N	5.21	459.208	7	6.7	460.218	1	51.14		56835	1	60	40	112	110	131	40	25	31
Q9NSY1|BMP2K_HUMAN	E.GGSGGGAAGGGAGGAGAGAGC.G	Y	24.82	1375.55	21	1.5	459.526	3	26.05		43561	4	41	55	50	34	86	39	12	32
Q9NSY1|BMP2K_HUMAN	E.GGSGGGAAGGGAGGAG.A	Y	17.11	1016.43	16	8.9	509.225	2	74.55		69303	1	173	191	222	171	204	141	12	27
Q9NSY1|BMP2K_HUMAN	G.AGGAGAGAGCGS.G	Y	11.15	834.329	12	12.6	418.177	2	79.06		71710	1	489	467	397	295	285	418	23	34
Q9NSY1|BMP2K_HUMAN	G.GSGGGAAGGGAGGAGAGA.G	Y	10.71	1158.5	18	7.4	580.262	2	63.33		63292	1	55	95	71	95	110	111	13	30
Q9NSY1|BMP2K_HUMAN	G.GSGGGAAGGGAGGAGAGAGCG.S	Y	10.56	1375.55	21	2.3	459.526	3	25.41		43220	1	51	46	30	66	44	53	13	33
Q9NSY1|BMP2K_HUMAN	I.PSALP.E	N	8.23	483.269	5	-2.3	484.276	1	47.48		54920	1	81	30	101	90	122	70	334	338
Q9NSY1|BMP2K_HUMAN	G.GGAAGGGAGGAGAGAGCGSGG.S	Y	8.2	1375.55	21	7.4	459.529	3	24.78		42878	2	49	64	57	68	69	63	16	36
Q9NSY1|BMP2K_HUMAN	G.AGGAGAGAGCGSGG.S	Y	6.49	948.372	14	-0.6	475.193	2	102.67		84325	1	90	117	65	125	93	104	23	36
Q9NSY1|BMP2K_HUMAN	S.EGGSGGGAAGGGAGGAGA.G	Y	6.48	1216.51	18	-2.1	609.259	2	56.21		59513	1	60	60	90	142	71	91	11	28
Q9NSY1|BMP2K_HUMAN	G.SGGGAAGGGAGGAGAGAG.C	Y	6.47	1158.5	18	4.8	580.261	2	57.37		60132	1	40	70	50	101	80	40	14	31
Q9NSY1|BMP2K_HUMAN	G.SGGSS.V	N	6.13	393.15	5	0	394.157	1	91.49		78309	2	957	1487	1641	1405	1426	1029	34	38
Q9NSY1|BMP2K_HUMAN	K.SEGGSGGGAAGGGAGG.A	Y	5.35	1104.44	16	-1.9	553.228	2	54.14		58419	1	25	85	85	80	140	65	10	25
Q9NSY1|BMP2K_HUMAN	G.GAGAGAG.C	N	5.21	459.208	7	6.7	460.218	1	51.14		56835	1	60	40	112	110	131	40	25	31
Q9ULL5-3|PRR12_HUMAN	G.LGGSGGAGGPPGTP.Y	Y	19.19	1080.52	14	-11.9	541.261	2	71.4		67629	1	80	110	193	122	172	153	674	687
Q9ULL5-3|PRR12_HUMAN	G.GAGGP.P	N	17.12	357.165	5	3.1	358.173	1	84		74341	1	10	20	20	30	60	40	679	683
Q9ULL5-3|PRR12_HUMAN	S.LGGGGEASP.S	Y	16.47	743.345	9	3.1	372.681	2	62.78		62995	1	199	156	214	193	223	188	553	561
Q9ULL5-3|PRR12_HUMAN	G.LGTSS.G	N	14.75	463.228	5	-5.8	464.232	1	93.68		79465	1	40	40	70	60	40	40	1238	1242
Q9ULL5-3|PRR12_HUMAN	G.LGGSGGAGG.P	Y	11.86	631.293	9	4.9	632.303	1	74.22		69128	1	70	70	70	110	70	40	674	682
Q9ULL5-3|PRR12_HUMAN	K.GGYGAAAGGAT.R	Y	11.16	851.377	11	-3.6	426.694	2	85.94		75366	1	80	151	120	80	162	81	394	404
Q9ULL5-3|PRR12_HUMAN	W.LKEAGGNATAG.G	N	11.09	987.499	11	5.5	494.759	2	58.63		60796	1	822	919	777	1326	1396	1239	1802	1812
Q9ULL5-3|PRR12_HUMAN	P.SKAGPSGATAG.A	Y	11.01	902.446	11	-13.4	452.224	2	112.62		89686	1	177	174	187	233	444	205	347	357
Q9ULL5-3|PRR12_HUMAN	L.LASSS.A	N	9.95	463.228	5	11.8	464.24	1	108.43		87433	1	10	120	50	154	141	101	248	252
Q9ULL5-3|PRR12_HUMAN	S.AGGSS.A	N	8.49	377.155	5	-14.3	378.157	1	89.22		77099	1	162	100	70	100	111	60	1686	1690
Q9ULL5-3|PRR12_HUMAN	K.AGAGP.P	N	8.31	371.18	5	10.3	372.192	1	54.17		58437	1	80	273	121	161	132	40	976	980
Q9ULL5-3|PRR12_HUMAN	G.ETDEEAGESGGEGIF.R	N	8.29	1525.61	15	-12	509.536	3	39.57		50729	1	55	30	60	50	55	50	1560	1574
Q9ULL5-3|PRR12_HUMAN	A.GPSGATAGASG.R	Y	8.04	831.372	11	-2.3	416.692	2	116.19		91669	1	81	50	80	111	110	60	350	360
Q9ULL5-3|PRR12_HUMAN	P.GAGSY.A	N	7.6	453.186	5	-0.5	454.193	1	27.2		44179	2	15	25	11	23	32	20	604	608
Q9ULL5-3|PRR12_HUMAN	G.EASPS.H	N	7.07	489.207	5	3.5	490.216	1	65.04		64213	1	193	90	70	192	212	204	558	562
Q9ULL5-3|PRR12_HUMAN	S.KGLGG.S	N	6.26	430.254	5	10.3	431.266	1	49.42		55930	1	316	255	336	316	273	254	672	676
Q9ULL5-3|PRR12_HUMAN	G.ESGGE.G	N	6.26	477.171	5	-9.8	478.173	1	101.83		83897	1	50	85	65	100	65	95	1567	1571
Q9ULL5-3|PRR12_HUMAN	S.YSGGP.P	N	6.12	479.202	5	-14.2	480.202	1	40.55		51254	1	60	50	50	86	96	101	475	479
Q9ULL5-3|PRR12_HUMAN	G.HGGGW.G	N	5.31	512.213	5	1.4	513.221	1	56.49		59656	1	40	61	60	100	160	70	544	548
Q9ULL5-3|PRR12_HUMAN	A.GGNATAGGGPPGSSS.D	N	5.22	1172.51	15	-9.3	587.255	2	89.37		77180	1	50	40	60	81	112	40	1806	1820
Q9ULL5-3|PRR12_HUMAN	G.GAGGGGGG.Y	N	5.14	488.198	8	1.8	489.206	1	147.4		108968	1	22	18	26	8	24	12	372	379
P31276|HXC13_HUMAN	G.GGTGGAGGGCSGASPGK.A	Y	24.16	1276.55	17	11.1	426.527	3	21.69		41239	1	32	35	29	29	29	22	37	53
P31276|HXC13_HUMAN	G.IGGGGGGGGGGTGGAGG.G	Y	17.48	1101.48	17	-4.6	368.166	3	28.07		44643	1	57	52	66	118	95	60	28	44
P31276|HXC13_HUMAN	G.AGGGCSGASP.G	Y	12.87	762.297	10	11.3	382.16	2	85.23		74992	1	91	131	130	171	180	81	42	51
P31276|HXC13_HUMAN	I.GGGGGGGGG.G	N	10.48	531.204	9	-5.4	532.208	1	116.46		91800	2	61	105	148	153	133	97	29	37
P31276|HXC13_HUMAN	G.TGGAGGGCSGASPGKAPSM.D	Y	9.77	1548.67	19	-4.4	517.227	3	95.72		80558	1	71	131	90	101	121	91	39	57
P31276|HXC13_HUMAN	I.GGGGGGG.G	N	9.75	417.161	7	4.6	418.17	1	59.74		61390	2	212	152	162	101	181	91	29	35
P31276|HXC13_HUMAN	G.GCSGASP.G	Y	8.79	577.217	7	6.7	578.228	1	61.18		62148	1	20	60	40	121	81	61	45	51
P31276|HXC13_HUMAN	G.GTGGAGGGC.S	Y	8.43	635.233	9	13.3	636.249	1	73.56		68784	1	40	60	50	80	71	90	38	46
P31276|HXC13_HUMAN	A.GGGCSGASP.G	Y	8.16	691.26	9	-6.9	692.262	1	148.05		109313	1	3	0	6	6	6	3	43	51
P31276|HXC13_HUMAN	I.GGGGGGGGGG.T	N	7.15	588.225	10	-4.6	589.23	1	85.32		75043	1	70	101	81	110	101	30	29	38
P31276|HXC13_HUMAN	G.GGGGTGGAGGGCSG.A	Y	6.32	950.351	14	3.2	476.184	2	73.72		68862	1	152	151	173	172	161	90	35	48
P31276|HXC13_HUMAN	G.GGGGGGTGGAGGGCSGASPG.K	Y	6.31	1376.54	20	14.9	459.86	3	34.6		48091	1	30	60	70	70	121	75	33	52
P30044-4|PRDX5_HUMAN	G.GAGGQSAAAAAR.R	Y	32.84	986.489	12	-6	494.249	2	69.8		66784	1	126	145	172	228	167	142	20	31
P30044-3|PRDX5_HUMAN	G.GAGGQSAAAAAR.R	Y	32.84	986.489	12	-6	494.249	2	69.8		66784	1	126	145	172	228	167	142	20	31
tr|E7EVW7|E7EVW7_HUMAN	G.SSGCPAGAGAGAV.A	Y	24.03	1003.44	13	2.1	502.728	2	103.34		84698	1	239	198	217	341	205	289	378	390
tr|E7EVW7|E7EVW7_HUMAN	S.SGCPAGAGAGAVAL.G	Y	17.13	1100.53	14	-7.1	551.268	2	73.62		68811	1	81	91	100	163	131	81	379	392
tr|E7EVW7|E7EVW7_HUMAN	W.KSVVGHDVSVSVE.T	Y	7.37	1340.69	13	9	447.909	3	77.14		70692	1	132	152	152	172	202	111	3	15
tr|E7EVW7|E7EVW7_HUMAN	S.GCPAGA.G	Y	6.35	474.19	6	4.6	475.199	1	47.48		54919	1	131	111	60	121	100	111	380	385
tr|E7EVW7|E7EVW7_HUMAN	M.ESGPK.A	N	5.76	516.254	5	-14.4	517.254	1	47.26		54789	1	86	82	80	115	115	54	74	78
P14317|HCLS1_HUMAN	G.SSGCPAGAGAGAV.A	Y	24.03	1003.44	13	2.1	502.728	2	103.34		84698	1	239	198	217	341	205	289	415	427
P14317|HCLS1_HUMAN	S.SGCPAGAGAGAVAL.G	Y	17.13	1100.53	14	-7.1	551.268	2	73.62		68811	1	81	91	100	163	131	81	416	429
P14317|HCLS1_HUMAN	W.KSVVGHDVSVSVE.T	Y	7.37	1340.69	13	9	447.909	3	77.14		70692	1	132	152	152	172	202	111	3	15
P14317|HCLS1_HUMAN	S.GCPAGA.G	Y	6.35	474.19	6	4.6	475.199	1	47.48		54919	1	131	111	60	121	100	111	417	422
P14317|HCLS1_HUMAN	M.ESGPK.A	N	5.76	516.254	5	-14.4	517.254	1	47.26		54789	1	86	82	80	115	115	54	74	78
P0CJ78|ZN865_HUMAN	T.QGTPGACGPGA.S	Y	23.72	914.392	11	-11.6	458.198	2	43.35		52744	1	30	81	81	60	80	60	646	656
P0CJ78|ZN865_HUMAN	A.GAGGP.R	N	17.12	357.165	5	3.1	358.173	1	84		74341	1	10	20	20	30	60	40	433	437
P0CJ78|ZN865_HUMAN	G.AGAGGP.R	N	14.81	428.202	6	11.5	429.214	1	107.77		87081	1	40	80	40	50	40	20	432	437
P0CJ78|ZN865_HUMAN	A.LAGAAGLPSTQ.G	Y	14.14	984.524	11	-12.5	493.263	2	89.3		77142	1	152	174	193	172	274	255	636	646
P0CJ78|ZN865_HUMAN	P.AAGGP.P	N	11.73	371.18	5	10.7	372.192	1	54.64		58685	6	324	253	276	437	293	295	280	284
P0CJ78|ZN865_HUMAN	A.PAGAP.G	N	8.94	411.212	5	5.8	412.221	1	78.88		71616	1	60	80	90	50	120	50	180	184
P0CJ78|ZN865_HUMAN	G.AGGGGS.S	N	8.16	404.166	6	3.4	405.174	1	72.72		68328	2	741	540	478	470	467	333	10	15
P0CJ78|ZN865_HUMAN	Y.GAVPV.P	N	8.02	441.259	5	-9.6	442.262	1	46.52		54416	1	10	91	101	171	122	131	516	520
P0CJ78|ZN865_HUMAN	G.AASAP.Q	N	7.9	415.207	5	11.1	416.219	1	103.63		84854	1	173	213	203	70	477	181	477	481
P0CJ78|ZN865_HUMAN	P.PAAGGP.P	N	7.89	468.233	6	-11	469.235	1	96.28		80856	1	40	151	100	131	81	80	279	284
P0CJ78|ZN865_HUMAN	G.GGDGP.F	N	6.99	401.155	5	4.8	402.164	1	84.99		74868	1	50	60	30	80	121	40	345	349
P0CJ78|ZN865_HUMAN	G.SAAPAGVGVPPPATGGGD.G	Y	6.48	1476.72	18	-7	493.244	3	24.9		42947	1	313	358	309	504	543	337	330	347
P0CJ78|ZN865_HUMAN	S.GAGGGGSSGIGGEDG.V	Y	5.42	1133.46	15	-8.3	567.732	2	83.56		74112	1	51	20	71	20	40	40	9	23
P0CJ78|ZN865_HUMAN	G.LPSTQGTPGACGPG.A	Y	5.21	1241.57	14	6.6	414.867	3	41.77		51897	1	101	127	120	105	172	127	642	655
P0CJ78|ZN865_HUMAN	R.FSCATC.G	Y	5.2	630.214	6	6.6	631.226	1	153.67		112855	1	5	5	0	0	10	5	792	797
P0CJ78|ZN865_HUMAN	D.AGGAAVAGAGGGAS.S	Y	5.09	972.462	14	13	487.245	2	71.33		67593	1	436	977	478	683	846	479	773	786
Q12948|FOXC1_HUMAN	S.GGGGGGAGAAGGAGGAGT.Y	Y	24.62	1158.5	18	1.6	580.259	2	53.38		58016	1	71	112	121	152	112	50	375	392
Q12948|FOXC1_HUMAN	S.HGGGGGGG.G	N	15.28	554.22	8	14.3	555.235	1	101.31		83626	2	50	61	90	140	121	40	446	453
Q12948|FOXC1_HUMAN	S.HGGGGGGGG.G	N	14.89	611.241	9	-6.4	612.245	1	74.5		69275	3	80	121	90	110	141	81	446	454
Q12948|FOXC1_HUMAN	S.SAGSSGGGGGGAGAAG.G	Y	12.55	1076.45	16	5.1	539.234	2	77.51		70887	1	346	162	213	264	234	111	370	385
Q12948|FOXC1_HUMAN	G.GGGGAGAAGGAG.G	Y	12.08	758.331	12	6.6	380.175	2	83.12		73876	1	132	120	110	141	100	141	377	388
Q12948|FOXC1_HUMAN	S.SGGGGGGAGAAGGAGG.A	Y	11.38	1016.43	16	0.8	509.221	2	74.55		69302	1	111	204	111	142	255	162	374	389
Q12948|FOXC1_HUMAN	T.SSAGS.S	N	10.59	407.165	5	10.2	408.177	1	86.53		75675	1	91	163	110	193	233	91	369	373
Q12948|FOXC1_HUMAN	H.GGGGGGGGG.G	N	10.48	531.204	9	-5.4	532.208	1	116.46		91800	2	61	105	148	153	133	97	447	455
Q12948|FOXC1_HUMAN	H.GGGGGGG.G	N	9.75	417.161	7	4.6	418.17	1	59.74		61390	2	212	152	162	101	181	91	447	453
Q12948|FOXC1_HUMAN	S.HGGGGGG.G	N	9.04	497.198	7	12.1	498.212	1	105.52		85855	1	91	142	90	142	162	162	446	452
Q12948|FOXC1_HUMAN	L.SSGSS.P	N	7.43	423.16	5	-12.4	424.162	1	103.05		84542	1	101	101	120	188	222	120	268	272
Q12948|FOXC1_HUMAN	V.TSSSS.S	N	7.22	467.186	5	10.8	468.199	1	55.89		59341	1	70	50	142	80	80	82	437	441
Q12948|FOXC1_HUMAN	H.GGGGGGGGGG.Q	N	7.15	588.225	10	-4.6	589.23	1	85.32		75043	1	70	101	81	110	101	30	447	456
Q12948|FOXC1_HUMAN	G.ERGGHLQGAPGGAGGSA.V	Y	6.57	1477.7	17	2.7	493.576	3	48.96		55684	1	77	104	87	62	79	86	407	423
Q12948|FOXC1_HUMAN	L.SHGGGGG.G	N	6.48	527.209	7	13.2	528.223	1	52.22		57401	1	115	112	100	162	131	85	445	451
Q12948|FOXC1_HUMAN	S.HGGGGG.G	N	6.18	440.177	6	-9.4	441.18	1	77.6		70937	1	121	80	91	111	171	71	446	451
Q12948|FOXC1_HUMAN	S.GGGGGGAG.A	N	5.01	488.198	8	8.2	489.209	1	146.55		108444	1	16	16	27	25	25	15	375	382
P15502-6|ELN_HUMAN	A.KFGAGAAGVLPGVGGAGVP.G	Y	23.48	1580.87	19	14	791.452	2	164.05		121402	2	6	6	6	6	6	3	265	283
P15502-6|ELN_HUMAN	V.VGAGPAAAAAAA.K	Y	15.82	896.472	12	6.4	449.246	2	78.72		71527	1	152	243	140	191	152	152	600	611
P15502-6|ELN_HUMAN	G.GVVGAGPAAAAAA.A	Y	13.95	981.524	13	-2.1	491.768	2	46.35		54324	1	60	30	70	50	172	61	598	610
P15502-6|ELN_HUMAN	A.GKAGY.P	N	13.72	494.249	5	-4.2	495.254	1	85.01		74879	1	30	122	120	141	182	152	240	244
P15502-6|ELN_HUMAN	L.VPGGPGFGPG.V	Y	12.72	840.413	10	-4.2	421.212	2	105.33		85750	1	131	81	30	162	121	120	323	332
P15502-6|ELN_HUMAN	G.VGVPGAGIPV.V	Y	11.78	864.507	10	-5.6	433.258	2	80.41		72420	1	356	243	286	285	404	244	344	353
P15502-6|ELN_HUMAN	P.YGYGPGGVAGA.A	Y	11.29	967.44	11	14.7	484.734	2	52.8		57705	1	91	130	122	20	121	132	228	238
P15502-6|ELN_HUMAN	G.GLAGAG.L	N	10.97	444.233	6	-2.6	445.239	1	52.09		57331	1	91	121	50	60	141	100	69	74
P15502-6|ELN_HUMAN	G.VLLLL.L	N	10.7	569.415	5	-3.8	570.42	1	160.33		116448	2	10	0	0	20	20	10	13	17
P15502-6|ELN_HUMAN	G.LGGIP.P	N	10.33	455.274	5	-6.7	456.279	1	85.95		75372	1	60	100	50	30	80	80	644	648
P15502-6|ELN_HUMAN	G.VGVAPGVGVAPGIGP.G	Y	10.32	1245.71	15	-2.8	416.242	3	40.66		51309	1	163	76	106	163	178	80	488	502
P15502-6|ELN_HUMAN	L.VPGGP.G	N	9.9	425.227	5	0	426.235	1	92.96		79086	1	181	130	111	202	244	182	323	327
P15502-6|ELN_HUMAN	G.ALGGGA.L	Y	9.72	444.233	6	12.5	445.246	1	89.82		77418	2	70	50	80	100	120	80	50	55
P15502-6|ELN_HUMAN	G.YGPGG.V	N	9.7	449.191	5	-1.3	450.198	1	36.64		49176	2	209	193	203	249	285	163	230	234
P15502-6|ELN_HUMAN	P.GAGLGA.L	N	9.55	444.233	6	-11.3	445.236	1	26.16		43622	3	114	115	87	161	145	85	45	50
P15502-6|ELN_HUMAN	F.GAGAAGVLPGVGGAGVPG.V	Y	8.82	1362.73	18	7.2	455.252	3	61.92		62532	1	90	121	90	228	233	50	267	284
P15502-6|ELN_HUMAN	V.APGIG.P	N	8.5	413.227	5	3.8	414.236	1	42.53		52302	1	143	234	191	192	213	173	497	501
P15502-6|ELN_HUMAN	V.KPKAPGVGGAFA.G	Y	8.47	1098.62	12	-5.6	367.211	3	36.62		49169	1	264	255	408	224	243	172	176	187
P15502-6|ELN_HUMAN	A.KAAKYGLVPGVGVAPGV.G	Y	8.24	1581.92	17	6.4	528.319	3	61.41		62267	1	132	274	181	212	334	293	448	464
P15502-6|ELN_HUMAN	P.SRPGG.V	N	7.51	472.239	5	-3.5	473.245	1	46.58		54448	1	141	81	91	142	161	141	24	28
P15502-6|ELN_HUMAN	G.AGLGAG.L	N	7.1	444.233	6	-13.4	445.235	1	27.08		44118	1	123	118	105	161	119	105	73	78
P15502-6|ELN_HUMAN	V.GLAPGVGVAP.G	Y	6.89	836.476	10	7.1	419.248	2	49.47		55960	1	153	131	162	192	141	172	477	486
P15502-6|ELN_HUMAN	V.GAGPA.A	N	6.8	371.18	5	7	372.19	1	51.01		56764	1	151	172	121	151	193	121	601	605
P15502-6|ELN_HUMAN	A.IPGIG.G	N	6.09	455.274	5	-10.8	456.277	1	85.41		75089	1	111	71	50	162	70	91	289	293
P15502-6|ELN_HUMAN	V.VGAGPA.A	N	5.92	470.249	6	-11.8	471.251	1	46.53		54422	1	30	61	91	222	183	80	600	605
P15502-6|ELN_HUMAN	R.PGVLL.L	N	5.92	497.321	5	1.1	498.329	1	28.7		44959	1	72	84	64	74	40	22	11	15
P15502-6|ELN_HUMAN	G.ALGGVGIPGGVVGAGPA.A	Y	5.79	1347.75	17	2	450.259	3	49.18		55808	1	171	259	110	131	126	90	589	605
P15502-6|ELN_HUMAN	L.GKACG.R	N	5.09	434.195	5	-5.9	435.2	1	47.53		54947	1	141	152	141	174	90	80	679	683
P15502-6|ELN_HUMAN	V.GAAGLG.G	N	5.03	444.233	6	-12.5	445.235	1	38.9		50385	1	106	105	55	137	181	80	624	629
P15502-6|ELN_HUMAN	G.LAPGV.G	N	5.01	455.274	5	0.8	456.282	1	87.88		76397	1	928	150	131	528	377	1139	478	482
P15502-12|ELN_HUMAN	A.KFGAGAAGVLPGVGGAGVP.G	Y	23.48	1580.87	19	14	791.452	2	164.05		121402	2	6	6	6	6	6	3	270	288
P15502-12|ELN_HUMAN	V.VGAGPAAAAAAA.K	Y	15.82	896.472	12	6.4	449.246	2	78.72		71527	1	152	243	140	191	152	152	605	616
P15502-12|ELN_HUMAN	G.GVVGAGPAAAAAA.A	Y	13.95	981.524	13	-2.1	491.768	2	46.35		54324	1	60	30	70	50	172	61	603	615
P15502-12|ELN_HUMAN	A.GKAGY.P	N	13.72	494.249	5	-4.2	495.254	1	85.01		74879	1	30	122	120	141	182	152	245	249
P15502-12|ELN_HUMAN	L.VPGGPGFGPG.V	Y	12.72	840.413	10	-4.2	421.212	2	105.33		85750	1	131	81	30	162	121	120	328	337
P15502-12|ELN_HUMAN	G.VGVPGAGIPV.V	Y	11.78	864.507	10	-5.6	433.258	2	80.41		72420	1	356	243	286	285	404	244	349	358
P15502-12|ELN_HUMAN	P.YGYGPGGVAGA.A	Y	11.29	967.44	11	14.7	484.734	2	52.8		57705	1	91	130	122	20	121	132	233	243
P15502-12|ELN_HUMAN	G.GLAGAG.L	N	10.97	444.233	6	-2.6	445.239	1	52.09		57331	1	91	121	50	60	141	100	69	74
P15502-12|ELN_HUMAN	G.VLLLL.L	N	10.7	569.415	5	-3.8	570.42	1	160.33		116448	2	10	0	0	20	20	10	13	17
P15502-12|ELN_HUMAN	G.LGGIP.P	N	10.33	455.274	5	-6.7	456.279	1	85.95		75372	1	60	100	50	30	80	80	649	653
P15502-12|ELN_HUMAN	G.VGVAPGVGVAPGIGP.G	Y	10.32	1245.71	15	-2.8	416.242	3	40.66		51309	1	163	76	106	163	178	80	493	507
P15502-12|ELN_HUMAN	L.VPGGP.G	N	9.9	425.227	5	0	426.235	1	92.96		79086	1	181	130	111	202	244	182	328	332
P15502-12|ELN_HUMAN	G.ALGGGA.L	Y	9.72	444.233	6	12.5	445.246	1	89.82		77418	2	70	50	80	100	120	80	50	55
P15502-12|ELN_HUMAN	G.YGPGG.V	N	9.7	449.191	5	-1.3	450.198	1	36.64		49176	2	209	193	203	249	285	163	235	239
P15502-12|ELN_HUMAN	P.GAGLGA.L	N	9.55	444.233	6	-11.3	445.236	1	26.16		43622	3	114	115	87	161	145	85	45	50
P15502-12|ELN_HUMAN	F.GAGAAGVLPGVGGAGVPG.V	Y	8.82	1362.73	18	7.2	455.252	3	61.92		62532	1	90	121	90	228	233	50	272	289
P15502-12|ELN_HUMAN	V.APGIG.P	N	8.5	413.227	5	3.8	414.236	1	42.53		52302	1	143	234	191	192	213	173	502	506
P15502-12|ELN_HUMAN	V.KPKAPGVGGAFA.G	Y	8.47	1098.62	12	-5.6	367.211	3	36.62		49169	1	264	255	408	224	243	172	181	192
P15502-12|ELN_HUMAN	A.KAAKYGLVPGVGVAPGV.G	Y	8.24	1581.92	17	6.4	528.319	3	61.41		62267	1	132	274	181	212	334	293	453	469
P15502-12|ELN_HUMAN	P.SRPGG.V	N	7.51	472.239	5	-3.5	473.245	1	46.58		54448	1	141	81	91	142	161	141	24	28
P15502-12|ELN_HUMAN	G.AGLGAG.L	N	7.1	444.233	6	-13.4	445.235	1	27.08		44118	1	123	118	105	161	119	105	73	78
P15502-12|ELN_HUMAN	V.GLAPGVGVAP.G	Y	6.89	836.476	10	7.1	419.248	2	49.47		55960	1	153	131	162	192	141	172	482	491
P15502-12|ELN_HUMAN	V.GAGPA.A	N	6.8	371.18	5	7	372.19	1	51.01		56764	1	151	172	121	151	193	121	606	610
P15502-12|ELN_HUMAN	A.IPGIG.G	N	6.09	455.274	5	-10.8	456.277	1	85.41		75089	1	111	71	50	162	70	91	294	298
P15502-12|ELN_HUMAN	V.VGAGPA.A	N	5.92	470.249	6	-11.8	471.251	1	46.53		54422	1	30	61	91	222	183	80	605	610
P15502-12|ELN_HUMAN	R.PGVLL.L	N	5.92	497.321	5	1.1	498.329	1	28.7		44959	1	72	84	64	74	40	22	11	15
P15502-12|ELN_HUMAN	G.ALGGVGIPGGVVGAGPA.A	Y	5.79	1347.75	17	2	450.259	3	49.18		55808	1	171	259	110	131	126	90	594	610
P15502-12|ELN_HUMAN	L.GKACG.R	N	5.09	434.195	5	-5.9	435.2	1	47.53		54947	1	141	152	141	174	90	80	684	688
P15502-12|ELN_HUMAN	V.GAAGLG.G	N	5.03	444.233	6	-12.5	445.235	1	38.9		50385	1	106	105	55	137	181	80	629	634
P15502-12|ELN_HUMAN	G.LAPGV.G	N	5.01	455.274	5	0.8	456.282	1	87.88		76397	1	928	150	131	528	377	1139	483	487
P15502-13|ELN_HUMAN	A.KFGAGAAGVLPGVGGAGVP.G	Y	23.48	1580.87	19	14	791.452	2	164.05		121402	2	6	6	6	6	6	3	265	283
P15502-13|ELN_HUMAN	V.VGAGPAAAAAAA.K	Y	15.82	896.472	12	6.4	449.246	2	78.72		71527	1	152	243	140	191	152	152	600	611
P15502-13|ELN_HUMAN	G.GVVGAGPAAAAAA.A	Y	13.95	981.524	13	-2.1	491.768	2	46.35		54324	1	60	30	70	50	172	61	598	610
P15502-13|ELN_HUMAN	A.GKAGY.P	N	13.72	494.249	5	-4.2	495.254	1	85.01		74879	1	30	122	120	141	182	152	240	244
P15502-13|ELN_HUMAN	L.VPGGPGFGPG.V	Y	12.72	840.413	10	-4.2	421.212	2	105.33		85750	1	131	81	30	162	121	120	323	332
P15502-13|ELN_HUMAN	G.VGVPGAGIPV.V	Y	11.78	864.507	10	-5.6	433.258	2	80.41		72420	1	356	243	286	285	404	244	344	353
P15502-13|ELN_HUMAN	P.YGYGPGGVAGA.A	Y	11.29	967.44	11	14.7	484.734	2	52.8		57705	1	91	130	122	20	121	132	228	238
P15502-13|ELN_HUMAN	G.GLAGAG.L	N	10.97	444.233	6	-2.6	445.239	1	52.09		57331	1	91	121	50	60	141	100	69	74
P15502-13|ELN_HUMAN	G.VLLLL.L	N	10.7	569.415	5	-3.8	570.42	1	160.33		116448	2	10	0	0	20	20	10	13	17
P15502-13|ELN_HUMAN	G.LGGIP.P	N	10.33	455.274	5	-6.7	456.279	1	85.95		75372	1	60	100	50	30	80	80	644	648
P15502-13|ELN_HUMAN	G.VGVAPGVGVAPGIGP.G	Y	10.32	1245.71	15	-2.8	416.242	3	40.66		51309	1	163	76	106	163	178	80	488	502
P15502-13|ELN_HUMAN	L.VPGGP.G	N	9.9	425.227	5	0	426.235	1	92.96		79086	1	181	130	111	202	244	182	323	327
P15502-13|ELN_HUMAN	G.ALGGGA.L	Y	9.72	444.233	6	12.5	445.246	1	89.82		77418	2	70	50	80	100	120	80	50	55
P15502-13|ELN_HUMAN	G.YGPGG.V	N	9.7	449.191	5	-1.3	450.198	1	36.64		49176	2	209	193	203	249	285	163	230	234
P15502-13|ELN_HUMAN	P.GAGLGA.L	N	9.55	444.233	6	-11.3	445.236	1	26.16		43622	3	114	115	87	161	145	85	45	50
P15502-13|ELN_HUMAN	F.GAGAAGVLPGVGGAGVPG.V	Y	8.82	1362.73	18	7.2	455.252	3	61.92		62532	1	90	121	90	228	233	50	267	284
P15502-13|ELN_HUMAN	V.APGIG.P	N	8.5	413.227	5	3.8	414.236	1	42.53		52302	1	143	234	191	192	213	173	497	501
P15502-13|ELN_HUMAN	V.KPKAPGVGGAFA.G	Y	8.47	1098.62	12	-5.6	367.211	3	36.62		49169	1	264	255	408	224	243	172	176	187
P15502-13|ELN_HUMAN	A.KAAKYGLVPGVGVAPGV.G	Y	8.24	1581.92	17	6.4	528.319	3	61.41		62267	1	132	274	181	212	334	293	448	464
P15502-13|ELN_HUMAN	P.SRPGG.V	N	7.51	472.239	5	-3.5	473.245	1	46.58		54448	1	141	81	91	142	161	141	24	28
P15502-13|ELN_HUMAN	G.AGLGAG.L	N	7.1	444.233	6	-13.4	445.235	1	27.08		44118	1	123	118	105	161	119	105	73	78
P15502-13|ELN_HUMAN	V.GLAPGVGVAP.G	Y	6.89	836.476	10	7.1	419.248	2	49.47		55960	1	153	131	162	192	141	172	477	486
P15502-13|ELN_HUMAN	V.GAGPA.A	N	6.8	371.18	5	7	372.19	1	51.01		56764	1	151	172	121	151	193	121	601	605
P15502-13|ELN_HUMAN	A.IPGIG.G	N	6.09	455.274	5	-10.8	456.277	1	85.41		75089	1	111	71	50	162	70	91	289	293
P15502-13|ELN_HUMAN	V.VGAGPA.A	N	5.92	470.249	6	-11.8	471.251	1	46.53		54422	1	30	61	91	222	183	80	600	605
P15502-13|ELN_HUMAN	R.PGVLL.L	N	5.92	497.321	5	1.1	498.329	1	28.7		44959	1	72	84	64	74	40	22	11	15
P15502-13|ELN_HUMAN	G.ALGGVGIPGGVVGAGPA.A	Y	5.79	1347.75	17	2	450.259	3	49.18		55808	1	171	259	110	131	126	90	589	605
P15502-13|ELN_HUMAN	L.GKACG.R	N	5.09	434.195	5	-5.9	435.2	1	47.53		54947	1	141	152	141	174	90	80	697	701
P15502-13|ELN_HUMAN	V.GAAGLG.G	N	5.03	444.233	6	-12.5	445.235	1	38.9		50385	1	106	105	55	137	181	80	624	629
P15502-13|ELN_HUMAN	G.LAPGV.G	N	5.01	455.274	5	0.8	456.282	1	87.88		76397	1	928	150	131	528	377	1139	478	482
P15502-7|ELN_HUMAN	A.KFGAGAAGVLPGVGGAGVP.G	Y	23.48	1580.87	19	14	791.452	2	164.05		121402	2	6	6	6	6	6	3	255	273
P15502-7|ELN_HUMAN	V.VGAGPAAAAAAA.K	Y	15.82	896.472	12	6.4	449.246	2	78.72		71527	1	152	243	140	191	152	152	590	601
P15502-7|ELN_HUMAN	G.GVVGAGPAAAAAA.A	Y	13.95	981.524	13	-2.1	491.768	2	46.35		54324	1	60	30	70	50	172	61	588	600
P15502-7|ELN_HUMAN	A.GKAGY.P	N	13.72	494.249	5	-4.2	495.254	1	85.01		74879	1	30	122	120	141	182	152	230	234
P15502-7|ELN_HUMAN	L.VPGGPGFGPG.V	Y	12.72	840.413	10	-4.2	421.212	2	105.33		85750	1	131	81	30	162	121	120	313	322
P15502-7|ELN_HUMAN	G.VGVPGAGIPV.V	Y	11.78	864.507	10	-5.6	433.258	2	80.41		72420	1	356	243	286	285	404	244	334	343
P15502-7|ELN_HUMAN	P.YGYGPGGVAGA.A	Y	11.29	967.44	11	14.7	484.734	2	52.8		57705	1	91	130	122	20	121	132	218	228
P15502-7|ELN_HUMAN	G.GLAGAG.L	N	10.97	444.233	6	-2.6	445.239	1	52.09		57331	1	91	121	50	60	141	100	59	64
P15502-7|ELN_HUMAN	G.VLLLL.L	N	10.7	569.415	5	-3.8	570.42	1	160.33		116448	2	10	0	0	20	20	10	13	17
P15502-7|ELN_HUMAN	G.LGGIP.P	N	10.33	455.274	5	-6.7	456.279	1	85.95		75372	1	60	100	50	30	80	80	634	638
P15502-7|ELN_HUMAN	G.VGVAPGVGVAPGIGP.G	Y	10.32	1245.71	15	-2.8	416.242	3	40.66		51309	1	163	76	106	163	178	80	478	492
P15502-7|ELN_HUMAN	L.VPGGP.G	N	9.9	425.227	5	0	426.235	1	92.96		79086	1	181	130	111	202	244	182	313	317
P15502-7|ELN_HUMAN	G.YGPGG.V	N	9.7	449.191	5	-1.3	450.198	1	36.64		49176	2	209	193	203	249	285	163	220	224
P15502-7|ELN_HUMAN	A.GAGLGA.G	N	9.55	444.233	6	-11.3	445.236	1	26.16		43622	3	114	115	87	161	145	85	62	67
P15502-7|ELN_HUMAN	F.GAGAAGVLPGVGGAGVPG.V	Y	8.82	1362.73	18	7.2	455.252	3	61.92		62532	1	90	121	90	228	233	50	257	274
P15502-7|ELN_HUMAN	V.APGIG.P	N	8.5	413.227	5	3.8	414.236	1	42.53		52302	1	143	234	191	192	213	173	487	491
P15502-7|ELN_HUMAN	V.KPKAPGVGGAFA.G	Y	8.47	1098.62	12	-5.6	367.211	3	36.62		49169	1	264	255	408	224	243	172	166	177
P15502-7|ELN_HUMAN	A.KAAKYGLVPGVGVAPGV.G	Y	8.24	1581.92	17	6.4	528.319	3	61.41		62267	1	132	274	181	212	334	293	438	454
P15502-7|ELN_HUMAN	P.SRPGG.V	N	7.51	472.239	5	-3.5	473.245	1	46.58		54448	1	141	81	91	142	161	141	24	28
P15502-7|ELN_HUMAN	G.AGLGAG.L	N	7.1	444.233	6	-13.4	445.235	1	27.08		44118	1	123	118	105	161	119	105	63	68
P15502-7|ELN_HUMAN	V.GLAPGVGVAP.G	Y	6.89	836.476	10	7.1	419.248	2	49.47		55960	1	153	131	162	192	141	172	467	476
P15502-7|ELN_HUMAN	V.GAGPA.A	N	6.8	371.18	5	7	372.19	1	51.01		56764	1	151	172	121	151	193	121	591	595
P15502-7|ELN_HUMAN	A.IPGIG.G	N	6.09	455.274	5	-10.8	456.277	1	85.41		75089	1	111	71	50	162	70	91	279	283
P15502-7|ELN_HUMAN	V.VGAGPA.A	N	5.92	470.249	6	-11.8	471.251	1	46.53		54422	1	30	61	91	222	183	80	590	595
P15502-7|ELN_HUMAN	R.PGVLL.L	N	5.92	497.321	5	1.1	498.329	1	28.7		44959	1	72	84	64	74	40	22	11	15
P15502-7|ELN_HUMAN	G.ALGGVGIPGGVVGAGPA.A	Y	5.79	1347.75	17	2	450.259	3	49.18		55808	1	171	259	110	131	126	90	579	595
P15502-7|ELN_HUMAN	L.GKACG.R	N	5.09	434.195	5	-5.9	435.2	1	47.53		54947	1	141	152	141	174	90	80	669	673
P15502-7|ELN_HUMAN	V.GAAGLG.G	N	5.03	444.233	6	-12.5	445.235	1	38.9		50385	1	106	105	55	137	181	80	614	619
P15502-7|ELN_HUMAN	G.LAPGV.G	N	5.01	455.274	5	0.8	456.282	1	87.88		76397	1	928	150	131	528	377	1139	468	472
tr|G3V0G6|G3V0G6_HUMAN	A.KFGAGAAGVLPGVGGAGVP.G	Y	23.48	1580.87	19	14	791.452	2	164.05		121402	2	6	6	6	6	6	3	260	278
tr|G3V0G6|G3V0G6_HUMAN	V.VGAGPAAAAAAA.K	Y	15.82	896.472	12	6.4	449.246	2	78.72		71527	1	152	243	140	191	152	152	595	606
tr|G3V0G6|G3V0G6_HUMAN	G.GVVGAGPAAAAAA.A	Y	13.95	981.524	13	-2.1	491.768	2	46.35		54324	1	60	30	70	50	172	61	593	605
tr|G3V0G6|G3V0G6_HUMAN	A.GKAGY.P	N	13.72	494.249	5	-4.2	495.254	1	85.01		74879	1	30	122	120	141	182	152	235	239
tr|G3V0G6|G3V0G6_HUMAN	L.VPGGPGFGPG.V	Y	12.72	840.413	10	-4.2	421.212	2	105.33		85750	1	131	81	30	162	121	120	318	327
tr|G3V0G6|G3V0G6_HUMAN	G.VGVPGAGIPV.V	Y	11.78	864.507	10	-5.6	433.258	2	80.41		72420	1	356	243	286	285	404	244	339	348
tr|G3V0G6|G3V0G6_HUMAN	P.YGYGPGGVAGA.A	Y	11.29	967.44	11	14.7	484.734	2	52.8		57705	1	91	130	122	20	121	132	223	233
tr|G3V0G6|G3V0G6_HUMAN	G.GLAGAG.L	N	10.97	444.233	6	-2.6	445.239	1	52.09		57331	1	91	121	50	60	141	100	59	64
tr|G3V0G6|G3V0G6_HUMAN	G.VLLLL.L	N	10.7	569.415	5	-3.8	570.42	1	160.33		116448	2	10	0	0	20	20	10	13	17
tr|G3V0G6|G3V0G6_HUMAN	G.LGGIP.P	N	10.33	455.274	5	-6.7	456.279	1	85.95		75372	1	60	100	50	30	80	80	639	643
tr|G3V0G6|G3V0G6_HUMAN	G.VGVAPGVGVAPGIGP.G	Y	10.32	1245.71	15	-2.8	416.242	3	40.66		51309	1	163	76	106	163	178	80	483	497
tr|G3V0G6|G3V0G6_HUMAN	L.VPGGP.G	N	9.9	425.227	5	0	426.235	1	92.96		79086	1	181	130	111	202	244	182	318	322
tr|G3V0G6|G3V0G6_HUMAN	G.YGPGG.V	N	9.7	449.191	5	-1.3	450.198	1	36.64		49176	2	209	193	203	249	285	163	225	229
tr|G3V0G6|G3V0G6_HUMAN	A.GAGLGA.G	N	9.55	444.233	6	-11.3	445.236	1	26.16		43622	3	114	115	87	161	145	85	62	67
tr|G3V0G6|G3V0G6_HUMAN	F.GAGAAGVLPGVGGAGVPG.V	Y	8.82	1362.73	18	7.2	455.252	3	61.92		62532	1	90	121	90	228	233	50	262	279
tr|G3V0G6|G3V0G6_HUMAN	V.APGIG.P	N	8.5	413.227	5	3.8	414.236	1	42.53		52302	1	143	234	191	192	213	173	492	496
tr|G3V0G6|G3V0G6_HUMAN	V.KPKAPGVGGAFA.G	Y	8.47	1098.62	12	-5.6	367.211	3	36.62		49169	1	264	255	408	224	243	172	171	182
tr|G3V0G6|G3V0G6_HUMAN	A.KAAKYGLVPGVGVAPGV.G	Y	8.24	1581.92	17	6.4	528.319	3	61.41		62267	1	132	274	181	212	334	293	443	459
tr|G3V0G6|G3V0G6_HUMAN	P.SRPGG.V	N	7.51	472.239	5	-3.5	473.245	1	46.58		54448	1	141	81	91	142	161	141	24	28
tr|G3V0G6|G3V0G6_HUMAN	G.AGLGAG.L	N	7.1	444.233	6	-13.4	445.235	1	27.08		44118	1	123	118	105	161	119	105	63	68
tr|G3V0G6|G3V0G6_HUMAN	V.GLAPGVGVAP.G	Y	6.89	836.476	10	7.1	419.248	2	49.47		55960	1	153	131	162	192	141	172	472	481
tr|G3V0G6|G3V0G6_HUMAN	V.GAGPA.A	N	6.8	371.18	5	7	372.19	1	51.01		56764	1	151	172	121	151	193	121	596	600
tr|G3V0G6|G3V0G6_HUMAN	A.IPGIG.G	N	6.09	455.274	5	-10.8	456.277	1	85.41		75089	1	111	71	50	162	70	91	284	288
tr|G3V0G6|G3V0G6_HUMAN	V.VGAGPA.A	N	5.92	470.249	6	-11.8	471.251	1	46.53		54422	1	30	61	91	222	183	80	595	600
tr|G3V0G6|G3V0G6_HUMAN	R.PGVLL.L	N	5.92	497.321	5	1.1	498.329	1	28.7		44959	1	72	84	64	74	40	22	11	15
tr|G3V0G6|G3V0G6_HUMAN	G.ALGGVGIPGGVVGAGPA.A	Y	5.79	1347.75	17	2	450.259	3	49.18		55808	1	171	259	110	131	126	90	584	600
tr|G3V0G6|G3V0G6_HUMAN	L.GKACG.R	N	5.09	434.195	5	-5.9	435.2	1	47.53		54947	1	141	152	141	174	90	80	692	696
tr|G3V0G6|G3V0G6_HUMAN	V.GAAGLG.G	N	5.03	444.233	6	-12.5	445.235	1	38.9		50385	1	106	105	55	137	181	80	619	624
tr|G3V0G6|G3V0G6_HUMAN	G.LAPGV.G	N	5.01	455.274	5	0.8	456.282	1	87.88		76397	1	928	150	131	528	377	1139	473	477
tr|E7ENM0|E7ENM0_HUMAN	A.KFGAGAAGVLPGVGGAGVP.G	Y	23.48	1580.87	19	14	791.452	2	164.05		121402	2	6	6	6	6	6	3	265	283
tr|E7ENM0|E7ENM0_HUMAN	V.VGAGPAAAAAAA.K	Y	15.82	896.472	12	6.4	449.246	2	78.72		71527	1	152	243	140	191	152	152	619	630
tr|E7ENM0|E7ENM0_HUMAN	G.GVVGAGPAAAAAA.A	Y	13.95	981.524	13	-2.1	491.768	2	46.35		54324	1	60	30	70	50	172	61	617	629
tr|E7ENM0|E7ENM0_HUMAN	A.GKAGY.P	N	13.72	494.249	5	-4.2	495.254	1	85.01		74879	1	30	122	120	141	182	152	240	244
tr|E7ENM0|E7ENM0_HUMAN	L.VPGGPGFGPG.V	Y	12.72	840.413	10	-4.2	421.212	2	105.33		85750	1	131	81	30	162	121	120	323	332
tr|E7ENM0|E7ENM0_HUMAN	G.VGVPGAGIPV.V	Y	11.78	864.507	10	-5.6	433.258	2	80.41		72420	1	356	243	286	285	404	244	344	353
tr|E7ENM0|E7ENM0_HUMAN	P.YGYGPGGVAGA.A	Y	11.29	967.44	11	14.7	484.734	2	52.8		57705	1	91	130	122	20	121	132	228	238
tr|E7ENM0|E7ENM0_HUMAN	G.GLAGAG.L	N	10.97	444.233	6	-2.6	445.239	1	52.09		57331	1	91	121	50	60	141	100	69	74
tr|E7ENM0|E7ENM0_HUMAN	G.VLLLL.L	N	10.7	569.415	5	-3.8	570.42	1	160.33		116448	2	10	0	0	20	20	10	13	17
tr|E7ENM0|E7ENM0_HUMAN	G.LGGIP.P	N	10.33	455.274	5	-6.7	456.279	1	85.95		75372	1	60	100	50	30	80	80	663	667
tr|E7ENM0|E7ENM0_HUMAN	G.VGVAPGVGVAPGIGP.G	Y	10.32	1245.71	15	-2.8	416.242	3	40.66		51309	1	163	76	106	163	178	80	507	521
tr|E7ENM0|E7ENM0_HUMAN	L.VPGGP.G	N	9.9	425.227	5	0	426.235	1	92.96		79086	1	181	130	111	202	244	182	323	327
tr|E7ENM0|E7ENM0_HUMAN	G.ALGGGA.L	Y	9.72	444.233	6	12.5	445.246	1	89.82		77418	2	70	50	80	100	120	80	50	55
tr|E7ENM0|E7ENM0_HUMAN	G.YGPGG.V	N	9.7	449.191	5	-1.3	450.198	1	36.64		49176	2	209	193	203	249	285	163	230	234
tr|E7ENM0|E7ENM0_HUMAN	P.GAGLGA.L	N	9.55	444.233	6	-11.3	445.236	1	26.16		43622	3	114	115	87	161	145	85	45	50
tr|E7ENM0|E7ENM0_HUMAN	F.GAGAAGVLPGVGGAGVPG.V	Y	8.82	1362.73	18	7.2	455.252	3	61.92		62532	1	90	121	90	228	233	50	267	284
tr|E7ENM0|E7ENM0_HUMAN	V.APGIG.P	N	8.5	413.227	5	3.8	414.236	1	42.53		52302	1	143	234	191	192	213	173	516	520
tr|E7ENM0|E7ENM0_HUMAN	V.KPKAPGVGGAFA.G	Y	8.47	1098.62	12	-5.6	367.211	3	36.62		49169	1	264	255	408	224	243	172	176	187
tr|E7ENM0|E7ENM0_HUMAN	P.SRPGG.V	N	7.51	472.239	5	-3.5	473.245	1	46.58		54448	1	141	81	91	142	161	141	24	28
tr|E7ENM0|E7ENM0_HUMAN	G.AGLGAG.L	N	7.1	444.233	6	-13.4	445.235	1	27.08		44118	1	123	118	105	161	119	105	73	78
tr|E7ENM0|E7ENM0_HUMAN	V.GLAPGVGVAP.G	Y	6.89	836.476	10	7.1	419.248	2	49.47		55960	1	153	131	162	192	141	172	496	505
tr|E7ENM0|E7ENM0_HUMAN	V.GAGPA.A	N	6.8	371.18	5	7	372.19	1	51.01		56764	1	151	172	121	151	193	121	620	624
tr|E7ENM0|E7ENM0_HUMAN	A.IPGIG.G	N	6.09	455.274	5	-10.8	456.277	1	85.41		75089	1	111	71	50	162	70	91	289	293
tr|E7ENM0|E7ENM0_HUMAN	V.VGAGPA.A	N	5.92	470.249	6	-11.8	471.251	1	46.53		54422	1	30	61	91	222	183	80	619	624
tr|E7ENM0|E7ENM0_HUMAN	R.PGVLL.L	N	5.92	497.321	5	1.1	498.329	1	28.7		44959	1	72	84	64	74	40	22	11	15
tr|E7ENM0|E7ENM0_HUMAN	G.ALGGVGIPGGVVGAGPA.A	Y	5.79	1347.75	17	2	450.259	3	49.18		55808	1	171	259	110	131	126	90	608	624
tr|E7ENM0|E7ENM0_HUMAN	A.QFGLVPGVGVAPG.V	Y	5.51	1196.66	13	12.7	399.897	3	45.33		53791	1	158	167	111	228	239	198	470	482
tr|E7ENM0|E7ENM0_HUMAN	L.GKACG.R	N	5.09	434.195	5	-5.9	435.2	1	47.53		54947	1	141	152	141	174	90	80	698	702
tr|E7ENM0|E7ENM0_HUMAN	V.GAAGLG.G	N	5.03	444.233	6	-12.5	445.235	1	38.9		50385	1	106	105	55	137	181	80	643	648
tr|E7ENM0|E7ENM0_HUMAN	G.LAPGV.G	N	5.01	455.274	5	0.8	456.282	1	87.88		76397	1	928	150	131	528	377	1139	497	501
P15502-5|ELN_HUMAN	A.KFGAGAAGVLPGVGGAGVP.G	Y	23.48	1580.87	19	14	791.452	2	164.05		121402	2	6	6	6	6	6	3	270	288
P15502-5|ELN_HUMAN	V.VGAGPAAAAAAA.K	Y	15.82	896.472	12	6.4	449.246	2	78.72		71527	1	152	243	140	191	152	152	624	635
P15502-5|ELN_HUMAN	G.GVVGAGPAAAAAA.A	Y	13.95	981.524	13	-2.1	491.768	2	46.35		54324	1	60	30	70	50	172	61	622	634
P15502-5|ELN_HUMAN	A.GKAGY.P	N	13.72	494.249	5	-4.2	495.254	1	85.01		74879	1	30	122	120	141	182	152	245	249
P15502-5|ELN_HUMAN	L.VPGGPGFGPG.V	Y	12.72	840.413	10	-4.2	421.212	2	105.33		85750	1	131	81	30	162	121	120	328	337
P15502-5|ELN_HUMAN	G.VGVPGAGIPV.V	Y	11.78	864.507	10	-5.6	433.258	2	80.41		72420	1	356	243	286	285	404	244	349	358
P15502-5|ELN_HUMAN	P.YGYGPGGVAGA.A	Y	11.29	967.44	11	14.7	484.734	2	52.8		57705	1	91	130	122	20	121	132	233	243
P15502-5|ELN_HUMAN	G.GLAGAG.L	N	10.97	444.233	6	-2.6	445.239	1	52.09		57331	1	91	121	50	60	141	100	69	74
P15502-5|ELN_HUMAN	G.VLLLL.L	N	10.7	569.415	5	-3.8	570.42	1	160.33		116448	2	10	0	0	20	20	10	13	17
P15502-5|ELN_HUMAN	G.LGGIP.P	N	10.33	455.274	5	-6.7	456.279	1	85.95		75372	1	60	100	50	30	80	80	668	672
P15502-5|ELN_HUMAN	G.VGVAPGVGVAPGIGP.G	Y	10.32	1245.71	15	-2.8	416.242	3	40.66		51309	1	163	76	106	163	178	80	512	526
P15502-5|ELN_HUMAN	L.VPGGP.G	N	9.9	425.227	5	0	426.235	1	92.96		79086	1	181	130	111	202	244	182	328	332
P15502-5|ELN_HUMAN	G.ALGGGA.L	Y	9.72	444.233	6	12.5	445.246	1	89.82		77418	2	70	50	80	100	120	80	50	55
P15502-5|ELN_HUMAN	G.YGPGG.V	N	9.7	449.191	5	-1.3	450.198	1	36.64		49176	2	209	193	203	249	285	163	235	239
P15502-5|ELN_HUMAN	P.GAGLGA.L	N	9.55	444.233	6	-11.3	445.236	1	26.16		43622	3	114	115	87	161	145	85	45	50
P15502-5|ELN_HUMAN	F.GAGAAGVLPGVGGAGVPG.V	Y	8.82	1362.73	18	7.2	455.252	3	61.92		62532	1	90	121	90	228	233	50	272	289
P15502-5|ELN_HUMAN	V.APGIG.P	N	8.5	413.227	5	3.8	414.236	1	42.53		52302	1	143	234	191	192	213	173	521	525
P15502-5|ELN_HUMAN	V.KPKAPGVGGAFA.G	Y	8.47	1098.62	12	-5.6	367.211	3	36.62		49169	1	264	255	408	224	243	172	181	192
P15502-5|ELN_HUMAN	P.SRPGG.V	N	7.51	472.239	5	-3.5	473.245	1	46.58		54448	1	141	81	91	142	161	141	24	28
P15502-5|ELN_HUMAN	G.AGLGAG.L	N	7.1	444.233	6	-13.4	445.235	1	27.08		44118	1	123	118	105	161	119	105	73	78
P15502-5|ELN_HUMAN	V.GLAPGVGVAP.G	Y	6.89	836.476	10	7.1	419.248	2	49.47		55960	1	153	131	162	192	141	172	501	510
P15502-5|ELN_HUMAN	V.GAGPA.A	N	6.8	371.18	5	7	372.19	1	51.01		56764	1	151	172	121	151	193	121	625	629
P15502-5|ELN_HUMAN	A.IPGIG.G	N	6.09	455.274	5	-10.8	456.277	1	85.41		75089	1	111	71	50	162	70	91	294	298
P15502-5|ELN_HUMAN	V.VGAGPA.A	N	5.92	470.249	6	-11.8	471.251	1	46.53		54422	1	30	61	91	222	183	80	624	629
P15502-5|ELN_HUMAN	R.PGVLL.L	N	5.92	497.321	5	1.1	498.329	1	28.7		44959	1	72	84	64	74	40	22	11	15
P15502-5|ELN_HUMAN	G.ALGGVGIPGGVVGAGPA.A	Y	5.79	1347.75	17	2	450.259	3	49.18		55808	1	171	259	110	131	126	90	613	629
P15502-5|ELN_HUMAN	A.QFGLVPGVGVAPG.V	Y	5.51	1196.66	13	12.7	399.897	3	45.33		53791	1	158	167	111	228	239	198	475	487
P15502-5|ELN_HUMAN	L.GKACG.R	N	5.09	434.195	5	-5.9	435.2	1	47.53		54947	1	141	152	141	174	90	80	703	707
P15502-5|ELN_HUMAN	V.GAAGLG.G	N	5.03	444.233	6	-12.5	445.235	1	38.9		50385	1	106	105	55	137	181	80	648	653
P15502-5|ELN_HUMAN	G.LAPGV.G	N	5.01	455.274	5	0.8	456.282	1	87.88		76397	1	928	150	131	528	377	1139	502	506
tr|B3KRT8|B3KRT8_HUMAN	A.KFGAGAAGVLPGVGGAGVP.G	Y	23.48	1580.87	19	14	791.452	2	164.05		121402	2	6	6	6	6	6	3	221	239
tr|B3KRT8|B3KRT8_HUMAN	V.VGAGPAAAAAAA.K	Y	15.82	896.472	12	6.4	449.246	2	78.72		71527	1	152	243	140	191	152	152	530	541
tr|B3KRT8|B3KRT8_HUMAN	G.GVVGAGPAAAAAA.A	Y	13.95	981.524	13	-2.1	491.768	2	46.35		54324	1	60	30	70	50	172	61	528	540
tr|B3KRT8|B3KRT8_HUMAN	A.GKAGY.P	N	13.72	494.249	5	-4.2	495.254	1	85.01		74879	1	30	122	120	141	182	152	196	200
tr|B3KRT8|B3KRT8_HUMAN	L.VPGGPGFGPG.V	Y	12.72	840.413	10	-4.2	421.212	2	105.33		85750	1	131	81	30	162	121	120	279	288
tr|B3KRT8|B3KRT8_HUMAN	G.VGVPGAGIPV.V	Y	11.78	864.507	10	-5.6	433.258	2	80.41		72420	1	356	243	286	285	404	244	300	309
tr|B3KRT8|B3KRT8_HUMAN	P.YGYGPGGVAGA.A	Y	11.29	967.44	11	14.7	484.734	2	52.8		57705	1	91	130	122	20	121	132	184	194
tr|B3KRT8|B3KRT8_HUMAN	G.GLAGAG.L	N	10.97	444.233	6	-2.6	445.239	1	52.09		57331	1	91	121	50	60	141	100	59	64
tr|B3KRT8|B3KRT8_HUMAN	G.VLLLL.L	N	10.7	569.415	5	-3.8	570.42	1	160.33		116448	2	10	0	0	20	20	10	13	17
tr|B3KRT8|B3KRT8_HUMAN	G.LGGIP.P	N	10.33	455.274	5	-6.7	456.279	1	85.95		75372	1	60	100	50	30	80	80	574	578
tr|B3KRT8|B3KRT8_HUMAN	G.VGVAPGVGVAPGIGP.G	Y	10.32	1245.71	15	-2.8	416.242	3	40.66		51309	1	163	76	106	163	178	80	418	432
tr|B3KRT8|B3KRT8_HUMAN	L.VPGGP.G	N	9.9	425.227	5	0	426.235	1	92.96		79086	1	181	130	111	202	244	182	279	283
tr|B3KRT8|B3KRT8_HUMAN	G.YGPGG.V	N	9.7	449.191	5	-1.3	450.198	1	36.64		49176	2	209	193	203	249	285	163	186	190
tr|B3KRT8|B3KRT8_HUMAN	A.GAGLGA.G	N	9.55	444.233	6	-11.3	445.236	1	26.16		43622	3	114	115	87	161	145	85	62	67
tr|B3KRT8|B3KRT8_HUMAN	F.GAGAAGVLPGVGGAGVPG.V	Y	8.82	1362.73	18	7.2	455.252	3	61.92		62532	1	90	121	90	228	233	50	223	240
tr|B3KRT8|B3KRT8_HUMAN	V.APGIG.P	N	8.5	413.227	5	3.8	414.236	1	42.53		52302	1	143	234	191	192	213	173	427	431
tr|B3KRT8|B3KRT8_HUMAN	A.KAAKYGLVPGVGVAPGV.G	Y	8.24	1581.92	17	6.4	528.319	3	61.41		62267	1	132	274	181	212	334	293	378	394
tr|B3KRT8|B3KRT8_HUMAN	P.SRPGG.V	N	7.51	472.239	5	-3.5	473.245	1	46.58		54448	1	141	81	91	142	161	141	24	28
tr|B3KRT8|B3KRT8_HUMAN	G.AGLGAG.L	N	7.1	444.233	6	-13.4	445.235	1	27.08		44118	1	123	118	105	161	119	105	63	68
tr|B3KRT8|B3KRT8_HUMAN	V.GLAPGVGVAP.G	Y	6.89	836.476	10	7.1	419.248	2	49.47		55960	1	153	131	162	192	141	172	407	416
tr|B3KRT8|B3KRT8_HUMAN	V.GAGPA.A	N	6.8	371.18	5	7	372.19	1	51.01		56764	1	151	172	121	151	193	121	531	535
tr|B3KRT8|B3KRT8_HUMAN	A.IPGIG.G	N	6.09	455.274	5	-10.8	456.277	1	85.41		75089	1	111	71	50	162	70	91	245	249
tr|B3KRT8|B3KRT8_HUMAN	V.VGAGPA.A	N	5.92	470.249	6	-11.8	471.251	1	46.53		54422	1	30	61	91	222	183	80	530	535
tr|B3KRT8|B3KRT8_HUMAN	R.PGVLL.L	N	5.92	497.321	5	1.1	498.329	1	28.7		44959	1	72	84	64	74	40	22	11	15
tr|B3KRT8|B3KRT8_HUMAN	G.ALGGVGIPGGVVGAGPA.A	Y	5.79	1347.75	17	2	450.259	3	49.18		55808	1	171	259	110	131	126	90	519	535
tr|B3KRT8|B3KRT8_HUMAN	L.GKACG.R	N	5.09	434.195	5	-5.9	435.2	1	47.53		54947	1	141	152	141	174	90	80	609	613
tr|B3KRT8|B3KRT8_HUMAN	V.GAAGLG.G	N	5.03	444.233	6	-12.5	445.235	1	38.9		50385	1	106	105	55	137	181	80	554	559
tr|B3KRT8|B3KRT8_HUMAN	G.LAPGV.G	N	5.01	455.274	5	0.8	456.282	1	87.88		76397	1	928	150	131	528	377	1139	408	412
P15502-2|ELN_HUMAN	A.KFGAGAAGVLPGVGGAGVP.G	Y	23.48	1580.87	19	14	791.452	2	164.05		121402	2	6	6	6	6	6	3	265	283
P15502-2|ELN_HUMAN	V.VGAGPAAAAAAA.K	Y	15.82	896.472	12	6.4	449.246	2	78.72		71527	1	152	243	140	191	152	152	619	630
P15502-2|ELN_HUMAN	G.GVVGAGPAAAAAA.A	Y	13.95	981.524	13	-2.1	491.768	2	46.35		54324	1	60	30	70	50	172	61	617	629
P15502-2|ELN_HUMAN	A.GKAGY.P	N	13.72	494.249	5	-4.2	495.254	1	85.01		74879	1	30	122	120	141	182	152	240	244
P15502-2|ELN_HUMAN	L.VPGGPGFGPG.V	Y	12.72	840.413	10	-4.2	421.212	2	105.33		85750	1	131	81	30	162	121	120	323	332
P15502-2|ELN_HUMAN	G.VGVPGAGIPV.V	Y	11.78	864.507	10	-5.6	433.258	2	80.41		72420	1	356	243	286	285	404	244	344	353
P15502-2|ELN_HUMAN	P.YGYGPGGVAGA.A	Y	11.29	967.44	11	14.7	484.734	2	52.8		57705	1	91	130	122	20	121	132	228	238
P15502-2|ELN_HUMAN	G.GLAGAG.L	N	10.97	444.233	6	-2.6	445.239	1	52.09		57331	1	91	121	50	60	141	100	69	74
P15502-2|ELN_HUMAN	G.VLLLL.L	N	10.7	569.415	5	-3.8	570.42	1	160.33		116448	2	10	0	0	20	20	10	13	17
P15502-2|ELN_HUMAN	G.LGGIP.P	N	10.33	455.274	5	-6.7	456.279	1	85.95		75372	1	60	100	50	30	80	80	663	667
P15502-2|ELN_HUMAN	G.VGVAPGVGVAPGIGP.G	Y	10.32	1245.71	15	-2.8	416.242	3	40.66		51309	1	163	76	106	163	178	80	507	521
P15502-2|ELN_HUMAN	L.VPGGP.G	N	9.9	425.227	5	0	426.235	1	92.96		79086	1	181	130	111	202	244	182	323	327
P15502-2|ELN_HUMAN	G.ALGGGA.L	Y	9.72	444.233	6	12.5	445.246	1	89.82		77418	2	70	50	80	100	120	80	50	55
P15502-2|ELN_HUMAN	G.YGPGG.V	N	9.7	449.191	5	-1.3	450.198	1	36.64		49176	2	209	193	203	249	285	163	230	234
P15502-2|ELN_HUMAN	P.GAGLGA.L	N	9.55	444.233	6	-11.3	445.236	1	26.16		43622	3	114	115	87	161	145	85	45	50
P15502-2|ELN_HUMAN	F.GAGAAGVLPGVGGAGVPG.V	Y	8.82	1362.73	18	7.2	455.252	3	61.92		62532	1	90	121	90	228	233	50	267	284
P15502-2|ELN_HUMAN	V.APGIG.P	N	8.5	413.227	5	3.8	414.236	1	42.53		52302	1	143	234	191	192	213	173	516	520
P15502-2|ELN_HUMAN	V.KPKAPGVGGAFA.G	Y	8.47	1098.62	12	-5.6	367.211	3	36.62		49169	1	264	255	408	224	243	172	176	187
P15502-2|ELN_HUMAN	P.SRPGG.V	N	7.51	472.239	5	-3.5	473.245	1	46.58		54448	1	141	81	91	142	161	141	24	28
P15502-2|ELN_HUMAN	G.AGLGAG.L	N	7.1	444.233	6	-13.4	445.235	1	27.08		44118	1	123	118	105	161	119	105	73	78
P15502-2|ELN_HUMAN	V.GLAPGVGVAP.G	Y	6.89	836.476	10	7.1	419.248	2	49.47		55960	1	153	131	162	192	141	172	496	505
P15502-2|ELN_HUMAN	V.GAGPA.A	N	6.8	371.18	5	7	372.19	1	51.01		56764	1	151	172	121	151	193	121	620	624
P15502-2|ELN_HUMAN	A.IPGIG.G	N	6.09	455.274	5	-10.8	456.277	1	85.41		75089	1	111	71	50	162	70	91	289	293
P15502-2|ELN_HUMAN	V.VGAGPA.A	N	5.92	470.249	6	-11.8	471.251	1	46.53		54422	1	30	61	91	222	183	80	619	624
P15502-2|ELN_HUMAN	R.PGVLL.L	N	5.92	497.321	5	1.1	498.329	1	28.7		44959	1	72	84	64	74	40	22	11	15
P15502-2|ELN_HUMAN	G.ALGGVGIPGGVVGAGPA.A	Y	5.79	1347.75	17	2	450.259	3	49.18		55808	1	171	259	110	131	126	90	608	624
P15502-2|ELN_HUMAN	A.QFGLVPGVGVAPG.V	Y	5.51	1196.66	13	12.7	399.897	3	45.33		53791	1	158	167	111	228	239	198	470	482
P15502-2|ELN_HUMAN	L.GKACG.R	N	5.09	434.195	5	-5.9	435.2	1	47.53		54947	1	141	152	141	174	90	80	716	720
P15502-2|ELN_HUMAN	V.GAAGLG.G	N	5.03	444.233	6	-12.5	445.235	1	38.9		50385	1	106	105	55	137	181	80	643	648
P15502-2|ELN_HUMAN	G.LAPGV.G	N	5.01	455.274	5	0.8	456.282	1	87.88		76397	1	928	150	131	528	377	1139	497	501
P15502-1|ELN_HUMAN	A.KFGAGAAGVLPGVGGAGVP.G	Y	23.48	1580.87	19	14	791.452	2	164.05		121402	2	6	6	6	6	6	3	265	283
P15502-1|ELN_HUMAN	V.VGAGPAAAAAAA.K	Y	15.82	896.472	12	6.4	449.246	2	78.72		71527	1	152	243	140	191	152	152	625	636
P15502-1|ELN_HUMAN	G.GVVGAGPAAAAAA.A	Y	13.95	981.524	13	-2.1	491.768	2	46.35		54324	1	60	30	70	50	172	61	623	635
P15502-1|ELN_HUMAN	A.GKAGY.P	N	13.72	494.249	5	-4.2	495.254	1	85.01		74879	1	30	122	120	141	182	152	240	244
P15502-1|ELN_HUMAN	L.VPGGPGFGPG.V	Y	12.72	840.413	10	-4.2	421.212	2	105.33		85750	1	131	81	30	162	121	120	323	332
P15502-1|ELN_HUMAN	G.VGVPGAGIPV.V	Y	11.78	864.507	10	-5.6	433.258	2	80.41		72420	1	356	243	286	285	404	244	344	353
P15502-1|ELN_HUMAN	P.YGYGPGGVAGA.A	Y	11.29	967.44	11	14.7	484.734	2	52.8		57705	1	91	130	122	20	121	132	228	238
P15502-1|ELN_HUMAN	G.GLAGAG.L	N	10.97	444.233	6	-2.6	445.239	1	52.09		57331	1	91	121	50	60	141	100	69	74
P15502-1|ELN_HUMAN	G.VLLLL.L	N	10.7	569.415	5	-3.8	570.42	1	160.33		116448	2	10	0	0	20	20	10	13	17
P15502-1|ELN_HUMAN	G.LGGIP.P	N	10.33	455.274	5	-6.7	456.279	1	85.95		75372	1	60	100	50	30	80	80	669	673
P15502-1|ELN_HUMAN	G.VGVAPGVGVAPGIGP.G	Y	10.32	1245.71	15	-2.8	416.242	3	40.66		51309	1	163	76	106	163	178	80	513	527
P15502-1|ELN_HUMAN	L.VPGGP.G	N	9.9	425.227	5	0	426.235	1	92.96		79086	1	181	130	111	202	244	182	323	327
P15502-1|ELN_HUMAN	G.ALGGGA.L	Y	9.72	444.233	6	12.5	445.246	1	89.82		77418	2	70	50	80	100	120	80	50	55
P15502-1|ELN_HUMAN	G.YGPGG.V	N	9.7	449.191	5	-1.3	450.198	1	36.64		49176	2	209	193	203	249	285	163	230	234
P15502-1|ELN_HUMAN	P.GAGLGA.L	N	9.55	444.233	6	-11.3	445.236	1	26.16		43622	3	114	115	87	161	145	85	45	50
P15502-1|ELN_HUMAN	F.GAGAAGVLPGVGGAGVPG.V	Y	8.82	1362.73	18	7.2	455.252	3	61.92		62532	1	90	121	90	228	233	50	267	284
P15502-1|ELN_HUMAN	V.APGIG.P	N	8.5	413.227	5	3.8	414.236	1	42.53		52302	1	143	234	191	192	213	173	522	526
P15502-1|ELN_HUMAN	V.KPKAPGVGGAFA.G	Y	8.47	1098.62	12	-5.6	367.211	3	36.62		49169	1	264	255	408	224	243	172	176	187
P15502-1|ELN_HUMAN	P.SRPGG.V	N	7.51	472.239	5	-3.5	473.245	1	46.58		54448	1	141	81	91	142	161	141	24	28
P15502-1|ELN_HUMAN	G.AGLGAG.L	N	7.1	444.233	6	-13.4	445.235	1	27.08		44118	1	123	118	105	161	119	105	73	78
P15502-1|ELN_HUMAN	V.GLAPGVGVAP.G	Y	6.89	836.476	10	7.1	419.248	2	49.47		55960	1	153	131	162	192	141	172	502	511
P15502-1|ELN_HUMAN	V.GAGPA.A	N	6.8	371.18	5	7	372.19	1	51.01		56764	1	151	172	121	151	193	121	626	630
P15502-1|ELN_HUMAN	A.IPGIG.G	N	6.09	455.274	5	-10.8	456.277	1	85.41		75089	1	111	71	50	162	70	91	289	293
P15502-1|ELN_HUMAN	V.VGAGPA.A	N	5.92	470.249	6	-11.8	471.251	1	46.53		54422	1	30	61	91	222	183	80	625	630
P15502-1|ELN_HUMAN	R.PGVLL.L	N	5.92	497.321	5	1.1	498.329	1	28.7		44959	1	72	84	64	74	40	22	11	15
P15502-1|ELN_HUMAN	G.ALGGVGIPGGVVGAGPA.A	Y	5.79	1347.75	17	2	450.259	3	49.18		55808	1	171	259	110	131	126	90	614	630
P15502-1|ELN_HUMAN	L.GKACG.R	N	5.09	434.195	5	-5.9	435.2	1	47.53		54947	1	141	152	141	174	90	80	722	726
P15502-1|ELN_HUMAN	V.GAAGLG.G	N	5.03	444.233	6	-12.5	445.235	1	38.9		50385	1	106	105	55	137	181	80	649	654
P15502-1|ELN_HUMAN	G.LAPGV.G	N	5.01	455.274	5	0.8	456.282	1	87.88		76397	1	928	150	131	528	377	1139	503	507
tr|E7EN65|E7EN65_HUMAN	A.KFGAGAAGVLPGVGGAGVP.G	Y	23.48	1580.87	19	14	791.452	2	164.05		121402	2	6	6	6	6	6	3	255	273
tr|E7EN65|E7EN65_HUMAN	V.VGAGPAAAAAAA.K	Y	15.82	896.472	12	6.4	449.246	2	78.72		71527	1	152	243	140	191	152	152	609	620
tr|E7EN65|E7EN65_HUMAN	G.GVVGAGPAAAAAA.A	Y	13.95	981.524	13	-2.1	491.768	2	46.35		54324	1	60	30	70	50	172	61	607	619
tr|E7EN65|E7EN65_HUMAN	A.GKAGY.P	N	13.72	494.249	5	-4.2	495.254	1	85.01		74879	1	30	122	120	141	182	152	230	234
tr|E7EN65|E7EN65_HUMAN	L.VPGGPGFGPG.V	Y	12.72	840.413	10	-4.2	421.212	2	105.33		85750	1	131	81	30	162	121	120	313	322
tr|E7EN65|E7EN65_HUMAN	G.VGVPGAGIPV.V	Y	11.78	864.507	10	-5.6	433.258	2	80.41		72420	1	356	243	286	285	404	244	334	343
tr|E7EN65|E7EN65_HUMAN	P.YGYGPGGVAGA.A	Y	11.29	967.44	11	14.7	484.734	2	52.8		57705	1	91	130	122	20	121	132	218	228
tr|E7EN65|E7EN65_HUMAN	G.GLAGAG.L	N	10.97	444.233	6	-2.6	445.239	1	52.09		57331	1	91	121	50	60	141	100	59	64
tr|E7EN65|E7EN65_HUMAN	G.VLLLL.L	N	10.7	569.415	5	-3.8	570.42	1	160.33		116448	2	10	0	0	20	20	10	13	17
tr|E7EN65|E7EN65_HUMAN	G.LGGIP.P	N	10.33	455.274	5	-6.7	456.279	1	85.95		75372	1	60	100	50	30	80	80	653	657
tr|E7EN65|E7EN65_HUMAN	G.VGVAPGVGVAPGIGP.G	Y	10.32	1245.71	15	-2.8	416.242	3	40.66		51309	1	163	76	106	163	178	80	497	511
tr|E7EN65|E7EN65_HUMAN	L.VPGGP.G	N	9.9	425.227	5	0	426.235	1	92.96		79086	1	181	130	111	202	244	182	313	317
tr|E7EN65|E7EN65_HUMAN	G.YGPGG.V	N	9.7	449.191	5	-1.3	450.198	1	36.64		49176	2	209	193	203	249	285	163	220	224
tr|E7EN65|E7EN65_HUMAN	A.GAGLGA.G	N	9.55	444.233	6	-11.3	445.236	1	26.16		43622	3	114	115	87	161	145	85	62	67
tr|E7EN65|E7EN65_HUMAN	F.GAGAAGVLPGVGGAGVPG.V	Y	8.82	1362.73	18	7.2	455.252	3	61.92		62532	1	90	121	90	228	233	50	257	274
tr|E7EN65|E7EN65_HUMAN	V.APGIG.P	N	8.5	413.227	5	3.8	414.236	1	42.53		52302	1	143	234	191	192	213	173	506	510
tr|E7EN65|E7EN65_HUMAN	V.KPKAPGVGGAFA.G	Y	8.47	1098.62	12	-5.6	367.211	3	36.62		49169	1	264	255	408	224	243	172	166	177
tr|E7EN65|E7EN65_HUMAN	P.SRPGG.V	N	7.51	472.239	5	-3.5	473.245	1	46.58		54448	1	141	81	91	142	161	141	24	28
tr|E7EN65|E7EN65_HUMAN	G.AGLGAG.L	N	7.1	444.233	6	-13.4	445.235	1	27.08		44118	1	123	118	105	161	119	105	63	68
tr|E7EN65|E7EN65_HUMAN	V.GLAPGVGVAP.G	Y	6.89	836.476	10	7.1	419.248	2	49.47		55960	1	153	131	162	192	141	172	486	495
tr|E7EN65|E7EN65_HUMAN	V.GAGPA.A	N	6.8	371.18	5	7	372.19	1	51.01		56764	1	151	172	121	151	193	121	610	614
tr|E7EN65|E7EN65_HUMAN	A.IPGIG.G	N	6.09	455.274	5	-10.8	456.277	1	85.41		75089	1	111	71	50	162	70	91	279	283
tr|E7EN65|E7EN65_HUMAN	V.VGAGPA.A	N	5.92	470.249	6	-11.8	471.251	1	46.53		54422	1	30	61	91	222	183	80	609	614
tr|E7EN65|E7EN65_HUMAN	R.PGVLL.L	N	5.92	497.321	5	1.1	498.329	1	28.7		44959	1	72	84	64	74	40	22	11	15
tr|E7EN65|E7EN65_HUMAN	G.ALGGVGIPGGVVGAGPA.A	Y	5.79	1347.75	17	2	450.259	3	49.18		55808	1	171	259	110	131	126	90	598	614
tr|E7EN65|E7EN65_HUMAN	A.QFGLVPGVGVAPG.V	Y	5.51	1196.66	13	12.7	399.897	3	45.33		53791	1	158	167	111	228	239	198	460	472
tr|E7EN65|E7EN65_HUMAN	L.GKACG.R	N	5.09	434.195	5	-5.9	435.2	1	47.53		54947	1	141	152	141	174	90	80	706	710
tr|E7EN65|E7EN65_HUMAN	V.GAAGLG.G	N	5.03	444.233	6	-12.5	445.235	1	38.9		50385	1	106	105	55	137	181	80	633	638
tr|E7EN65|E7EN65_HUMAN	G.LAPGV.G	N	5.01	455.274	5	0.8	456.282	1	87.88		76397	1	928	150	131	528	377	1139	487	491
P15502-4|ELN_HUMAN	A.KFGAGAAGVLPGVGGAGVP.G	Y	23.48	1580.87	19	14	791.452	2	164.05		121402	2	6	6	6	6	6	3	265	283
P15502-4|ELN_HUMAN	V.VGAGPAAAAAAA.K	Y	15.82	896.472	12	6.4	449.246	2	78.72		71527	1	152	243	140	191	152	152	652	663
P15502-4|ELN_HUMAN	G.GVVGAGPAAAAAA.A	Y	13.95	981.524	13	-2.1	491.768	2	46.35		54324	1	60	30	70	50	172	61	650	662
P15502-4|ELN_HUMAN	A.GKAGY.P	N	13.72	494.249	5	-4.2	495.254	1	85.01		74879	1	30	122	120	141	182	152	240	244
P15502-4|ELN_HUMAN	L.VPGGPGFGPG.V	Y	12.72	840.413	10	-4.2	421.212	2	105.33		85750	1	131	81	30	162	121	120	323	332
P15502-4|ELN_HUMAN	G.VGVPGAGIPV.V	Y	11.78	864.507	10	-5.6	433.258	2	80.41		72420	1	356	243	286	285	404	244	344	353
P15502-4|ELN_HUMAN	P.YGYGPGGVAGA.A	Y	11.29	967.44	11	14.7	484.734	2	52.8		57705	1	91	130	122	20	121	132	228	238
P15502-4|ELN_HUMAN	G.GLAGAG.L	N	10.97	444.233	6	-2.6	445.239	1	52.09		57331	1	91	121	50	60	141	100	69	74
P15502-4|ELN_HUMAN	G.VLLLL.L	N	10.7	569.415	5	-3.8	570.42	1	160.33		116448	2	10	0	0	20	20	10	13	17
P15502-4|ELN_HUMAN	G.LGGIP.P	N	10.33	455.274	5	-6.7	456.279	1	85.95		75372	1	60	100	50	30	80	80	696	700
P15502-4|ELN_HUMAN	G.VGVAPGVGVAPGIGP.G	Y	10.32	1245.71	15	-2.8	416.242	3	40.66		51309	1	163	76	106	163	178	80	507	521
P15502-4|ELN_HUMAN	L.VPGGP.G	N	9.9	425.227	5	0	426.235	1	92.96		79086	1	181	130	111	202	244	182	323	327
P15502-4|ELN_HUMAN	G.ALGGGA.L	Y	9.72	444.233	6	12.5	445.246	1	89.82		77418	2	70	50	80	100	120	80	50	55
P15502-4|ELN_HUMAN	G.YGPGG.V	N	9.7	449.191	5	-1.3	450.198	1	36.64		49176	2	209	193	203	249	285	163	230	234
P15502-4|ELN_HUMAN	P.GAGLGA.L	N	9.55	444.233	6	-11.3	445.236	1	26.16		43622	3	114	115	87	161	145	85	45	50
P15502-4|ELN_HUMAN	F.GAGAAGVLPGVGGAGVPG.V	Y	8.82	1362.73	18	7.2	455.252	3	61.92		62532	1	90	121	90	228	233	50	267	284
P15502-4|ELN_HUMAN	V.APGIG.P	N	8.5	413.227	5	3.8	414.236	1	42.53		52302	1	143	234	191	192	213	173	516	520
P15502-4|ELN_HUMAN	V.KPKAPGVGGAFA.G	Y	8.47	1098.62	12	-5.6	367.211	3	36.62		49169	1	264	255	408	224	243	172	176	187
P15502-4|ELN_HUMAN	P.SRPGG.V	N	7.51	472.239	5	-3.5	473.245	1	46.58		54448	1	141	81	91	142	161	141	24	28
P15502-4|ELN_HUMAN	G.AGLGAG.L	N	7.1	444.233	6	-13.4	445.235	1	27.08		44118	1	123	118	105	161	119	105	73	78
P15502-4|ELN_HUMAN	V.GLAPGVGVAP.G	Y	6.89	836.476	10	7.1	419.248	2	49.47		55960	1	153	131	162	192	141	172	496	505
P15502-4|ELN_HUMAN	V.GAGPA.A	N	6.8	371.18	5	7	372.19	1	51.01		56764	1	151	172	121	151	193	121	653	657
P15502-4|ELN_HUMAN	P.GFGAG.A	N	6.77	407.18	5	-7.2	408.185	1	84.76		74744	1	101	20	50	100	183	80	579	583
P15502-4|ELN_HUMAN	A.IPGIG.G	N	6.09	455.274	5	-10.8	456.277	1	85.41		75089	1	111	71	50	162	70	91	289	293
P15502-4|ELN_HUMAN	V.VGAGPA.A	N	5.92	470.249	6	-11.8	471.251	1	46.53		54422	1	30	61	91	222	183	80	652	657
P15502-4|ELN_HUMAN	R.PGVLL.L	N	5.92	497.321	5	1.1	498.329	1	28.7		44959	1	72	84	64	74	40	22	11	15
P15502-4|ELN_HUMAN	G.ALGGVGIPGGVVGAGPA.A	Y	5.79	1347.75	17	2	450.259	3	49.18		55808	1	171	259	110	131	126	90	641	657
P15502-4|ELN_HUMAN	A.QFGLVPGVGVAPG.V	Y	5.51	1196.66	13	12.7	399.897	3	45.33		53791	1	158	167	111	228	239	198	470	482
P15502-4|ELN_HUMAN	L.GKACG.R	N	5.09	434.195	5	-5.9	435.2	1	47.53		54947	1	141	152	141	174	90	80	749	753
P15502-4|ELN_HUMAN	V.GAAGLG.G	N	5.03	444.233	6	-12.5	445.235	1	38.9		50385	1	106	105	55	137	181	80	676	681
P15502-4|ELN_HUMAN	G.LAPGV.G	N	5.01	455.274	5	0.8	456.282	1	87.88		76397	1	928	150	131	528	377	1139	497	501
tr|F8WAH6|F8WAH6_HUMAN	A.KFGAGAAGVLPGVGGAGVP.G	Y	23.48	1580.87	19	14	791.452	2	164.05		121402	2	6	6	6	6	6	3	265	283
tr|F8WAH6|F8WAH6_HUMAN	V.VGAGPAAAAAAA.K	Y	15.82	896.472	12	6.4	449.246	2	78.72		71527	1	152	243	140	191	152	152	681	692
tr|F8WAH6|F8WAH6_HUMAN	G.GVVGAGPAAAAAA.A	Y	13.95	981.524	13	-2.1	491.768	2	46.35		54324	1	60	30	70	50	172	61	679	691
tr|F8WAH6|F8WAH6_HUMAN	A.GKAGY.P	N	13.72	494.249	5	-4.2	495.254	1	85.01		74879	1	30	122	120	141	182	152	240	244
tr|F8WAH6|F8WAH6_HUMAN	L.VPGGPGFGPG.V	Y	12.72	840.413	10	-4.2	421.212	2	105.33		85750	1	131	81	30	162	121	120	323	332
tr|F8WAH6|F8WAH6_HUMAN	G.VGVPGAGIPV.V	Y	11.78	864.507	10	-5.6	433.258	2	80.41		72420	1	356	243	286	285	404	244	344	353
tr|F8WAH6|F8WAH6_HUMAN	P.YGYGPGGVAGA.A	Y	11.29	967.44	11	14.7	484.734	2	52.8		57705	1	91	130	122	20	121	132	228	238
tr|F8WAH6|F8WAH6_HUMAN	G.GLAGAG.L	N	10.97	444.233	6	-2.6	445.239	1	52.09		57331	1	91	121	50	60	141	100	69	74
tr|F8WAH6|F8WAH6_HUMAN	G.VLLLL.L	N	10.7	569.415	5	-3.8	570.42	1	160.33		116448	2	10	0	0	20	20	10	13	17
tr|F8WAH6|F8WAH6_HUMAN	G.LGGIP.P	N	10.33	455.274	5	-6.7	456.279	1	85.95		75372	1	60	100	50	30	80	80	725	729
tr|F8WAH6|F8WAH6_HUMAN	G.VGVAPGVGVAPGIGP.G	Y	10.32	1245.71	15	-2.8	416.242	3	40.66		51309	1	163	76	106	163	178	80	536	550
tr|F8WAH6|F8WAH6_HUMAN	L.VPGGP.G	N	9.9	425.227	5	0	426.235	1	92.96		79086	1	181	130	111	202	244	182	323	327
tr|F8WAH6|F8WAH6_HUMAN	G.ALGGGA.L	Y	9.72	444.233	6	12.5	445.246	1	89.82		77418	2	70	50	80	100	120	80	50	55
tr|F8WAH6|F8WAH6_HUMAN	G.YGPGG.V	N	9.7	449.191	5	-1.3	450.198	1	36.64		49176	2	209	193	203	249	285	163	230	234
tr|F8WAH6|F8WAH6_HUMAN	P.GAGLGA.L	N	9.55	444.233	6	-11.3	445.236	1	26.16		43622	3	114	115	87	161	145	85	45	50
tr|F8WAH6|F8WAH6_HUMAN	F.GAGAAGVLPGVGGAGVPG.V	Y	8.82	1362.73	18	7.2	455.252	3	61.92		62532	1	90	121	90	228	233	50	267	284
tr|F8WAH6|F8WAH6_HUMAN	V.APGIG.P	N	8.5	413.227	5	3.8	414.236	1	42.53		52302	1	143	234	191	192	213	173	545	549
tr|F8WAH6|F8WAH6_HUMAN	V.KPKAPGVGGAFA.G	Y	8.47	1098.62	12	-5.6	367.211	3	36.62		49169	1	264	255	408	224	243	172	176	187
tr|F8WAH6|F8WAH6_HUMAN	P.SRPGG.V	N	7.51	472.239	5	-3.5	473.245	1	46.58		54448	1	141	81	91	142	161	141	24	28
tr|F8WAH6|F8WAH6_HUMAN	G.AGLGAG.L	N	7.1	444.233	6	-13.4	445.235	1	27.08		44118	1	123	118	105	161	119	105	73	78
tr|F8WAH6|F8WAH6_HUMAN	V.GLAPGVGVAP.G	Y	6.89	836.476	10	7.1	419.248	2	49.47		55960	1	153	131	162	192	141	172	525	534
tr|F8WAH6|F8WAH6_HUMAN	V.GAGPA.A	N	6.8	371.18	5	7	372.19	1	51.01		56764	1	151	172	121	151	193	121	682	686
tr|F8WAH6|F8WAH6_HUMAN	P.GFGAG.A	N	6.77	407.18	5	-7.2	408.185	1	84.76		74744	1	101	20	50	100	183	80	608	612
tr|F8WAH6|F8WAH6_HUMAN	A.IPGIG.G	N	6.09	455.274	5	-10.8	456.277	1	85.41		75089	1	111	71	50	162	70	91	289	293
tr|F8WAH6|F8WAH6_HUMAN	V.VGAGPA.A	N	5.92	470.249	6	-11.8	471.251	1	46.53		54422	1	30	61	91	222	183	80	681	686
tr|F8WAH6|F8WAH6_HUMAN	R.PGVLL.L	N	5.92	497.321	5	1.1	498.329	1	28.7		44959	1	72	84	64	74	40	22	11	15
tr|F8WAH6|F8WAH6_HUMAN	G.ALGGVGIPGGVVGAGPA.A	Y	5.79	1347.75	17	2	450.259	3	49.18		55808	1	171	259	110	131	126	90	670	686
tr|F8WAH6|F8WAH6_HUMAN	V.PGAPGA.V	N	5.73	468.233	6	7.1	469.244	1	46.53		54421	1	111	70	80	151	152	111	465	470
tr|F8WAH6|F8WAH6_HUMAN	A.QFGLVPGVGVAPG.V	Y	5.51	1196.66	13	12.7	399.897	3	45.33		53791	1	158	167	111	228	239	198	499	511
tr|F8WAH6|F8WAH6_HUMAN	L.GKACG.R	N	5.09	434.195	5	-5.9	435.2	1	47.53		54947	1	141	152	141	174	90	80	778	782
tr|F8WAH6|F8WAH6_HUMAN	V.GAAGLG.G	N	5.03	444.233	6	-12.5	445.235	1	38.9		50385	1	106	105	55	137	181	80	705	710
tr|F8WAH6|F8WAH6_HUMAN	G.LAPGV.G	N	5.01	455.274	5	0.8	456.282	1	87.88		76397	1	928	150	131	528	377	1139	526	530
P15502|ELN_HUMAN	A.KFGAGAAGVLPGVGGAGVP.G	Y	23.48	1580.87	19	14	791.452	2	164.05		121402	2	6	6	6	6	6	3	265	283
P15502|ELN_HUMAN	V.VGAGPAAAAAAA.K	Y	15.82	896.472	12	6.4	449.246	2	78.72		71527	1	152	243	140	191	152	152	681	692
P15502|ELN_HUMAN	G.GVVGAGPAAAAAA.A	Y	13.95	981.524	13	-2.1	491.768	2	46.35		54324	1	60	30	70	50	172	61	679	691
P15502|ELN_HUMAN	A.GKAGY.P	N	13.72	494.249	5	-4.2	495.254	1	85.01		74879	1	30	122	120	141	182	152	240	244
P15502|ELN_HUMAN	L.VPGGPGFGPG.V	Y	12.72	840.413	10	-4.2	421.212	2	105.33		85750	1	131	81	30	162	121	120	323	332
P15502|ELN_HUMAN	G.VGVPGAGIPV.V	Y	11.78	864.507	10	-5.6	433.258	2	80.41		72420	1	356	243	286	285	404	244	344	353
P15502|ELN_HUMAN	P.YGYGPGGVAGA.A	Y	11.29	967.44	11	14.7	484.734	2	52.8		57705	1	91	130	122	20	121	132	228	238
P15502|ELN_HUMAN	G.GLAGAG.L	N	10.97	444.233	6	-2.6	445.239	1	52.09		57331	1	91	121	50	60	141	100	69	74
P15502|ELN_HUMAN	G.VLLLL.L	N	10.7	569.415	5	-3.8	570.42	1	160.33		116448	2	10	0	0	20	20	10	13	17
P15502|ELN_HUMAN	G.LGGIP.P	N	10.33	455.274	5	-6.7	456.279	1	85.95		75372	1	60	100	50	30	80	80	725	729
P15502|ELN_HUMAN	G.VGVAPGVGVAPGIGP.G	Y	10.32	1245.71	15	-2.8	416.242	3	40.66		51309	1	163	76	106	163	178	80	536	550
P15502|ELN_HUMAN	L.VPGGP.G	N	9.9	425.227	5	0	426.235	1	92.96		79086	1	181	130	111	202	244	182	323	327
P15502|ELN_HUMAN	G.ALGGGA.L	Y	9.72	444.233	6	12.5	445.246	1	89.82		77418	2	70	50	80	100	120	80	50	55
P15502|ELN_HUMAN	G.YGPGG.V	N	9.7	449.191	5	-1.3	450.198	1	36.64		49176	2	209	193	203	249	285	163	230	234
P15502|ELN_HUMAN	P.GAGLGA.L	N	9.55	444.233	6	-11.3	445.236	1	26.16		43622	3	114	115	87	161	145	85	45	50
P15502|ELN_HUMAN	F.GAGAAGVLPGVGGAGVPG.V	Y	8.82	1362.73	18	7.2	455.252	3	61.92		62532	1	90	121	90	228	233	50	267	284
P15502|ELN_HUMAN	V.APGIG.P	N	8.5	413.227	5	3.8	414.236	1	42.53		52302	1	143	234	191	192	213	173	545	549
P15502|ELN_HUMAN	V.KPKAPGVGGAFA.G	Y	8.47	1098.62	12	-5.6	367.211	3	36.62		49169	1	264	255	408	224	243	172	176	187
P15502|ELN_HUMAN	P.SRPGG.V	N	7.51	472.239	5	-3.5	473.245	1	46.58		54448	1	141	81	91	142	161	141	24	28
P15502|ELN_HUMAN	G.AGLGAG.L	N	7.1	444.233	6	-13.4	445.235	1	27.08		44118	1	123	118	105	161	119	105	73	78
P15502|ELN_HUMAN	V.GLAPGVGVAP.G	Y	6.89	836.476	10	7.1	419.248	2	49.47		55960	1	153	131	162	192	141	172	525	534
P15502|ELN_HUMAN	V.GAGPA.A	N	6.8	371.18	5	7	372.19	1	51.01		56764	1	151	172	121	151	193	121	682	686
P15502|ELN_HUMAN	P.GFGAG.A	N	6.77	407.18	5	-7.2	408.185	1	84.76		74744	1	101	20	50	100	183	80	608	612
P15502|ELN_HUMAN	A.IPGIG.G	N	6.09	455.274	5	-10.8	456.277	1	85.41		75089	1	111	71	50	162	70	91	289	293
P15502|ELN_HUMAN	V.VGAGPA.A	N	5.92	470.249	6	-11.8	471.251	1	46.53		54422	1	30	61	91	222	183	80	681	686
P15502|ELN_HUMAN	R.PGVLL.L	N	5.92	497.321	5	1.1	498.329	1	28.7		44959	1	72	84	64	74	40	22	11	15
P15502|ELN_HUMAN	G.ALGGVGIPGGVVGAGPA.A	Y	5.79	1347.75	17	2	450.259	3	49.18		55808	1	171	259	110	131	126	90	670	686
P15502|ELN_HUMAN	A.QFGLVPGVGVAPG.V	Y	5.51	1196.66	13	12.7	399.897	3	45.33		53791	1	158	167	111	228	239	198	499	511
P15502|ELN_HUMAN	L.GKACG.R	N	5.09	434.195	5	-5.9	435.2	1	47.53		54947	1	141	152	141	174	90	80	778	782
P15502|ELN_HUMAN	V.GAAGLG.G	N	5.03	444.233	6	-12.5	445.235	1	38.9		50385	1	106	105	55	137	181	80	705	710
P15502|ELN_HUMAN	G.LAPGV.G	N	5.01	455.274	5	0.8	456.282	1	87.88		76397	1	928	150	131	528	377	1139	526	530
P15502-10|ELN_HUMAN	A.KFGAGAAGVLPGVGGAGVP.G	Y	23.48	1580.87	19	14	791.452	2	164.05		121402	2	6	6	6	6	6	3	265	283
P15502-10|ELN_HUMAN	V.VGAGPAAAAAAA.K	Y	15.82	896.472	12	6.4	449.246	2	78.72		71527	1	152	243	140	191	152	152	654	665
P15502-10|ELN_HUMAN	G.GVVGAGPAAAAAA.A	Y	13.95	981.524	13	-2.1	491.768	2	46.35		54324	1	60	30	70	50	172	61	652	664
P15502-10|ELN_HUMAN	A.GKAGY.P	N	13.72	494.249	5	-4.2	495.254	1	85.01		74879	1	30	122	120	141	182	152	240	244
P15502-10|ELN_HUMAN	L.VPGGPGFGPG.V	Y	12.72	840.413	10	-4.2	421.212	2	105.33		85750	1	131	81	30	162	121	120	323	332
P15502-10|ELN_HUMAN	G.VGVPGAGIPV.V	Y	11.78	864.507	10	-5.6	433.258	2	80.41		72420	1	356	243	286	285	404	244	344	353
P15502-10|ELN_HUMAN	P.YGYGPGGVAGA.A	Y	11.29	967.44	11	14.7	484.734	2	52.8		57705	1	91	130	122	20	121	132	228	238
P15502-10|ELN_HUMAN	G.GLAGAG.L	N	10.97	444.233	6	-2.6	445.239	1	52.09		57331	1	91	121	50	60	141	100	69	74
P15502-10|ELN_HUMAN	G.VLLLL.L	N	10.7	569.415	5	-3.8	570.42	1	160.33		116448	2	10	0	0	20	20	10	13	17
P15502-10|ELN_HUMAN	G.LGGIP.P	N	10.33	455.274	5	-6.7	456.279	1	85.95		75372	1	60	100	50	30	80	80	698	702
P15502-10|ELN_HUMAN	G.VGVAPGVGVAPGIGP.G	Y	10.32	1245.71	15	-2.8	416.242	3	40.66		51309	1	163	76	106	163	178	80	542	556
P15502-10|ELN_HUMAN	L.VPGGP.G	N	9.9	425.227	5	0	426.235	1	92.96		79086	1	181	130	111	202	244	182	323	327
P15502-10|ELN_HUMAN	G.ALGGGA.L	Y	9.72	444.233	6	12.5	445.246	1	89.82		77418	2	70	50	80	100	120	80	50	55
P15502-10|ELN_HUMAN	G.YGPGG.V	N	9.7	449.191	5	-1.3	450.198	1	36.64		49176	2	209	193	203	249	285	163	230	234
P15502-10|ELN_HUMAN	P.GAGLGA.L	N	9.55	444.233	6	-11.3	445.236	1	26.16		43622	3	114	115	87	161	145	85	45	50
P15502-10|ELN_HUMAN	F.GAGAAGVLPGVGGAGVPG.V	Y	8.82	1362.73	18	7.2	455.252	3	61.92		62532	1	90	121	90	228	233	50	267	284
P15502-10|ELN_HUMAN	V.APGIG.P	N	8.5	413.227	5	3.8	414.236	1	42.53		52302	1	143	234	191	192	213	173	551	555
P15502-10|ELN_HUMAN	V.KPKAPGVGGAFA.G	Y	8.47	1098.62	12	-5.6	367.211	3	36.62		49169	1	264	255	408	224	243	172	176	187
P15502-10|ELN_HUMAN	P.SRPGG.V	N	7.51	472.239	5	-3.5	473.245	1	46.58		54448	1	141	81	91	142	161	141	24	28
P15502-10|ELN_HUMAN	G.AGLGAG.L	N	7.1	444.233	6	-13.4	445.235	1	27.08		44118	1	123	118	105	161	119	105	73	78
P15502-10|ELN_HUMAN	V.GLAPGVGVAP.G	Y	6.89	836.476	10	7.1	419.248	2	49.47		55960	1	153	131	162	192	141	172	531	540
P15502-10|ELN_HUMAN	V.GAGPA.A	N	6.8	371.18	5	7	372.19	1	51.01		56764	1	151	172	121	151	193	121	655	659
P15502-10|ELN_HUMAN	A.IPGIG.G	N	6.09	455.274	5	-10.8	456.277	1	85.41		75089	1	111	71	50	162	70	91	289	293
P15502-10|ELN_HUMAN	V.VGAGPA.A	N	5.92	470.249	6	-11.8	471.251	1	46.53		54422	1	30	61	91	222	183	80	654	659
P15502-10|ELN_HUMAN	R.PGVLL.L	N	5.92	497.321	5	1.1	498.329	1	28.7		44959	1	72	84	64	74	40	22	11	15
P15502-10|ELN_HUMAN	G.ALGGVGIPGGVVGAGPA.A	Y	5.79	1347.75	17	2	450.259	3	49.18		55808	1	171	259	110	131	126	90	643	659
P15502-10|ELN_HUMAN	L.GKACG.R	N	5.09	434.195	5	-5.9	435.2	1	47.53		54947	1	141	152	141	174	90	80	751	755
P15502-10|ELN_HUMAN	V.GAAGLG.G	N	5.03	444.233	6	-12.5	445.235	1	38.9		50385	1	106	105	55	137	181	80	678	683
P15502-10|ELN_HUMAN	G.LAPGV.G	N	5.01	455.274	5	0.8	456.282	1	87.88		76397	1	928	150	131	528	377	1139	532	536
P15502-9|ELN_HUMAN	A.KFGAGAAGVLPGVGGAGVP.G	Y	23.48	1580.87	19	14	791.452	2	164.05		121402	2	6	6	6	6	6	3	265	283
P15502-9|ELN_HUMAN	V.VGAGPAAAAAAA.K	Y	15.82	896.472	12	6.4	449.246	2	78.72		71527	1	152	243	140	191	152	152	687	698
P15502-9|ELN_HUMAN	G.GVVGAGPAAAAAA.A	Y	13.95	981.524	13	-2.1	491.768	2	46.35		54324	1	60	30	70	50	172	61	685	697
P15502-9|ELN_HUMAN	A.GKAGY.P	N	13.72	494.249	5	-4.2	495.254	1	85.01		74879	1	30	122	120	141	182	152	240	244
P15502-9|ELN_HUMAN	L.VPGGPGFGPG.V	Y	12.72	840.413	10	-4.2	421.212	2	105.33		85750	1	131	81	30	162	121	120	323	332
P15502-9|ELN_HUMAN	G.VGVPGAGIPV.V	Y	11.78	864.507	10	-5.6	433.258	2	80.41		72420	1	356	243	286	285	404	244	344	353
P15502-9|ELN_HUMAN	P.YGYGPGGVAGA.A	Y	11.29	967.44	11	14.7	484.734	2	52.8		57705	1	91	130	122	20	121	132	228	238
P15502-9|ELN_HUMAN	G.GLAGAG.L	N	10.97	444.233	6	-2.6	445.239	1	52.09		57331	1	91	121	50	60	141	100	69	74
P15502-9|ELN_HUMAN	G.VLLLL.L	N	10.7	569.415	5	-3.8	570.42	1	160.33		116448	2	10	0	0	20	20	10	13	17
P15502-9|ELN_HUMAN	G.LGGIP.P	N	10.33	455.274	5	-6.7	456.279	1	85.95		75372	1	60	100	50	30	80	80	731	735
P15502-9|ELN_HUMAN	G.VGVAPGVGVAPGIGP.G	Y	10.32	1245.71	15	-2.8	416.242	3	40.66		51309	1	163	76	106	163	178	80	542	556
P15502-9|ELN_HUMAN	L.VPGGP.G	N	9.9	425.227	5	0	426.235	1	92.96		79086	1	181	130	111	202	244	182	323	327
P15502-9|ELN_HUMAN	G.ALGGGA.L	Y	9.72	444.233	6	12.5	445.246	1	89.82		77418	2	70	50	80	100	120	80	50	55
P15502-9|ELN_HUMAN	G.YGPGG.V	N	9.7	449.191	5	-1.3	450.198	1	36.64		49176	2	209	193	203	249	285	163	230	234
P15502-9|ELN_HUMAN	P.GAGLGA.L	N	9.55	444.233	6	-11.3	445.236	1	26.16		43622	3	114	115	87	161	145	85	45	50
P15502-9|ELN_HUMAN	F.GAGAAGVLPGVGGAGVPG.V	Y	8.82	1362.73	18	7.2	455.252	3	61.92		62532	1	90	121	90	228	233	50	267	284
P15502-9|ELN_HUMAN	V.APGIG.P	N	8.5	413.227	5	3.8	414.236	1	42.53		52302	1	143	234	191	192	213	173	551	555
P15502-9|ELN_HUMAN	V.KPKAPGVGGAFA.G	Y	8.47	1098.62	12	-5.6	367.211	3	36.62		49169	1	264	255	408	224	243	172	176	187
P15502-9|ELN_HUMAN	P.SRPGG.V	N	7.51	472.239	5	-3.5	473.245	1	46.58		54448	1	141	81	91	142	161	141	24	28
P15502-9|ELN_HUMAN	G.AGLGAG.L	N	7.1	444.233	6	-13.4	445.235	1	27.08		44118	1	123	118	105	161	119	105	73	78
P15502-9|ELN_HUMAN	V.GLAPGVGVAP.G	Y	6.89	836.476	10	7.1	419.248	2	49.47		55960	1	153	131	162	192	141	172	531	540
P15502-9|ELN_HUMAN	V.GAGPA.A	N	6.8	371.18	5	7	372.19	1	51.01		56764	1	151	172	121	151	193	121	688	692
P15502-9|ELN_HUMAN	P.GFGAG.A	N	6.77	407.18	5	-7.2	408.185	1	84.76		74744	1	101	20	50	100	183	80	614	618
P15502-9|ELN_HUMAN	A.IPGIG.G	N	6.09	455.274	5	-10.8	456.277	1	85.41		75089	1	111	71	50	162	70	91	289	293
P15502-9|ELN_HUMAN	V.VGAGPA.A	N	5.92	470.249	6	-11.8	471.251	1	46.53		54422	1	30	61	91	222	183	80	687	692
P15502-9|ELN_HUMAN	R.PGVLL.L	N	5.92	497.321	5	1.1	498.329	1	28.7		44959	1	72	84	64	74	40	22	11	15
P15502-9|ELN_HUMAN	G.ALGGVGIPGGVVGAGPA.A	Y	5.79	1347.75	17	2	450.259	3	49.18		55808	1	171	259	110	131	126	90	676	692
P15502-9|ELN_HUMAN	L.GKACG.R	N	5.09	434.195	5	-5.9	435.2	1	47.53		54947	1	141	152	141	174	90	80	784	788
P15502-9|ELN_HUMAN	V.GAAGLG.G	N	5.03	444.233	6	-12.5	445.235	1	38.9		50385	1	106	105	55	137	181	80	711	716
P15502-9|ELN_HUMAN	G.LAPGV.G	N	5.01	455.274	5	0.8	456.282	1	87.88		76397	1	928	150	131	528	377	1139	532	536
P15502-8|ELN_HUMAN	A.KFGAGAAGVLPGVGGAGVP.G	Y	23.48	1580.87	19	14	791.452	2	164.05		121402	2	6	6	6	6	6	3	251	269
P15502-8|ELN_HUMAN	V.VGAGPAAAAAAA.K	Y	15.82	896.472	12	6.4	449.246	2	78.72		71527	1	152	243	140	191	152	152	571	582
P15502-8|ELN_HUMAN	G.GVVGAGPAAAAAA.A	Y	13.95	981.524	13	-2.1	491.768	2	46.35		54324	1	60	30	70	50	172	61	569	581
P15502-8|ELN_HUMAN	A.GKAGY.P	N	13.72	494.249	5	-4.2	495.254	1	85.01		74879	1	30	122	120	141	182	152	226	230
P15502-8|ELN_HUMAN	L.VPGGPGFGPG.V	Y	12.72	840.413	10	-4.2	421.212	2	105.33		85750	1	131	81	30	162	121	120	309	318
P15502-8|ELN_HUMAN	G.VGVPGAGIPV.V	Y	11.78	864.507	10	-5.6	433.258	2	80.41		72420	1	356	243	286	285	404	244	330	339
P15502-8|ELN_HUMAN	G.GLAGAG.L	N	10.97	444.233	6	-2.6	445.239	1	52.09		57331	1	91	121	50	60	141	100	69	74
P15502-8|ELN_HUMAN	G.VLLLL.L	N	10.7	569.415	5	-3.8	570.42	1	160.33		116448	2	10	0	0	20	20	10	13	17
P15502-8|ELN_HUMAN	G.LGGIP.P	N	10.33	455.274	5	-6.7	456.279	1	85.95		75372	1	60	100	50	30	80	80	615	619
P15502-8|ELN_HUMAN	G.VGVAPGVGVAPGIGP.G	Y	10.32	1245.71	15	-2.8	416.242	3	40.66		51309	1	163	76	106	163	178	80	474	488
P15502-8|ELN_HUMAN	L.VPGGP.G	N	9.9	425.227	5	0	426.235	1	92.96		79086	1	181	130	111	202	244	182	309	313
P15502-8|ELN_HUMAN	G.ALGGGA.L	Y	9.72	444.233	6	12.5	445.246	1	89.82		77418	2	70	50	80	100	120	80	50	55
P15502-8|ELN_HUMAN	G.YGPGG.V	N	9.7	449.191	5	-1.3	450.198	1	36.64		49176	2	209	193	203	249	285	163	216	220
P15502-8|ELN_HUMAN	P.GAGLGA.L	N	9.55	444.233	6	-11.3	445.236	1	26.16		43622	3	114	115	87	161	145	85	45	50
P15502-8|ELN_HUMAN	F.GAGAAGVLPGVGGAGVPG.V	Y	8.82	1362.73	18	7.2	455.252	3	61.92		62532	1	90	121	90	228	233	50	253	270
P15502-8|ELN_HUMAN	V.APGIG.P	N	8.5	413.227	5	3.8	414.236	1	42.53		52302	1	143	234	191	192	213	173	483	487
P15502-8|ELN_HUMAN	V.KPKAPGVGGAFA.G	Y	8.47	1098.62	12	-5.6	367.211	3	36.62		49169	1	264	255	408	224	243	172	176	187
P15502-8|ELN_HUMAN	A.KAAKYGLVPGVGVAPGV.G	Y	8.24	1581.92	17	6.4	528.319	3	61.41		62267	1	132	274	181	212	334	293	434	450
P15502-8|ELN_HUMAN	P.SRPGG.V	N	7.51	472.239	5	-3.5	473.245	1	46.58		54448	1	141	81	91	142	161	141	24	28
P15502-8|ELN_HUMAN	G.AGLGAG.L	N	7.1	444.233	6	-13.4	445.235	1	27.08		44118	1	123	118	105	161	119	105	73	78
P15502-8|ELN_HUMAN	V.GLAPGVGVAP.G	Y	6.89	836.476	10	7.1	419.248	2	49.47		55960	1	153	131	162	192	141	172	463	472
P15502-8|ELN_HUMAN	V.GAGPA.A	N	6.8	371.18	5	7	372.19	1	51.01		56764	1	151	172	121	151	193	121	572	576
P15502-8|ELN_HUMAN	A.IPGIG.G	N	6.09	455.274	5	-10.8	456.277	1	85.41		75089	1	111	71	50	162	70	91	275	279
P15502-8|ELN_HUMAN	V.VGAGPA.A	N	5.92	470.249	6	-11.8	471.251	1	46.53		54422	1	30	61	91	222	183	80	571	576
P15502-8|ELN_HUMAN	R.PGVLL.L	N	5.92	497.321	5	1.1	498.329	1	28.7		44959	1	72	84	64	74	40	22	11	15
P15502-8|ELN_HUMAN	G.ALGGVGIPGGVVGAGPA.A	Y	5.79	1347.75	17	2	450.259	3	49.18		55808	1	171	259	110	131	126	90	560	576
P15502-8|ELN_HUMAN	L.GKACG.R	N	5.09	434.195	5	-5.9	435.2	1	47.53		54947	1	141	152	141	174	90	80	650	654
P15502-8|ELN_HUMAN	V.GAAGLG.G	N	5.03	444.233	6	-12.5	445.235	1	38.9		50385	1	106	105	55	137	181	80	595	600
P15502-8|ELN_HUMAN	G.LAPGV.G	N	5.01	455.274	5	0.8	456.282	1	87.88		76397	1	928	150	131	528	377	1139	464	468
P15502-11|ELN_HUMAN	A.KFGAGAAGVLPGVGGAGVP.G	Y	23.48	1580.87	19	14	791.452	2	164.05		121402	2	6	6	6	6	6	3	148	166
P15502-11|ELN_HUMAN	V.VGAGPAAAAAAA.K	Y	15.82	896.472	12	6.4	449.246	2	78.72		71527	1	152	243	140	191	152	152	483	494
P15502-11|ELN_HUMAN	G.GVVGAGPAAAAAA.A	Y	13.95	981.524	13	-2.1	491.768	2	46.35		54324	1	60	30	70	50	172	61	481	493
P15502-11|ELN_HUMAN	A.GKAGY.P	N	13.72	494.249	5	-4.2	495.254	1	85.01		74879	1	30	122	120	141	182	152	123	127
P15502-11|ELN_HUMAN	L.VPGGPGFGPG.V	Y	12.72	840.413	10	-4.2	421.212	2	105.33		85750	1	131	81	30	162	121	120	206	215
P15502-11|ELN_HUMAN	G.VGVPGAGIPV.V	Y	11.78	864.507	10	-5.6	433.258	2	80.41		72420	1	356	243	286	285	404	244	227	236
P15502-11|ELN_HUMAN	G.GLAGAG.L	N	10.97	444.233	6	-2.6	445.239	1	52.09		57331	1	91	121	50	60	141	100	69	74
P15502-11|ELN_HUMAN	G.VLLLL.L	N	10.7	569.415	5	-3.8	570.42	1	160.33		116448	2	10	0	0	20	20	10	13	17
P15502-11|ELN_HUMAN	G.LGGIP.P	N	10.33	455.274	5	-6.7	456.279	1	85.95		75372	1	60	100	50	30	80	80	527	531
P15502-11|ELN_HUMAN	G.VGVAPGVGVAPGIGP.G	Y	10.32	1245.71	15	-2.8	416.242	3	40.66		51309	1	163	76	106	163	178	80	371	385
P15502-11|ELN_HUMAN	L.VPGGP.G	N	9.9	425.227	5	0	426.235	1	92.96		79086	1	181	130	111	202	244	182	206	210
P15502-11|ELN_HUMAN	G.ALGGGA.L	Y	9.72	444.233	6	12.5	445.246	1	89.82		77418	2	70	50	80	100	120	80	50	55
P15502-11|ELN_HUMAN	G.YGPGG.V	N	9.7	449.191	5	-1.3	450.198	1	36.64		49176	2	209	193	203	249	285	163	113	117
P15502-11|ELN_HUMAN	P.GAGLGA.L	N	9.55	444.233	6	-11.3	445.236	1	26.16		43622	3	114	115	87	161	145	85	45	50
P15502-11|ELN_HUMAN	F.GAGAAGVLPGVGGAGVPG.V	Y	8.82	1362.73	18	7.2	455.252	3	61.92		62532	1	90	121	90	228	233	50	150	167
P15502-11|ELN_HUMAN	V.APGIG.P	N	8.5	413.227	5	3.8	414.236	1	42.53		52302	1	143	234	191	192	213	173	380	384
P15502-11|ELN_HUMAN	A.KAAKYGLVPGVGVAPGV.G	Y	8.24	1581.92	17	6.4	528.319	3	61.41		62267	1	132	274	181	212	334	293	331	347
P15502-11|ELN_HUMAN	P.SRPGG.V	N	7.51	472.239	5	-3.5	473.245	1	46.58		54448	1	141	81	91	142	161	141	24	28
P15502-11|ELN_HUMAN	G.AGLGAG.V	N	7.1	444.233	6	-13.4	445.235	1	27.08		44118	1	123	118	105	161	119	105	73	78
P15502-11|ELN_HUMAN	V.GLAPGVGVAP.G	Y	6.89	836.476	10	7.1	419.248	2	49.47		55960	1	153	131	162	192	141	172	360	369
P15502-11|ELN_HUMAN	V.GAGPA.A	N	6.8	371.18	5	7	372.19	1	51.01		56764	1	151	172	121	151	193	121	484	488
P15502-11|ELN_HUMAN	A.IPGIG.G	N	6.09	455.274	5	-10.8	456.277	1	85.41		75089	1	111	71	50	162	70	91	172	176
P15502-11|ELN_HUMAN	V.VGAGPA.A	N	5.92	470.249	6	-11.8	471.251	1	46.53		54422	1	30	61	91	222	183	80	483	488
P15502-11|ELN_HUMAN	R.PGVLL.L	N	5.92	497.321	5	1.1	498.329	1	28.7		44959	1	72	84	64	74	40	22	11	15
P15502-11|ELN_HUMAN	G.ALGGVGIPGGVVGAGPA.A	Y	5.79	1347.75	17	2	450.259	3	49.18		55808	1	171	259	110	131	126	90	472	488
P15502-11|ELN_HUMAN	L.GKACG.R	N	5.09	434.195	5	-5.9	435.2	1	47.53		54947	1	141	152	141	174	90	80	562	566
P15502-11|ELN_HUMAN	V.GAAGLG.G	N	5.03	444.233	6	-12.5	445.235	1	38.9		50385	1	106	105	55	137	181	80	507	512
P15502-11|ELN_HUMAN	G.LAPGV.G	N	5.01	455.274	5	0.8	456.282	1	87.88		76397	1	928	150	131	528	377	1139	361	365
tr|G5E950|G5E950_HUMAN	A.KFGAGAAGVLPGVGGAGVP.G	Y	23.48	1580.87	19	14	791.452	2	164.05		121402	2	6	6	6	6	6	3	229	247
tr|G5E950|G5E950_HUMAN	V.VGAGPAAAAAAA.K	Y	15.82	896.472	12	6.4	449.246	2	78.72		71527	1	152	243	140	191	152	152	538	549
tr|G5E950|G5E950_HUMAN	G.GVVGAGPAAAAAA.A	Y	13.95	981.524	13	-2.1	491.768	2	46.35		54324	1	60	30	70	50	172	61	536	548
tr|G5E950|G5E950_HUMAN	A.GKAGY.P	N	13.72	494.249	5	-4.2	495.254	1	85.01		74879	1	30	122	120	141	182	152	204	208
tr|G5E950|G5E950_HUMAN	L.VPGGPGFGPG.V	Y	12.72	840.413	10	-4.2	421.212	2	105.33		85750	1	131	81	30	162	121	120	287	296
tr|G5E950|G5E950_HUMAN	G.VGVPGAGIPV.V	Y	11.78	864.507	10	-5.6	433.258	2	80.41		72420	1	356	243	286	285	404	244	308	317
tr|G5E950|G5E950_HUMAN	G.VLLLL.L	N	10.7	569.415	5	-3.8	570.42	1	160.33		116448	2	10	0	0	20	20	10	13	17
tr|G5E950|G5E950_HUMAN	G.LGGIP.P	N	10.33	455.274	5	-6.7	456.279	1	85.95		75372	1	60	100	50	30	80	80	582	586
tr|G5E950|G5E950_HUMAN	G.VGVAPGVGVAPGIGP.G	Y	10.32	1245.71	15	-2.8	416.242	3	40.66		51309	1	163	76	106	163	178	80	426	440
tr|G5E950|G5E950_HUMAN	L.VPGGP.G	N	9.9	425.227	5	0	426.235	1	92.96		79086	1	181	130	111	202	244	182	287	291
tr|G5E950|G5E950_HUMAN	G.ALGGGA.L	Y	9.72	444.233	6	12.5	445.246	1	89.82		77418	2	70	50	80	100	120	80	50	55
tr|G5E950|G5E950_HUMAN	G.YGPGG.V	N	9.7	449.191	5	-1.3	450.198	1	36.64		49176	2	209	193	203	249	285	163	194	198
tr|G5E950|G5E950_HUMAN	P.GAGLGA.L	N	9.55	444.233	6	-11.3	445.236	1	26.16		43622	3	114	115	87	161	145	85	45	50
tr|G5E950|G5E950_HUMAN	F.GAGAAGVLPGVGGAGVPG.V	Y	8.82	1362.73	18	7.2	455.252	3	61.92		62532	1	90	121	90	228	233	50	231	248
tr|G5E950|G5E950_HUMAN	V.APGIG.P	N	8.5	413.227	5	3.8	414.236	1	42.53		52302	1	143	234	191	192	213	173	435	439
tr|G5E950|G5E950_HUMAN	A.KAAKYGLVPGVGVAPGV.G	Y	8.24	1581.92	17	6.4	528.319	3	61.41		62267	1	132	274	181	212	334	293	386	402
tr|G5E950|G5E950_HUMAN	P.SRPGG.V	N	7.51	472.239	5	-3.5	473.245	1	46.58		54448	1	141	81	91	142	161	141	24	28
tr|G5E950|G5E950_HUMAN	A.AGLGAG.I	N	7.1	444.233	6	-13.4	445.235	1	27.08		44118	1	123	118	105	161	119	105	463	468
tr|G5E950|G5E950_HUMAN	V.GLAPGVGVAP.G	Y	6.89	836.476	10	7.1	419.248	2	49.47		55960	1	153	131	162	192	141	172	415	424
tr|G5E950|G5E950_HUMAN	V.GAGPA.A	N	6.8	371.18	5	7	372.19	1	51.01		56764	1	151	172	121	151	193	121	539	543
tr|G5E950|G5E950_HUMAN	A.IPGIG.G	N	6.09	455.274	5	-10.8	456.277	1	85.41		75089	1	111	71	50	162	70	91	253	257
tr|G5E950|G5E950_HUMAN	V.VGAGPA.A	N	5.92	470.249	6	-11.8	471.251	1	46.53		54422	1	30	61	91	222	183	80	538	543
tr|G5E950|G5E950_HUMAN	R.PGVLL.L	N	5.92	497.321	5	1.1	498.329	1	28.7		44959	1	72	84	64	74	40	22	11	15
tr|G5E950|G5E950_HUMAN	G.ALGGVGIPGGVVGAGPA.A	Y	5.79	1347.75	17	2	450.259	3	49.18		55808	1	171	259	110	131	126	90	527	543
tr|G5E950|G5E950_HUMAN	L.GKACG.R	N	5.09	434.195	5	-5.9	435.2	1	47.53		54947	1	141	152	141	174	90	80	635	639
tr|G5E950|G5E950_HUMAN	V.GAAGLG.G	N	5.03	444.233	6	-12.5	445.235	1	38.9		50385	1	106	105	55	137	181	80	562	567
tr|G5E950|G5E950_HUMAN	G.LAPGV.G	N	5.01	455.274	5	0.8	456.282	1	87.88		76397	1	928	150	131	528	377	1139	416	420
tr|E7ETP7|E7ETP7_HUMAN	A.KFGAGAAGVLPGVGGAGVP.G	Y	23.48	1580.87	19	14	791.452	2	164.05		121402	2	6	6	6	6	6	3	243	261
tr|E7ETP7|E7ETP7_HUMAN	A.GKAGY.P	N	13.72	494.249	5	-4.2	495.254	1	85.01		74879	1	30	122	120	141	182	152	218	222
tr|E7ETP7|E7ETP7_HUMAN	P.YGYGPGGVAGA.A	Y	11.29	967.44	11	14.7	484.734	2	52.8		57705	1	91	130	122	20	121	132	206	216
tr|E7ETP7|E7ETP7_HUMAN	G.VLLLL.L	N	10.7	569.415	5	-3.8	570.42	1	160.33		116448	2	10	0	0	20	20	10	13	17
tr|E7ETP7|E7ETP7_HUMAN	G.ALGGGA.L	Y	9.72	444.233	6	12.5	445.246	1	89.82		77418	2	70	50	80	100	120	80	50	55
tr|E7ETP7|E7ETP7_HUMAN	G.YGPGG.V	N	9.7	449.191	5	-1.3	450.198	1	36.64		49176	2	209	193	203	249	285	163	208	212
tr|E7ETP7|E7ETP7_HUMAN	P.GAGLGA.L	N	9.55	444.233	6	-11.3	445.236	1	26.16		43622	3	114	115	87	161	145	85	45	50
tr|E7ETP7|E7ETP7_HUMAN	F.GAGAAGVLPGVGGAGVPG.V	Y	8.82	1362.73	18	7.2	455.252	3	61.92		62532	1	90	121	90	228	233	50	245	262
tr|E7ETP7|E7ETP7_HUMAN	P.SRPGG.V	N	7.51	472.239	5	-3.5	473.245	1	46.58		54448	1	141	81	91	142	161	141	24	28
tr|E7ETP7|E7ETP7_HUMAN	A.IPGIG.G	N	6.09	455.274	5	-10.8	456.277	1	85.41		75089	1	111	71	50	162	70	91	267	271
tr|E7ETP7|E7ETP7_HUMAN	R.PGVLL.L	N	5.92	497.321	5	1.1	498.329	1	28.7		44959	1	72	84	64	74	40	22	11	15
Q9BXA9-4|SALL3_HUMAN	R.AAGGSGAGGGVAAAA.V	Y	31.3	1043.5	15	-3.9	522.755	2	85.19		74974	1	80	92	100	142	71	20	54	68
Q9BXA9-4|SALL3_HUMAN	S.QGARAAGGSGAGGG.V	Y	12.06	1072.5	14	3.5	537.26	2	59.94		61497	1	80	111	80	91	151	60	50	63
Q9BXA9-4|SALL3_HUMAN	S.CGKTFSSASA.L	Y	12.02	957.423	10	9.7	479.723	2	102.36		84176	1	50	50	30	131	50	30	985	994
Q9BXA9-4|SALL3_HUMAN	S.LLGGP.P	N	11.08	455.274	5	0.6	456.282	1	90.87		77978	2	162	91	90	161	172	121	454	458
Q9BXA9-4|SALL3_HUMAN	M.LAPPP.R	N	9.79	493.29	5	12.2	494.303	1	165.02		121963	1	10	0	10	20	0	0	969	973
Q9BXA9-4|SALL3_HUMAN	P.ESGASTPGGPA.E	Y	9.32	929.409	11	7.8	465.715	2	91.09		78095	1	101	81	101	60	111	151	163	173
Q9BXA9-4|SALL3_HUMAN	S.TPGGP.A	N	8.86	427.207	5	-8.1	428.211	1	72.26		68082	4	132	183	151	152	132	90	168	172
Q9BXA9-4|SALL3_HUMAN	N.DSSSA.V	N	6.99	465.171	5	8	466.182	1	57.11		59990	1	121	50	51	81	70	20	745	749
Q9BXA9-4|SALL3_HUMAN	A.GSCPP.S	N	6.91	459.179	5	6.1	460.189	1	74.9		69484	1	50	100	70	141	110	110	694	698
Q9BXA9-4|SALL3_HUMAN	Y.AGSCP.P	N	5.31	433.163	5	-6	434.168	1	88.28		76605	1	90	101	90	60	162	70	693	697
O00268|TAF4_HUMAN	G.KTAATVTSAL.Q	Y	23.36	961.544	10	-12.7	481.773	2	65.74		64579	1	308	301	261	335	370	238	708	717
O00268|TAF4_HUMAN	A.GPAAPAEGAP.G	Y	15.35	836.403	10	5.9	419.211	2	55.88		59336	1	101	131	140	50	81	101	74	83
O00268|TAF4_HUMAN	A.EGAPGAAPEPPPAG.R	Y	14.08	1216.57	14	-7.9	609.289	2	73.39		68690	1	60	111	70	172	152	40	80	93
O00268|TAF4_HUMAN	A.AGGPA.G	N	12.36	371.18	5	8.4	372.191	1	46.63		54469	1	173	80	110	101	102	80	319	323
O00268|TAF4_HUMAN	P.AAGGP.A	N	11.73	371.18	5	10.7	372.192	1	54.64		58685	6	324	253	276	437	293	295	318	322
O00268|TAF4_HUMAN	R.PGGGGP.Q	N	11.19	440.202	6	2.3	441.21	1	45.22		53732	7	90	110	121	133	91	101	97	102
O00268|TAF4_HUMAN	A.TTSGI.R	N	9.99	477.243	5	-1.5	478.25	1	89.76		77387	1	60	91	111	111	70	40	419	423
O00268|TAF4_HUMAN	A.AGAGP.A	N	8.31	371.18	5	10.3	372.192	1	54.17		58437	1	80	273	121	161	132	40	71	75
O00268|TAF4_HUMAN	A.PAAGGP.A	N	7.89	468.233	6	-11	469.235	1	96.28		80856	1	40	151	100	131	81	80	317	322
O00268|TAF4_HUMAN	A.GRARPGGGGP.Q	Y	7.5	880.463	10	-0.2	441.238	2	54.18		58441	1	651	631	643	754	775	713	93	102
O00268|TAF4_HUMAN	P.FVGAAAP.P	Y	7.23	631.333	7	9	632.346	1	93.29		79263	1	91	110	51	70	132	101	243	249
O00268|TAF4_HUMAN	A.GAGPA.A	N	6.8	371.18	5	7	372.19	1	51.01		56764	1	151	172	121	151	193	121	72	76
O00268|TAF4_HUMAN	A.RPGGGGP.Q	N	6.58	596.303	7	-0.8	597.31	1	70.28		67044	1	141	100	110	142	132	40	96	102
O00268|TAF4_HUMAN	V.DCPGPGSG.A	Y	6.43	688.249	8	-9.4	689.249	1	104.84		85498	1	81	70	100	20	90	121	1021	1028
O00268|TAF4_HUMAN	I.KLASSGKQSTETAA.N	Y	6.03	1377.71	14	-10	460.239	3	23.1		41983	1	25	8	28	54	37	46	605	618
O00268|TAF4_HUMAN	G.PGPGPG.P	N	6.03	480.233	6	1.6	481.241	1	94.09		79681	1	125	162	259	181	270	187	172	177
O00268|TAF4_HUMAN	G.SAGAAPAPAPAAGGPAGV.S	Y	5.26	1388.7	18	6.2	463.912	3	30.03		45672	1	101	166	105	115	141	90	308	325
Q9UDV7|ZN282_HUMAN	S.TGGGGGDGGGGGGG.A	Y	22.81	918.343	14	-5.9	460.176	2	103.98		85041	1	70	101	60	183	161	40	472	485
Q9UDV7|ZN282_HUMAN	G.GDGGGGGGGAEAGT.G	Y	15.28	1018.4	14	-8	510.201	2	120.5		93972	4	147	166	156	331	304	182	477	490
Q9UDV7|ZN282_HUMAN	G.GGGAEAGTGAGGGCGSC.C	Y	13.71	1267.46	17	5	634.738	2	72.3		68099	2	50	20	40	85	45	40	483	499
Q9UDV7|ZN282_HUMAN	T.GGGGGDGGGGGGGAEAGTGA.G	Y	12.97	1374.54	20	2.1	459.188	3	52.09		57333	1	121	133	61	203	120	112	473	492
Q9UDV7|ZN282_HUMAN	D.GGGGGGG.A	N	9.75	417.161	7	4.6	418.17	1	59.74		61390	2	212	152	162	101	181	91	479	485
Q9UDV7|ZN282_HUMAN	G.GGDGGGGGGGAE.A	Y	8.73	846.31	12	-2.4	424.161	2	107.71		87053	1	111	40	111	192	293	142	476	487
Q9UDV7|ZN282_HUMAN	G.DGGGGGGGA.E	N	6.99	603.225	9	4.5	604.235	1	60		61531	1	20	30	30	90	50	72	478	486
Q9UDV7|ZN282_HUMAN	G.DGGGGGGG.A	N	5.99	532.188	8	1.4	533.196	1	49.51		55973	1	60	121	50	76	90	50	478	485
Q9UDV7|ZN282_HUMAN	G.GDRSTGGGGGDGGGGGGGA.E	Y	5.46	1404.56	19	-10.8	703.28	2	46.85		54576	1	35	55	55	10	15	0	468	486
Q9UDV7|ZN282_HUMAN	R.STGGG.G	N	5.24	377.155	5	-8.9	378.159	1	87.34		76108	1	100	81	20	30	50	40	471	475
Q9UDV7|ZN282_HUMAN	D.GGGGGGGA.E	N	5.13	488.198	8	-12.8	489.199	1	56.13		59471	1	80	60	111	151	110	90	479	486
Q9UDV7|ZN282_HUMAN	G.DGGGGGGGAEAGTGAGGGC.G	Y	5.1	1363.51	19	10.5	682.767	2	86.22		75514	1	20	40	20	30	20	20	478	496
Q70CQ4|UBP31_HUMAN	G.SGPPAAASGK.E	Y	21.86	841.429	10	8.7	421.726	2	57.16		60018	1	233	214	223	162	132	195	9	18
Q70CQ4|UBP31_HUMAN	G.GAGGP.G	N	17.12	357.165	5	3.1	358.173	1	84		74341	1	10	20	20	30	60	40	37	41
Q70CQ4|UBP31_HUMAN	P.ASAKHSLLS.A	Y	13.1	912.503	9	0.4	457.259	2	44.98		53608	1	101	30	130	162	201	162	1299	1307
Q70CQ4|UBP31_HUMAN	M.DSPTSRAGSDK.I	Y	9.53	1119.52	11	5.5	560.768	2	60.05		61556	1	70	80	40	30	92	50	445	455
Q70CQ4|UBP31_HUMAN	G.GGGAGGP.G	N	8.77	471.208	7	-2	472.214	1	70.15		66972	2	60	40	100	142	121	101	35	41
Q70CQ4|UBP31_HUMAN	K.AGGSS.V	N	8.49	377.155	5	-14.3	378.157	1	89.22		77099	1	162	100	70	100	111	60	1254	1258
Q70CQ4|UBP31_HUMAN	E.YLALG.Q	N	8.22	535.301	5	4.9	536.311	1	153.74		112878	1	12	6	6	6	8	8	155	159
Q70CQ4|UBP31_HUMAN	S.CGPGGTA.H	Y	8.17	561.222	7	-0.3	562.229	1	54.03		58364	1	40	40	50	40	60	30	546	552
Q70CQ4|UBP31_HUMAN	K.DESDTRRLNSSVVDTQSKH.S	Y	7.38	2173.04	19	-11.9	544.26	4	63.09		63165	1	70	161	141	212	112	70	951	969
Q70CQ4|UBP31_HUMAN	S.CGPGGTAH.V	Y	6.41	698.281	8	13.6	350.152	2	103.85		84973	1	91	20	20	20	50	51	546	553
Q70CQ4|UBP31_HUMAN	G.AGGPGA.S	N	5.49	428.202	6	-8.4	429.206	1	52.44		57513	1	101	162	223	254	182	70	38	43
O15234|CASC3_HUMAN	S.CSGSAGGGGSGS.L	Y	21.67	882.314	12	5	442.166	2	101.05		83486	1	192	171	141	162	131	151	36	47
O15234|CASC3_HUMAN	S.CSGSAGGGGSGSLPS.Q	Y	17.3	1179.48	15	-5.2	590.745	2	64.14		63726	1	143	136	157	151	183	90	36	50
O15234|CASC3_HUMAN	D.EESGASGSDS.G	Y	11.5	924.331	10	3.5	463.174	2	166.69		122855	1	10	0	0	0	10	10	16	25
O15234|CASC3_HUMAN	L.IPAPP.V	N	8.42	493.29	5	-11.8	494.291	1	139.15		104043	1	20	20	10	20	20	15	432	436
O15234|CASC3_HUMAN	S.AGGGGS.G	N	8.16	404.166	6	3.4	405.174	1	72.72		68328	2	741	540	478	470	467	333	40	45
O15234|CASC3_HUMAN	S.CSGSAGGGGSGSL.P	Y	6.56	995.398	13	6.8	498.71	2	86.07		75438	1	306	204	172	182	121	162	36	48
O15234|CASC3_HUMAN	S.AGGGGSGS.L	Y	5.87	548.219	8	-14.3	549.218	1	85.43		75098	1	120	122	70	132	60	51	40	47
tr|Q7Z3Z5|Q7Z3Z5_HUMAN	E.EGGGGSGGR.R	Y	22.35	732.315	9	-3	367.164	2	156.24		114206	1	6	9	8	9	18	19	1100	1108
tr|Q7Z3Z5|Q7Z3Z5_HUMAN	C.LKSLCEDSND.L	Y	15.84	1122.49	10	4	375.171	3	70.01		66900	4	4354	3500	3810	2482	3880	3334	1144	1153
tr|Q7Z3Z5|Q7Z3Z5_HUMAN	A.SNMPSSSKT.K	Y	10.01	937.418	9	1.5	469.717	2	90.76		77916	1	132	182	161	244	245	183	1252	1260
tr|Q7Z3Z5|Q7Z3Z5_HUMAN	E.EEGGG.G	N	9.65	447.16	5	3.6	448.169	1	154.7		113401	1	10	10	10	0	10	0	1099	1103
tr|Q7Z3Z5|Q7Z3Z5_HUMAN	A.ETGSS.S	N	9.29	479.186	5	10.9	480.199	1	37.18		49460	2	65	55	90	86	45	45	1242	1246
tr|Q7Z3Z5|Q7Z3Z5_HUMAN	Q.AAPPQ.P	N	8.98	482.249	5	-8.9	483.252	1	45.87		54074	1	30	20	60	161	150	70	1974	1978
tr|Q7Z3Z5|Q7Z3Z5_HUMAN	P.LPAGGP.R	N	8.51	510.28	6	11.9	511.293	1	166.18		122576	2	0	3	9	6	6	12	1695	1700
tr|Q7Z3Z5|Q7Z3Z5_HUMAN	D.YGMGP.G	N	7.6	523.21	5	-6.4	524.214	1	75.08		69572	1	118	135	133	198	172	86	1649	1653
tr|Q7Z3Z5|Q7Z3Z5_HUMAN	A.LCCSS.N	N	6.58	511.177	5	7.1	512.188	1	121.24		94371	1	76	105	346	162	207	85	946	950
tr|Q7Z3Z5|Q7Z3Z5_HUMAN	L.LCCPS.A	N	6.55	521.198	5	8.9	522.21	1	158.31		115294	1	3	6	6	6	3	6	218	222
tr|Q7Z3Z5|Q7Z3Z5_HUMAN	L.DGVSS.H	N	6.28	463.191	5	-8.9	464.195	1	51.96		57265	1	100	111	131	243	233	150	157	161
tr|Q7Z3Z5|Q7Z3Z5_HUMAN	K.LEDPGLSESMDI.D	Y	6.23	1304.58	12	3.2	435.869	3	19.29		39840	1	26	22	22	22	40	24	504	515
tr|Q7Z3Z5|Q7Z3Z5_HUMAN	G.GSGGR.R	N	6.03	432.208	5	-7.9	433.212	1	52.96		57789	1	315	357	306	408	266	213	1104	1108
tr|Q7Z3Z5|Q7Z3Z5_HUMAN	E.KGSIASGSLSAPSAPIFQDVLLQ.F	Y	5.56	2285.23	23	-6.6	458.05	5	73.25		68614	1	163	100	132	112	90	111	397	419
tr|Q7Z3Z5|Q7Z3Z5_HUMAN	M.TGVMGLEPS.S	Y	5.06	889.422	9	7.9	445.722	2	92.61		78901	1	316	265	388	1010	1750	1224	1730	1738
Q93074-3|MED12_HUMAN	E.EGGGGSGGR.R	Y	22.35	732.315	9	-3	367.164	2	156.24		114206	1	6	9	8	9	18	19	1253	1261
Q93074-3|MED12_HUMAN	C.LKSLCEDSND.L	Y	15.84	1122.49	10	4	375.171	3	70.01		66900	4	4354	3500	3810	2482	3880	3334	1297	1306
Q93074-3|MED12_HUMAN	A.SNMPSSSKT.K	Y	10.01	937.418	9	1.5	469.717	2	90.76		77916	1	132	182	161	244	245	183	1405	1413
Q93074-3|MED12_HUMAN	E.EEGGG.G	N	9.65	447.16	5	3.6	448.169	1	154.7		113401	1	10	10	10	0	10	0	1252	1256
Q93074-3|MED12_HUMAN	A.ETGSS.S	N	9.29	479.186	5	10.9	480.199	1	37.18		49460	2	65	55	90	86	45	45	1395	1399
Q93074-3|MED12_HUMAN	Q.AAPPQ.P	N	8.98	482.249	5	-8.9	483.252	1	45.87		54074	1	30	20	60	161	150	70	2123	2127
Q93074-3|MED12_HUMAN	P.LPAGGP.R	N	8.51	510.28	6	11.9	511.293	1	166.18		122576	2	0	3	9	6	6	12	1848	1853
Q93074-3|MED12_HUMAN	D.YGMGP.G	N	7.6	523.21	5	-6.4	524.214	1	75.08		69572	1	118	135	133	198	172	86	1802	1806
Q93074-3|MED12_HUMAN	A.LCCSS.N	N	6.58	511.177	5	7.1	512.188	1	121.24		94371	1	76	105	346	162	207	85	1099	1103
Q93074-3|MED12_HUMAN	L.LCCPS.A	N	6.55	521.198	5	8.9	522.21	1	158.31		115294	1	3	6	6	6	3	6	371	375
Q93074-3|MED12_HUMAN	L.DGVSS.H	N	6.28	463.191	5	-8.9	464.195	1	51.96		57265	1	100	111	131	243	233	150	310	314
Q93074-3|MED12_HUMAN	K.LEDPGLSESMDI.D	Y	6.23	1304.58	12	3.2	435.869	3	19.29		39840	1	26	22	22	22	40	24	657	668
Q93074-3|MED12_HUMAN	G.GSGGR.R	N	6.03	432.208	5	-7.9	433.212	1	52.96		57789	1	315	357	306	408	266	213	1257	1261
Q93074-3|MED12_HUMAN	A.KKVPI.F	N	5.87	583.406	5	-3.1	584.411	1	156.08		114122	1	0	5	10	20	0	30	131	135
Q93074-3|MED12_HUMAN	E.KGSIASGSLSAPSAPIFQDVLLQ.F	Y	5.56	2285.23	23	-6.6	458.05	5	73.25		68614	1	163	100	132	112	90	111	550	572
Q93074-3|MED12_HUMAN	M.TGVMGLEPS.S	Y	5.06	889.422	9	7.9	445.722	2	92.61		78901	1	316	265	388	1010	1750	1224	1883	1891
Q93074|MED12_HUMAN	E.EGGGGSGGR.R	Y	22.35	732.315	9	-3	367.164	2	156.24		114206	1	6	9	8	9	18	19	1253	1261
Q93074|MED12_HUMAN	C.LKSLCEDSND.L	Y	15.84	1122.49	10	4	375.171	3	70.01		66900	4	4354	3500	3810	2482	3880	3334	1297	1306
Q93074|MED12_HUMAN	A.SNMPSSSKT.K	Y	10.01	937.418	9	1.5	469.717	2	90.76		77916	1	132	182	161	244	245	183	1405	1413
Q93074|MED12_HUMAN	E.EEGGG.G	N	9.65	447.16	5	3.6	448.169	1	154.7		113401	1	10	10	10	0	10	0	1252	1256
Q93074|MED12_HUMAN	A.ETGSS.S	N	9.29	479.186	5	10.9	480.199	1	37.18		49460	2	65	55	90	86	45	45	1395	1399
Q93074|MED12_HUMAN	Q.AAPPQ.P	N	8.98	482.249	5	-8.9	483.252	1	45.87		54074	1	30	20	60	161	150	70	2124	2128
Q93074|MED12_HUMAN	P.LPAGGP.R	N	8.51	510.28	6	11.9	511.293	1	166.18		122576	2	0	3	9	6	6	12	1848	1853
Q93074|MED12_HUMAN	D.YGMGP.G	N	7.6	523.21	5	-6.4	524.214	1	75.08		69572	1	118	135	133	198	172	86	1802	1806
Q93074|MED12_HUMAN	A.LCCSS.N	N	6.58	511.177	5	7.1	512.188	1	121.24		94371	1	76	105	346	162	207	85	1099	1103
Q93074|MED12_HUMAN	L.LCCPS.A	N	6.55	521.198	5	8.9	522.21	1	158.31		115294	1	3	6	6	6	3	6	371	375
Q93074|MED12_HUMAN	L.DGVSS.H	N	6.28	463.191	5	-8.9	464.195	1	51.96		57265	1	100	111	131	243	233	150	310	314
Q93074|MED12_HUMAN	K.LEDPGLSESMDI.D	Y	6.23	1304.58	12	3.2	435.869	3	19.29		39840	1	26	22	22	22	40	24	657	668
Q93074|MED12_HUMAN	G.GSGGR.R	N	6.03	432.208	5	-7.9	433.212	1	52.96		57789	1	315	357	306	408	266	213	1257	1261
Q93074|MED12_HUMAN	A.KKVPI.F	N	5.87	583.406	5	-3.1	584.411	1	156.08		114122	1	0	5	10	20	0	30	131	135
Q93074|MED12_HUMAN	E.KGSIASGSLSAPSAPIFQDVLLQ.F	Y	5.56	2285.23	23	-6.6	458.05	5	73.25		68614	1	163	100	132	112	90	111	550	572
Q93074|MED12_HUMAN	M.TGVMGLEPS.S	Y	5.06	889.422	9	7.9	445.722	2	92.61		78901	1	316	265	388	1010	1750	1224	1883	1891
Q93074-2|MED12_HUMAN	E.EGGGGSGGR.R	Y	22.35	732.315	9	-3	367.164	2	156.24		114206	1	6	9	8	9	18	19	1253	1261
Q93074-2|MED12_HUMAN	C.LKSLCEDSND.L	Y	15.84	1122.49	10	4	375.171	3	70.01		66900	4	4354	3500	3810	2482	3880	3334	1297	1306
Q93074-2|MED12_HUMAN	A.SNMPSSSKT.K	Y	10.01	937.418	9	1.5	469.717	2	90.76		77916	1	132	182	161	244	245	183	1405	1413
Q93074-2|MED12_HUMAN	E.EEGGG.G	N	9.65	447.16	5	3.6	448.169	1	154.7		113401	1	10	10	10	0	10	0	1252	1256
Q93074-2|MED12_HUMAN	A.ETGSS.S	N	9.29	479.186	5	10.9	480.199	1	37.18		49460	2	65	55	90	86	45	45	1395	1399
Q93074-2|MED12_HUMAN	Q.AAPPQ.P	N	8.98	482.249	5	-8.9	483.252	1	45.87		54074	1	30	20	60	161	150	70	2127	2131
Q93074-2|MED12_HUMAN	P.LPAGGP.R	N	8.51	510.28	6	11.9	511.293	1	166.18		122576	2	0	3	9	6	6	12	1848	1853
Q93074-2|MED12_HUMAN	D.YGMGP.G	N	7.6	523.21	5	-6.4	524.214	1	75.08		69572	1	118	135	133	198	172	86	1802	1806
Q93074-2|MED12_HUMAN	A.LCCSS.N	N	6.58	511.177	5	7.1	512.188	1	121.24		94371	1	76	105	346	162	207	85	1099	1103
Q93074-2|MED12_HUMAN	L.LCCPS.A	N	6.55	521.198	5	8.9	522.21	1	158.31		115294	1	3	6	6	6	3	6	371	375
Q93074-2|MED12_HUMAN	L.DGVSS.H	N	6.28	463.191	5	-8.9	464.195	1	51.96		57265	1	100	111	131	243	233	150	310	314
Q93074-2|MED12_HUMAN	K.LEDPGLSESMDI.D	Y	6.23	1304.58	12	3.2	435.869	3	19.29		39840	1	26	22	22	22	40	24	657	668
Q93074-2|MED12_HUMAN	G.GSGGR.R	N	6.03	432.208	5	-7.9	433.212	1	52.96		57789	1	315	357	306	408	266	213	1257	1261
Q93074-2|MED12_HUMAN	A.KKVPI.F	N	5.87	583.406	5	-3.1	584.411	1	156.08		114122	1	0	5	10	20	0	30	131	135
Q93074-2|MED12_HUMAN	E.KGSIASGSLSAPSAPIFQDVLLQ.F	Y	5.56	2285.23	23	-6.6	458.05	5	73.25		68614	1	163	100	132	112	90	111	550	572
Q93074-2|MED12_HUMAN	M.TGVMGLEPS.S	Y	5.06	889.422	9	7.9	445.722	2	92.61		78901	1	316	265	388	1010	1750	1224	1883	1891
Q96F45|ZN503_HUMAN	G.GGGGGGGGGGGGVSSE.K	Y	16.71	1104.44	16	12.6	553.236	2	71.87		67878	1	202	152	142	172	222	183	193	208
Q96F45|ZN503_HUMAN	A.LGSDCGGSSG.S	Y	15.99	838.313	10	-4.5	839.316	1	139.29		104108	1	9	22	12	3	9	6	307	316
Q96F45|ZN503_HUMAN	G.GGGGGGGGGGGGGGV.S	Y	15.44	915.38	15	-7.2	458.694	2	29.7		45484	1	36	50	44	48	50	42	191	205
Q96F45|ZN503_HUMAN	P.GGGGGGGGGGGGGGGG.V	N	13.38	930.354	16	-14	466.178	2	149.96		110367	4	15	10	10	5	10	10	189	204
Q96F45|ZN503_HUMAN	L.SSVASNGGGAGGAGG.G	Y	11.05	1104.48	15	-11.1	553.241	2	89.25		77115	1	90	70	122	70	121	50	135	149
Q96F45|ZN503_HUMAN	T.GGASAEGGPTG.L	Y	10.88	859.367	11	-5.4	430.688	2	73.66		68831	1	286	264	263	233	276	182	268	278
Q96F45|ZN503_HUMAN	S.GGGGGGGGG.G	N	10.48	531.204	9	-5.4	532.208	1	116.46		91800	2	61	105	148	153	133	97	17	25
Q96F45|ZN503_HUMAN	D.KKEPGGGGGGGG.G	Y	10.39	956.467	12	-2.8	479.24	2	60.81		61950	1	60	81	60	172	122	100	185	196
Q96F45|ZN503_HUMAN	S.GGGGGGG.G	N	9.75	417.161	7	4.6	418.17	1	59.74		61390	2	212	152	162	101	181	91	17	23
Q96F45|ZN503_HUMAN	P.DGGPGG.K	N	8.04	458.176	6	-3.2	459.182	1	83.24		73942	2	30	70	70	100	141	40	299	304
Q96F45|ZN503_HUMAN	K.EPGGGGGGGG.G	N	7.92	700.278	10	-13.4	701.275	1	50.58		56533	1	20	25	20	20	15	10	187	196
Q96F45|ZN503_HUMAN	K.HSGGGGG.G	N	7.74	527.209	7	-4.5	528.214	1	70.4		67104	1	172	161	214	223	254	184	15	21
Q96F45|ZN503_HUMAN	G.SSGSS.S	N	7.43	423.16	5	-12.4	424.162	1	103.05		84542	1	101	101	120	188	222	120	314	318
Q96F45|ZN503_HUMAN	S.GGGGGGGGGGG.A	N	7.3	645.247	11	-5.5	646.25	1	89.09		77032	1	30	20	10	60	70	30	17	27
Q96F45|ZN503_HUMAN	L.SSAGGA.P	N	7.26	448.192	6	-3.7	449.197	1	36.12		48896	1	100	96	152	152	188	116	243	248
Q96F45|ZN503_HUMAN	S.GGGGGGGGGG.G	N	7.15	588.225	10	-4.6	589.23	1	85.32		75043	1	70	101	81	110	101	30	17	26
Q96F45|ZN503_HUMAN	A.AASASCAHDPAAAA.A	Y	6.88	1212.52	14	-12.3	405.175	3	72.6		68265	1	623	590	569	455	601	439	446	459
Q96F45|ZN503_HUMAN	G.GGGGGGGGGGGGGGVSS.E	Y	6.79	1089.44	17	-9.9	545.724	2	73.37		68679	1	121	70	60	102	111	71	191	207
Q96F45|ZN503_HUMAN	T.DVGGGGKGTGGASAEG.G	Y	6.76	1275.57	16	5.7	426.199	3	41.89		51960	1	132	131	70	171	131	143	259	274
Q96F45|ZN503_HUMAN	K.GTGGASAEGGP.T	Y	6.4	859.367	11	-8.1	430.687	2	101.7		83832	1	254	375	200	478	497	427	266	276
Q96F45|ZN503_HUMAN	S.GGGGGGGGGGGADP.A	Y	6.09	928.364	14	13.8	465.195	2	63.07		63157	1	142	264	193	181	150	101	17	30
Q96F45|ZN503_HUMAN	P.GGGGGGGGGGGG.G	N	5.74	702.268	12	-13.1	703.266	1	56.15		59480	1	20	5	10	50	30	15	189	200
Q96F45|ZN503_HUMAN	G.GGGGGGGA.D	N	5.13	488.198	8	-12.8	489.199	1	56.13		59471	1	80	60	111	151	110	90	21	28
Q9NQV8|PRDM8_HUMAN	G.GGTGAGAAGGAG.G	Y	16.52	802.357	12	9.9	402.19	2	76.96		70594	1	130	112	130	141	110	112	476	487
Q9NQV8|PRDM8_HUMAN	S.SAAAAAAAAAAAAGPLQ.L	Y	16.26	1352.7	17	9.3	451.913	3	35.72		48681	1	239	183	142	156	187	167	586	602
Q9NQV8|PRDM8_HUMAN	D.HGGGGGGG.K	N	15.28	554.22	8	14.3	555.235	1	101.31		83626	2	50	61	90	140	121	40	202	209
Q9NQV8|PRDM8_HUMAN	S.TSGGGGTGAGAAGGAG.G	Y	11.36	1104.48	16	-0.6	553.247	2	53.67		58171	1	81	80	80	90	90	45	472	487
Q9NQV8|PRDM8_HUMAN	S.GGGGTGAGAAGGA.G	Y	9.74	859.378	13	8.1	430.7	2	95.29		80328	1	264	417	436	571	439	436	474	486
Q9NQV8|PRDM8_HUMAN	D.HGGGGGG.G	N	9.04	497.198	7	12.1	498.212	1	105.52		85855	1	91	142	90	142	162	162	202	208
Q9NQV8|PRDM8_HUMAN	A.AGGSS.A	N	8.49	377.155	5	-14.3	378.157	1	89.22		77099	1	162	100	70	100	111	60	250	254
Q9NQV8|PRDM8_HUMAN	Q.DAGGG.G	N	8.17	375.139	5	-11.8	376.142	1	155.94		114052	1	20	10	10	10	0	20	415	419
Q9NQV8|PRDM8_HUMAN	L.SSGSGSGGGGGH.Q	N	6.41	902.348	12	6.5	452.184	2	84.48		74596	1	81	70	70	40	141	70	284	295
Q9NQV8|PRDM8_HUMAN	D.HGGGGG.G	N	6.18	440.177	6	-9.4	441.18	1	77.6		70937	1	121	80	91	111	171	71	202	207
Q9NQV8|PRDM8_HUMAN	G.SGGGGGHQ.E	N	5.82	655.267	8	-7.5	656.27	1	80.22		72320	1	30	80	121	20	40	71	289	296
Q9NQV8|PRDM8_HUMAN	D.QDAGGGGGSSTPAAASP.V	Y	5.79	1386.6	17	-14.5	463.201	3	49.49		55966	1	133	90	151	141	111	101	414	430
Q9NQV8|PRDM8_HUMAN	G.TGAGAAGGAGGGQG.A	Y	5.77	987.437	14	-5.1	494.723	2	80.3		72364	1	517	446	376	418	508	375	478	491
Q9NQV8|PRDM8_HUMAN	A.AAGPL.Q	N	5.54	427.243	5	-10.7	428.246	1	27.45		44302	1	64	82	77	120	124	86	597	601
Q9NQV8|PRDM8_HUMAN	G.GGGGHQ.E	N	5.42	511.214	6	4.3	512.223	1	55.42		59098	1	80	162	110	142	60	100	291	296
Q9NQV8|PRDM8_HUMAN	A.GSTSGGGGTGAGAAGG.A	Y	5.34	1120.47	16	6.4	561.248	2	90.42		77729	1	96	151	121	120	120	75	470	485
O43516-4|WIPF1_HUMAN	G.GFGGGGGGGGGGSF.G	Y	21.97	1026.42	14	-6.6	514.212	2	92.21		78694	1	121	90	121	121	50	81	79	92
O43516-4|WIPF1_HUMAN	G.GGSFGGGGPPGLGG.L	Y	15.13	1072.49	14	2.8	537.256	2	79.8		72101	1	91	140	151	152	202	71	89	102
O43516-4|WIPF1_HUMAN	P.KGAGAGGGGGGFGGGGGFGGGGGGGGGGSFG.G	Y	10.91	2184.93	31	13.2	438	5	158.26		115261	1	9	3	11	20	12	5	63	93
O43516-4|WIPF1_HUMAN	F.GGGGGGGGG.G	N	10.48	531.204	9	-5.4	532.208	1	116.46		91800	2	61	105	148	153	133	97	81	89
O43516-4|WIPF1_HUMAN	P.KGAGAGGGGGGFGGGGGF.G	Y	10.22	1323.6	18	8.8	662.811	2	51.7		57121	2	20	20	10	25	20	40	63	80
O43516-4|WIPF1_HUMAN	P.VPGGP.R	N	9.9	425.227	5	0	426.235	1	92.96		79086	1	181	130	111	202	244	182	206	210
O43516-4|WIPF1_HUMAN	F.GGGGGGG.G	N	9.75	417.161	7	4.6	418.17	1	59.74		61390	2	212	152	162	101	181	91	81	87
O43516-4|WIPF1_HUMAN	S.GGSRP.P	N	8.34	472.239	5	-4.2	473.245	1	59.28		61149	1	162	192	70	131	141	111	122	126
[truncated: 6,429 more rows]
