# Supplementary material for: The secreted peptide BATSP1 promotes thermogenesis in adipocytes
Source: Cell Mol Life Sci. 2023 Nov 27;80(12):377. doi: 10.1007/s00018-023-05027-9 (PMC10682272; doi:10.1007/s00018-023-05027-9)
Supplement: Supplementary file 3 — Supplementary file3 (XLSX 10 KB) [file 18_2023_5027_MOESM3_ESM.xlsx]

## Sheet: Sheet1
Table S3. Serum parameters of mice treated with BATSP1 or scramble for 2 weeks
	Vehicle	Scramble	BATSP1
Fasted glucose (mM)	4.66 ± 0.12	4.67 ± 0.12	4.53 ± 0.11
Insulin (ng/ml)	2.17 ± 0.30	2.25 ± 0.14	2.62 ± 0.29
ALT (units/l)	5.06 ± 0.37	5.20 ± 0.41	5.07 ± 0.38
AST (units/l)	5.71 ± 0.38	5.62 ± 0.74	5.51 ± 0.77
