# Supplementary material for: The secreted peptide BATSP1 promotes thermogenesis in adipocytes
Source: Cell Mol Life Sci. 2023 Nov 27;80(12):377. doi: 10.1007/s00018-023-05027-9 (PMC10682272; doi:10.1007/s00018-023-05027-9)
Supplement: Supplementary file 4 — Supplementary file4 (XLS 56 KB) [file 18_2023_5027_MOESM4_ESM.xls]

## Sheet: differential gene expression
gene id	gene name	BATSP1	Vehicle	log2FC	Pvalue	Qvalue	updown
ENSG00000176014	TUBB6	12.9412	5.05612	1.35587	9.52347e-20	7.89083e-16	UP
ENSG00000160888	IER2	6.85741	2.19059	1.64634	3.37051e-18	1.5737e-14	UP
ENSG00000172795	DCP2	1.78972	0.661068	1.43686	4.99532e-18	1.77384e-14	UP
ENSG00000211460	TSN	4.38123	1.41132	1.6343	1.13464e-15	3.52547e-12	UP
ENSG00000241697	TMEFF1	0.773433	0.0383587	4.33365	7.10527e-12	1.26038e-08	UP
ENSG00000132819	RBM38	5.53916	2.36994	1.22482	1.41611e-09	1.76001e-06	UP
ENSG00000259040	BLOC1S5-TXNDC5	8.02234	0	Inf	1.80726e-08	1.6044e-05	UP
ENSG00000131797	CLUHP3	0.93466	0.400607	1.22225	2.14677e-08	1.77874e-05	UP
ENSG00000124003	MOGAT1	4.54826	1.75103	1.37711	1.76974e-07	0.00010184	UP
ENSG00000186832	KRT16	1.60874	0.653606	1.29944	1.06166e-06	0.000476212	UP
ENSG00000183479	TREX2	0.510622	0.131727	1.95471	8.24229e-06	0.00241034	UP
ENSG00000273331	TM4SF19-TCTEX1D2	0.889108	0.10195	3.1245	8.97138e-06	0.00250564	UP
ENSG00000197008	ZNF138	0.566773	0.281706	1.00858	1.00772e-05	0.00266477	UP
ENSG00000188223	AD000671.1	1.12368	0	Inf	1.75452e-05	0.00402996	UP
ENSG00000263020	AL662899.2	3.29544	0.262247	3.65147	1.78091e-05	0.00402996	UP
ENSG00000179010	MRFAP1	19.3776	7.02903	1.46299	2.41976e-05	0.00501232	UP
ENSG00000256500	AL139300.1	0.34111	0	Inf	3.33386e-05	0.006424	UP
ENSG00000180354	MTURN	8.66703	3.05434	1.50468	4.94458e-05	0.00847637	UP
ENSG00000270765	GAS2L2	0.368504	0.154773	1.25152	7.50819e-05	0.0118757	UP
ENSG00000171385	KCND3	0.547124	0.158908	1.78367	7.62205e-05	0.0119158	UP
ENSG00000263740	RN7SL4P	7.832	2.10239	1.89735	8.09014e-05	0.0124905	UP
ENSG00000186458	DEFB132	1.30519	0.619067	1.07609	0.000145037	0.0207194	UP
ENSG00000076067	RBMS2	4.10345	1.97103	1.05789	0.00016783	0.0233059	UP
ENSG00000108825	PTGES3L-AARSD1	0.86941	0.0807171	3.42909	0.000181394	0.0246389	UP
ENSG00000176020	AMIGO3	0.73614	0.077903	3.24023	0.000186663	0.0250805	UP
ENSG00000259112	NDUFC2-KCTD14	13.2035	6.40277	1.04415	0.000209096	0.0262864	UP
ENSG00000282034	AC106886.6	2.07615	0.829889	1.32292	0.000446645	0.0466481	UP
ENSG00000198816	ZNF358	2.26989	10.4312	-2.20021	5.96635e-37	1.48306e-32	DOWN
ENSG00000277971	AC007731.4	0.307091	6.65383	-4.43745	7.65407e-25	9.51286e-21	DOWN
ENSG00000165507	DEPP1	55.6172	187.805	-1.75564	3.7986e-18	1.5737e-14	DOWN
ENSG00000232320	MXRA7P1	14.3915	54.0859	-1.91003	3.23546e-18	1.5737e-14	DOWN
ENSG00000122691	TWIST1	21.3635	46.7472	-1.12973	2.09132e-14	5.77601e-11	DOWN
ENSG00000232931	LINC00342	3.91279	9.4107	-1.2661	9.36554e-13	2.32799e-09	DOWN
ENSG00000162692	VCAM1	16.0313	32.6236	-1.02503	2.37368e-12	4.91688e-09	DOWN
ENSG00000185262	UBALD2	8.21157	17.2815	-1.0735	3.31254e-12	6.33383e-09	DOWN
ENSG00000116690	PRG4	15.504	31.2746	-1.01235	7.60579e-12	1.26038e-08	DOWN
ENSG00000184156	KCNQ3	0.33352	1.08479	-1.70158	1.12052e-11	1.74079e-08	DOWN
ENSG00000124882	EREG	1.68196	4.23538	-1.33235	7.77275e-10	1.0177e-06	DOWN
ENSG00000164823	OSGIN2	7.85691	15.8316	-1.01077	5.77315e-09	6.23927e-06	DOWN
ENSG00000147119	CHST7	2.40921	5.89727	-1.29149	7.26328e-09	7.52264e-06	DOWN
ENSG00000166710	B2M	29.5829	82.2996	-1.47612	1.17699e-08	1.12525e-05	DOWN
ENSG00000168685	IL7R	0.0942367	0.406467	-2.10878	1.39975e-08	1.28865e-05	DOWN
ENSG00000221869	CEBPD	4.59132	12.9774	-1.49902	2.53714e-08	2.03438e-05	DOWN
ENSG00000013619	MAMLD1	0.668155	1.48527	-1.15247	2.92824e-08	2.2746e-05	DOWN
ENSG00000198625	MDM4	0.192412	0.563076	-1.54913	1.26676e-07	7.67996e-05	DOWN
ENSG00000137331	IER3	3.21839	6.5251	-1.01966	1.32296e-07	7.82973e-05	DOWN
ENSG00000273333	AL662884.1	0.0996024	8.84871	-6.47314	2.19421e-07	0.000121203	DOWN
ENSG00000154262	ABCA6	0.446329	0.975422	-1.12792	6.16449e-07	0.000312716	DOWN
ENSG00000175832	ETV4	0.401571	0.891856	-1.15115	8.81691e-07	0.000405855	DOWN
ENSG00000120738	EGR1	2.625	5.36761	-1.03196	1.27601e-06	0.00052863	DOWN
ENSG00000258830	AC137834.1	0	0.700218	#NAME?	1.93881e-06	0.000764969	DOWN
ENSG00000179588	ZFPM1	0.410689	0.91106	-1.1495	2.13048e-06	0.000791885	DOWN
ENSG00000181450	ZNF678	0.098575	0.256942	-1.38215	2.13446e-06	0.000791885	DOWN
ENSG00000054598	FOXC1	1.66579	3.51813	-1.07861	2.95106e-06	0.00104792	DOWN
ENSG00000205213	LGR4	6.51017	14.7851	-1.18338	3.1869e-06	0.00111573	DOWN
ENSG00000142544	CTU1	0.987477	2.89434	-1.55141	3.53991e-06	0.0012221	DOWN
ENSG00000188483	IER5L	1.34558	2.86488	-1.09024	3.66082e-06	0.00124653	DOWN
ENSG00000260266	PPIAP46	0.0231547	0.172023	-2.89323	4.70579e-06	0.00155962	DOWN
ENSG00000196227	FAM217B	0.578972	2.64512	-2.19176	5.64223e-06	0.00182142	DOWN
ENSG00000093134	VNN3	0.0239951	0.14691	-2.61412	5.82514e-06	0.00185635	DOWN
ENSG00000266176	RP11-855A2.5	1.21942	4.24121	-1.79828	9.25622e-06	0.00252837	DOWN
ENSG00000131386	GALNT15	0.260342	0.613596	-1.23688	1.00585e-05	0.00266477	DOWN
ENSG00000272916	AC022400.5	0.234943	0.705192	-1.5857	1.07862e-05	0.00282223	DOWN
ENSG00000179388	EGR3	0.202423	0.588373	-1.53936	1.13913e-05	0.00290299	DOWN
ENSG00000085465	OVGP1	0.880224	2.31525	-1.39523	1.76906e-05	0.00402996	DOWN
ENSG00000154258	ABCA9	0.215383	0.501688	-1.21988	1.75781e-05	0.00402996	DOWN
ENSG00000112182	BACH2	0.153515	0.35785	-1.22098	1.85097e-05	0.00410801	DOWN
ENSG00000111057	KRT18	0.306693	0.710482	-1.212	1.87424e-05	0.00412284	DOWN
ENSG00000187479	C11orf96	0.419694	1.5571	-1.89145	1.92697e-05	0.00416511	DOWN
ENSG00000121858	TNFSF10	0.881757	1.81956	-1.04514	2.02703e-05	0.0043436	DOWN
ENSG00000168389	MFSD2A	0.426449	0.863559	-1.01792	2.17361e-05	0.00457875	DOWN
ENSG00000139112	GABARAPL1	1.09649	3.26759	-1.57533	2.80007e-05	0.00556811	DOWN
ENSG00000256646	AC010132.3	0.00660648	3.39359	-9.00471	3.86765e-05	0.00706898	DOWN
ENSG00000274049	INO80B-WBP1	0	2.13941	#NAME?	3.91301e-05	0.00709969	DOWN
ENSG00000150776	NKAPD1	0.883974	1.94214	-1.13557	4.36761e-05	0.00775469	DOWN
ENSG00000227199	ST7-AS1	0.999954	2.14727	-1.10257	4.34087e-05	0.00775469	DOWN
ENSG00000173212	MAB21L3	0.0327589	0.228292	-2.80092	7.28178e-05	0.0116028	DOWN
ENSG00000251349	MSANTD3-TMEFF1	0.882881	2.1783	-1.30291	7.54859e-05	0.0118757	DOWN
ENSG00000232680	AC002511.1	1.45059	3.29475	-1.18353	8.2574e-05	0.01267	DOWN
ENSG00000169891	REPS2	0.103221	0.355654	-1.78473	9.26828e-05	0.0139625	DOWN
ENSG00000228144	AC078927.1	0	0.682694	#NAME?	0.000169683	0.0234322	DOWN
ENSG00000023171	GRAMD1B	0.0839039	0.195035	-1.21692	0.000208942	0.0262864	DOWN
ENSG00000148541	FAM13C	0.12115	0.244144	-1.01094	0.000221424	0.0269801	DOWN
ENSG00000074527	NTN4	0.354523	0.752159	-1.08516	0.000224964	0.0272777	DOWN
ENSG00000154263	ABCA10	0.0611302	0.1553	-1.3451	0.000324854	0.036538	DOWN
ENSG00000263142	LRRC37A17P	0.103933	0.427897	-2.04161	0.000351977	0.0388849	DOWN
ENSG00000165511	ZNF22-AS1	0.392933	0.970132	-1.3039	0.00042876	0.0461371	DOWN
ENSG00000123496	IL13RA2	0.185361	0.691516	-1.89943	0.000435556	0.0464661	DOWN
ENSG00000169242	EFNA1	0.928516	2.15972	-1.21784	0.000482443	0.0495541	DOWN
