# Supplementary material for: The secreted peptide BATSP1 promotes thermogenesis in adipocytes
Source: Cell Mol Life Sci. 2023 Nov 27;80(12):377. doi: 10.1007/s00018-023-05027-9 (PMC10682272; doi:10.1007/s00018-023-05027-9)
Supplement: Supplementary file 5 — Supplementary file5 (XLSX 12 KB) [file 18_2023_5027_MOESM5_ESM.xlsx]

## Sheet: Sheet1
Table S5. Primer sequences used in present study.
Primer	Species	Sequence	Application
Ucp1	Human	F: CTGGAATAGCGGCGTGCTT	RT-PCR
		R: AATAACACTGGACGTCGGGC
	Mouse	F: AGGCTTCCAGTACCATTAGGT	RT-PCR
		R: CTGAGTGAGGCAAAGCTGATTT
Pparα	Human	F: GGCGAACGATTCGACTCAAG	RT-PCR
		R: TCCAAAACGAATCGCGTTGT
	Mouse	F: ACAAGGCCTCAGGGTACCA	RT-PCR
		R: GCCGAAAGAAGCCCTTACAG
Dio2	Human	F: AGTGCAGAAGGAGGTGACAACAGT	RT-PCR
		R: AAAGTCAAGAAGGTGGCATGTGGC
	Mouse	F: GATGCTCCCAATTCCAGTGT	RT-PCR
		R: TGAACCAAAGTTGACCACCA
Cpt1α	Human	F: TCCAGTTGGCTTATCGTGGTG	RT-PCR
		R: TCCAGAGTCCGATTGATTTTTGC
	Mouse	F: CTCCGCCTGAGCCATGAAG	RT-PCR
		R: CACCAGTGATGATGCCATTCT
Cidea	Human	F: GATGCCCTCGTCATCGCTAC	RT-PCR
		R: GCGTGTTGTCTCCCAAGGTC
	Mouse	F: ATCACAACTGGCCTGGTTACG	RT-PCR
		R: TACTACCCGGTGTCCATTTCT
Pgc1α	Human	F: ACCTGACACAACACGGACAG	RT-PCR
		R: GTCTCCATCATCCCGCAGAT
Zfp238	Human	F: TCTGAGCGAGCAGAGACAC	RT-PCR
		R: GGTCCTTGTAAAAGAGGTGGAAA
14-3-3 Z	Human	F: ACCGTTACTTGGCTGAGGTTGC	RT-PCR
		R: CCCAGTCTGATAGGATGTGTTGG
Fcor	Mouse	F: ATGGGCGGTCCTACACGCCGCCAT	RT-PCR
		R: CTAGCACATGCCTTTAGTCCC
Ppia	Human	F: TTCATCTGCACTGCCAAGAC	RT-PCR
		R: TCGAGTTGTCCACAGTCAGC
	Mouse	F: GAGCTGTTTGCAGACAAAGTTC	RT-PCR
		R: CCCTGGCACATGAATCCTGG
